# Supplementary material for: Genetic variation may confound analysis of CRISPR-Cas9 off-target mutations
Source: Cell Discov. 2018 Apr 17;4:18. doi: 10.1038/s41421-018-0025-2 (PMC5902475; doi:10.1038/s41421-018-0025-2)
Supplement: Supplementary file 2 — Dataset 1 [file 41421_2018_25_MOESM2_ESM.txt]

chr	position	B6-1	B6-2	B6-3	CRISPR-edited	upstream 11bp+position	position+downstream 11bp	#	upstream NGG	#	downstream CCN	#	downstream NGG	#	upstream CCN	****	#	upstream NGG -3	#	downstream CCN +3	#	downstream NGG -3	#	upstream CCN +3
X	3226337	Wild type	Wild type	Heterozygous	Wild type	GAAAGCAGCTTC	CAGTTGAGGAAA	#		#		#	6	#		****	#		#		#	3	#	
X	5119526	Heterozygous	Heterozygous	Heterozygous	Heterozygous	GGTACCTCTGCG	GAGGTACCTGAG	#	-12	#	8	#	1	#	-5	****	#	-15	#	11	#	-2	#	-2	
X	5312926	Wild type	Wild type	Heterozygous	Heterozygous	TAAAAGCCTCAC	CGTACAAACTGA	#		#		#		#	-3	****	#		#		#		#	0	
X	6143795	Wild type	Wild type	Heterozygous	Wild type	AAAAAAGACAGG	GGTTTCTCTGTG	#	-2	#		#	-1	#		****	#	-5	#		#	-4	#	
X	6274332	Wild type	Heterozygous	Wild type	Wild type	AGTAGGCAGCTG	GACAGCAGGCAG	#	-8	#		#	6	#		****	#	-11	#		#	3	#	
X	6401414	Homozygous	Homozygous	Homozygous	Homozygous	CCCCTCCCCTCA	ACCCACCCCCCA	#		#	3 4 7 8 9 10 11	#		#	-9 -8 -7 -4 -3 -2	****	#		#	6 7 10 11 12 13 14	#		#	-6 -5 -4 -1 0 1	
X	6513834	Wild type	Wild type	Wild type	Heterozygous	CAGGTAGTTAAG	GAGTTTGTACTA	#	-10	#		#		#		****	#	-13	#		#		#	
X	6599722	Wild type	Wild type	Wild type	Heterozygous	ATAAGGAAAAGT	TCCTGATGGAGT	#	-8	#	3	#	6	#		****	#	-11	#	6	#	3	#	
X	6676391	Heterozygous	Wild type	Wild type	Wild type	ACTGATTTTCCC	CTAAACCTTCGG	#		#	7	#	9	#	0 1	****	#		#	10	#	6	#	3 4	
X	6773101	Homozygous	Homozygous	Homozygous	Homozygous	CAAATGCTATCT	TCCTTTCCTTGT	#		#	3 8	#		#		****	#		#	6 11	#		#	
X	7184410	Heterozygous	Wild type	Wild type	Wild type	TTATATTGAGAG	GAGAGAGGGAGA	#		#		#	5 6	#		****	#		#		#	2 3	#	
X	7710193	Heterozygous	Wild type	Wild type	Wild type	ATGTCTGTCCCC	CCACACTACTTT	#		#	2	#		#	-1 0 1	****	#		#	5	#		#	2 3 4	
X	7948700	Wild type	Wild type	Heterozygous	Wild type	ACTACACACACG	GGGGACTTAGAT	#		#		#	-1 0 1	#		****	#		#		#	-4 -3 -2	#	
X	8014948	Wild type	Heterozygous	Wild type	Wild type	TGGGGAGATGGC	CGTAGTTAGTAA	#	-11 -10 -9 -3	#		#		#		****	#	-14 -13 -12 -6	#		#		#	
X	8901107	Heterozygous	Wild type	Wild type	Wild type	CCTCCTTCCCCC	CCCACCCCCCGC	#		#	2 3 6 7 8 9 10	#		#	-9 -6 -2 -1 0 1	****	#		#	5 6 9 10 11 12 13	#		#	-6 -3 1 2 3 4	
X	9989381	Wild type	Wild type	Heterozygous	Wild type	ATATCCCTTGTT	TTCTGACTTTTA	#		#		#		#	-5 -4	****	#		#		#		#	-2 -1	
X	10635485	Heterozygous	Wild type	Wild type	Wild type	GAACACAAATCC	CCAATTTCACAA	#		#	2	#		#	1	****	#		#	5	#		#	4	
X	11542630	Heterozygous	Wild type	Wild type	Wild type	AAGGAAGGAAGA	AAAGAAAGAAAG	#	-10 -6	#		#		#		****	#	-13 -9	#		#		#	
X	11973650	Homozygous	Homozygous	Homozygous	Homozygous	TGAGCAGCCCAG	GGATTTGCAAAA	#		#		#	-1	#	-2 -1	****	#		#		#	-4	#	1 2	
X	12330744	Wild type	Wild type	Wild type	Heterozygous	TCCTTCCAGATC	CCTCCCCACCGT	#		#	2 5 6 7 10	#		#	-8 -4	****	#		#	5 8 9 10 13	#		#	-5 -1	
X	12891088	Wild type	Heterozygous	Wild type	Wild type	CTACACTTGATC	CTGAAGGCAGCC	#		#	12	#	4	#		****	#		#	15	#	1	#	
X	13273426	Wild type	Heterozygous	Wild type	Wild type	TCAGGGATCTGA	ACTGCCAGCTCA	#	-9 -8	#	6	#		#		****	#	-12 -11	#	9	#		#	
X	13434620	Homozygous	Homozygous	Homozygous	Homozygous	ATCTTTAAAGGA	ATTTATTAGTTT	#	-3	#		#		#		****	#	-6	#		#		#	
X	13764587	Wild type	Wild type	Wild type	Heterozygous	GAAACCTTGCTC	CACAAAGACAAG	#		#		#		#	-5	****	#		#		#		#	-2	
X	13884147	Heterozygous	Wild type	Wild type	Wild type	ATCCTTTCCCCC	CTTTCCTTTCCT	#		#	6 11	#		#	-7 -2 -1 0 1	****	#		#	9 14	#		#	-4 1 2 3 4	
X	14221362	Heterozygous	Wild type	Wild type	Wild type	TTTAGTGGCCAG	GAATTGAATTGT	#	-6	#		#		#	-1	****	#	-9	#		#		#	2	
X	14342296	Heterozygous	Wild type	Wild type	Wild type	ACAAAGAACTTG	GATTCAAAGTAG	#		#		#		#		****	#		#		#		#	
X	14538184	Wild type	Heterozygous	Wild type	Wild type	TCCATCCCTCCC	CTGTATTCATCT	#		#		#		#	-8 -4 -3 0 1	****	#		#		#		#	-5 -1 0 3 4	
X	14686781	Wild type	Heterozygous	Wild type	Wild type	GGTTCCCTCCCC	CCTCCCCTAGCG	#	-12	#	2 5 6 7	#		#	-5 -4 -1 0 1	****	#	-15	#	5 8 9 10	#		#	-2 -1 2 3 4	
X	14760706	Wild type	Heterozygous	Wild type	Wild type	ATTTTGGAGTCC	CGGCTTCTTGAG	#	-7	#		#	0	#	1	****	#	-10	#		#	-3	#	4	
X	15177666	Heterozygous	Wild type	Wild type	Wild type	GATGGTAAAACC	CCTATTTCTGAA	#	-9	#	2	#		#	1	****	#	-12	#	5	#		#	4	
X	15977580	Heterozygous	Wild type	Wild type	Wild type	TTTCATTCAAGG	GAGGAACTTGAG	#	-2	#		#	1	#		****	#	-5	#		#	-2	#	
X	16509660	Heterozygous	Wild type	Wild type	Wild type	GAAGGATAAATG	GGGAGGGGAAGA	#	-9	#		#	-1 0 3 4 5	#		****	#	-12	#		#	-4 -3 0 1 2	#	
X	16967407	Heterozygous	Wild type	Wild type	Wild type	TTTTCTCACGTC	CTTCATAGACTC	#		#		#		#		****	#		#		#		#	
X	17906199	Wild type	Homozygous	Heterozygous	Wild type	ACCAGCTTTCTG	GTTTTCCAATTC	#		#	7	#		#	-8	****	#		#	10	#		#	-5	
X	18571241	Heterozygous	Wild type	Wild type	Wild type	AATGGTGTATAG	GAACTAAACTTT	#	-9	#		#		#		****	#	-12	#		#		#	
X	18725699	Heterozygous	Wild type	Wild type	Wild type	AAGTTGTCAAAG	GGAAAGAGAGTT	#		#		#	-1	#		****	#		#		#	-4	#	
X	18735541	Wild type	Wild type	Wild type	Heterozygous	ACCCACTCTCCC	CTTTTTGGCCCT	#	homopolymer	
X	18986616	Wild type	Wild type	Wild type	Homozygous	TATTATTATTAT	TTAGTAGTAGTA	#		#		#		#		****	#		#		#		#	
X	19520183	Wild type	Wild type	Heterozygous	Wild type	TGTTGGGAGCCG	GCCCTCACATTC	#	-8 -7	#	3 4	#		#	0	****	#	-11 -10	#	6 7	#		#	3	
X	20593793	Heterozygous	Wild type	Wild type	Wild type	TGGAGTCTGCCC	CCTTTTGTCTCT	#	-11	#	2	#		#	0 1	****	#	-14	#	5	#		#	3 4	
X	20937549	Wild type	Heterozygous	Wild type	Wild type	TGGCCGCTCACC	CTTGCGGATGAT	#	-11	#		#	4	#	-6 1	****	#	-14	#		#	1	#	-3 4	
X	21009888	Heterozygous	Wild type	Wild type	Wild type	GTAGTCTCACCC	CCTTGCTTGTAG	#		#	2	#		#	0 1	****	#		#	5	#		#	3 4	
X	21035579	Heterozygous	Wild type	Wild type	Wild type	GGAAGCTCACAG	GAGACTGAACCA	#	-12	#	11	#		#		****	#	-15	#	14	#		#	
X	21667158	Heterozygous	Wild type	Wild type	Wild type	TACTGTGGAATG	GGATAAATCCAT	#	-6	#	10	#	-1	#		****	#	-9	#	13	#	-4	#	
X	22156357	Homozygous	Homozygous	Homozygous	Homozygous	GAGAGGGAGGGT	TAAGGGGAGGGG	#	-8 -7 -4 -3	#		#	2 3 4 7 8 9	#		****	#	-11 -10 -7 -6	#		#	-1 0 1 4 5 6	#	
X	22661256	Homozygous	Homozygous	Homozygous	Homozygous	GATCCATTTTCT	TTCTCAGCCATC	#		#	9	#		#	-6	****	#		#	12	#		#	-3	
X	23419043	Wild type	Heterozygous	Wild type	Wild type	GTTGGTGAACAT	TACATATTTTGA	#	-9	#		#		#		****	#	-12	#		#		#	
X	25347727	Heterozygous	Wild type	Heterozygous	Heterozygous	TCAGAACTGCAT	TAACGGGGAAGA	#		#		#	3 4 5	#		****	#		#		#	0 1 2	#	
X	25350375	Heterozygous	Heterozygous	Heterozygous	Heterozygous	AATAAGGGACAT	TCAAGGTAATTC	#	-7 -6	#		#	3	#		****	#	-10 -9	#		#	0	#	
X	26420463	Wild type	Heterozygous	Heterozygous	Heterozygous	ACACTCCTTCAT	TTTTTGGTGTGA	#		#		#	4	#	-4	****	#		#		#	1	#	-1	
X	31142631	Heterozygous	Heterozygous	Heterozygous	Heterozygous	GTAGAGTGCAGT	TATGCAGTGGTC	#		#		#	7	#		****	#		#		#	4	#	
X	31225593	Homozygous	Homozygous	Heterozygous	Homozygous	CCAAGAGGAACA	ACTCAATTCTGA	#	-6	#		#		#	-9	****	#	-9	#		#		#	-6	
X	31732396	Heterozygous	Heterozygous	Heterozygous	Heterozygous	TTTTTTGGTGTA	ATTGTGGTCATT	#	-6	#		#	4	#		****	#	-9	#		#	1	#	
X	31732999	Heterozygous	Heterozygous	Heterozygous	Heterozygous	TTTTTTTCCTGG	GTCTAGTCAATT	#	-2	#		#		#	-2	****	#	-5	#		#		#	1	
X	31733646	Wild type	Wild type	Wild type	Heterozygous	TCTGGCTTCATT	TGTGTAGGTGTT	#	-9	#		#	5	#		****	#	-12	#		#	2	#	
X	31733998	Wild type	Heterozygous	Wild type	Heterozygous	AAAAGAATAGAA	AAGGAAATGGAG	#		#		#	1 7	#		****	#		#		#	-2 4	#	
X	31735905	Heterozygous	Heterozygous	Heterozygous	Heterozygous	CCGTCACCTGAA	ATTTTTGATCTT	#	homopolymer	
X	31736076	Heterozygous	Heterozygous	Heterozygous	Heterozygous	GTTGCTTAATTC	CCATGTATTTGT	#		#	2	#		#		****	#		#	5	#		#	
X	31736191	Wild type	Wild type	Heterozygous	Wild type	AAGTATTTATTA	ATAATCTTATTT	#		#		#		#		****	#		#		#		#	
X	31737066	Heterozygous	Heterozygous	Heterozygous	Heterozygous	CAATCCAATCAT	TGTAGGACCTGA	#		#	9	#	3	#	-5	****	#		#	12	#	0	#	-2	
X	31744339	Heterozygous	Heterozygous	Wild type	Heterozygous	GCGTGTGTGGGG	GGAGTGGGTGGG	#	-4 -3 -2	#		#	-1 4 5 8 9	#		****	#	-7 -6 -5	#		#	-4 1 2 5 6	#	
X	31745001	Heterozygous	Heterozygous	Heterozygous	Heterozygous	GGGGAAATGTTA	AGCTATATTTAG	#	-12 -11 -10	#		#		#		****	#	-15 -14 -13	#		#		#	
X	31745409	Heterozygous	Heterozygous	Heterozygous	Heterozygous	TGTAATCCAGCA	ACCATCTTGGAG	#		#	3	#	7	#	-3	****	#		#	6	#	4	#	0	
X	31746848	Heterozygous	Heterozygous	Heterozygous	Heterozygous	CTGTGTCCATTG	GCTCTGTTGAGG	#		#		#	9	#	-3	****	#		#		#	6	#	0	
X	31747277	Heterozygous	Heterozygous	Heterozygous	Heterozygous	AGTGACACAAAA	AAACAAACCCTG	#		#	9 10	#		#		****	#		#	12 13	#		#	
X	31748515	Wild type	Wild type	Heterozygous	Heterozygous	CCTGCTTCTTGG	GCCCTGAGATTC	#	-2	#	3 4	#		#	-9	****	#	-5	#	6 7	#		#	-6	
X	31748835	Heterozygous	Homozygous	Heterozygous	Homozygous	AAATCTTGCTGG	GCATATGCAATA	#	-2	#		#		#		****	#	-5	#		#		#	
X	31749291	Homozygous	Heterozygous	Homozygous	Homozygous	TAGCTATTATAA	AACAAGACTGCT	#		#		#		#		****	#		#		#		#	
X	31749986	Heterozygous	Heterozygous	Wild type	Wild type	TCTCTGGTCTTA	ATGTGGAGGTCT	#	-7	#		#	3 6	#		****	#	-10	#		#	0 3	#	
X	31750350	Homozygous	Heterozygous	Heterozygous	Heterozygous	GGTTTTTTTAAT	TTTTTTTTTCCA	#	homopolymer	
X	31751011	Heterozygous	Wild type	Heterozygous	Heterozygous	ATTGCTTATATT	TATATTTAGGTA	#		#		#	7	#		****	#		#		#	4	#	
X	31760122	Heterozygous	Heterozygous	Heterozygous	Heterozygous	GCCGGGCGGACA	ACCTGTGCTCTC	#	-9 -8 -5	#	3	#		#	-8	****	#	-12 -11 -8	#	6	#		#	-5	
X	31761219	Heterozygous	Homozygous	Homozygous	Heterozygous	ACAGTTTAAATC	CTCTGTGCTTTA	#		#		#		#		****	#		#		#		#	
X	31762052	Heterozygous	Heterozygous	Heterozygous	Heterozygous	CTGTTGTCCTCA	AGATGTCTGTTG	#		#		#		#	-2	****	#		#		#		#	1	
X	31762639	Wild type	Homozygous	Wild type	Heterozygous	TGATTGATTTAA	ATATACTTGCAG	#		#		#		#		****	#		#		#		#	
X	31764724	Heterozygous	Heterozygous	Heterozygous	Heterozygous	AAAAGGCATGGC	CAAGAGGTGCCA	#	-8 -3	#	11	#	4	#		****	#	-11 -6	#	14	#	1	#	
X	31764909	Heterozygous	Heterozygous	Heterozygous	Heterozygous	CGTATGTGAGAC	CCCATATAAGAC	#		#	2 3	#		#		****	#		#	5 6	#		#	
X	31765107	Heterozygous	Heterozygous	Heterozygous	Heterozygous	CTACCTACAGTC	CTAGAGCTTAAC	#		#		#		#	-6	****	#		#		#		#	-3	
X	31765326	Wild type	Heterozygous	Heterozygous	Heterozygous	GGTATGCAGGGG	GTGGTGGCTGAC	#	-12 -4 -3 -2	#		#	1 4	#		****	#	-15 -7 -6 -5	#		#	-2 1	#	
X	31765736	Heterozygous	Heterozygous	Heterozygous	Heterozygous	AGAAGGGGTCTA	ATGAGTGCTCGT	#	-8 -7 -6	#		#		#		****	#	-11 -10 -9	#		#		#	
X	31766254	Heterozygous	Heterozygous	Heterozygous	Heterozygous	AGCCTTGGCCTA	ATCTATTTTTTT	#	-6	#		#		#	-7 -1	****	#	-9	#		#		#	-4 2	
X	31766674	Homozygous	Homozygous	Heterozygous	Homozygous	GAGTACATAGTG	GAGATGTTAGAG	#		#		#		#		****	#		#		#		#	
X	31766887	Heterozygous	Heterozygous	Heterozygous	Heterozygous	AGATATGGATGA	AGGTGTTTACCA	#	-6	#	11	#	0	#		****	#	-9	#	14	#	-3	#	
X	31767836	Heterozygous	Heterozygous	Heterozygous	Heterozygous	AAGAGTCTTGTA	AGGTGGTTGCAG	#		#		#	0 3	#		****	#		#		#	-3 0	#	
X	31767956	Heterozygous	Heterozygous	Heterozygous	Heterozygous	CAAATGCAAAAG	GAGACCAGAAGG	#		#	6	#	9	#		****	#		#	9	#	6	#	
X	31768910	Wild type	Wild type	Heterozygous	Heterozygous	GTCTTTGGGTTG	GTTGCAGATATG	#	-6 -5	#		#		#		****	#	-9 -8	#		#		#	
X	31769549	Heterozygous	Homozygous	Heterozygous	Heterozygous	GAGTTTGAATAT	TGTACATGGGTG	#		#		#	6 7	#		****	#		#		#	3 4	#	
X	31770068	Heterozygous	Heterozygous	Heterozygous	Heterozygous	TAGTCCAGACCT	TTTTAGCAAGCA	#		#		#		#	-5 0	****	#		#		#		#	-2 3	
X	31770161	Heterozygous	Heterozygous	Heterozygous	Heterozygous	AGAAGTGGCAAG	GCTGCTGCAGGA	#	-6	#		#	8	#		****	#	-9	#		#	5	#	
X	31770874	Homozygous	Heterozygous	Heterozygous	Heterozygous	GGGACTTTTGGT	TATAGCATTGGA	#	-12 -11 -3	#		#	8	#		****	#	-15 -14 -6	#		#	5	#	
X	31772688	Wild type	Heterozygous	Wild type	Wild type	CCATTTTCCCGC	CTTCGGGGTCTT	#		#		#	3 4 5	#	-9 -2 -1	****	#		#		#	0 1 2	#	-6 1 2	
X	31773067	Wild type	Wild type	Wild type	Heterozygous	ACTGAGACATGA	AGATGTCGGACC	#		#	12	#	6	#		****	#		#	15	#	3	#	
X	31773487	Homozygous	Heterozygous	Homozygous	Heterozygous	TTAGTTATTTCC	CCAGGTTGGTGG	#		#	2	#	2 6 9	#	1	****	#		#	5	#	-1 3 6	#	4	
X	31774264	Heterozygous	Wild type	Heterozygous	Wild type	ACAAATGTTTCT	TGACCTGGATCT	#		#	5	#	5	#		****	#		#	8	#	2	#	
X	31774528	Heterozygous	Heterozygous	Heterozygous	Wild type	CTTACTTTCCAG	GCACATCTGTTG	#		#		#		#	-1	****	#		#		#		#	2	
X	31775781	Heterozygous	Heterozygous	Heterozygous	Homozygous	CCAGAGATAACT	TAAATGGTGAAA	#		#		#	4	#	-9	****	#		#		#	1	#	-6	
X	31776364	Heterozygous	Heterozygous	Heterozygous	Homozygous	GGAGAGCTTGCC	CGGCAGAGAATA	#	-12	#		#	0	#	1	****	#	-15	#		#	-3	#	4	
X	32058522	Heterozygous	Heterozygous	Wild type	Wild type	GACTCGAGCCCT	TGGGCTACCTTG	#		#	9	#	0 1	#	-1 0	****	#		#	12	#	-3 -2	#	2 3	
X	33090098	Heterozygous	Wild type	Heterozygous	Heterozygous	CAAAGAAGTAGC	CATGACTAAATT	#		#		#		#		****	#		#		#		#	
X	33090145	Heterozygous	Heterozygous	Heterozygous	Heterozygous	AAATAAAAACTC	CAGGAAGTGATG	#		#		#	1	#		****	#		#		#	-2	#	
X	33090418	Wild type	Wild type	Wild type	Heterozygous	AGACTTGAACAT	TACACCAGCCCA	#		#	6 10 11	#		#		****	#		#	9 13 14	#		#	
X	33121846	Heterozygous	Wild type	Heterozygous	Heterozygous	CAGGTTTGAAAA	ACAATTATGTTT	#	-10	#		#		#		****	#	-13	#		#		#	
X	35888208	Wild type	Wild type	Wild type	Heterozygous	GGGAAATGAAGG	GGGGTTGGGTAC	#	-12 -11 -2	#		#	-1 0 1 5 6	#		****	#	-15 -14 -5	#		#	-4 -3 -2 2 3	#	
X	36310551	Homozygous	Homozygous	Homozygous	Homozygous	AATAATAATAAG	GAAGAAGAAGAA	#		#		#		#		****	#		#		#		#	
X	36777620	Homozygous	Homozygous	Homozygous	Homozygous	ATATTAAAAAAA	AAAAAGAAAAGA	#	homopolymer	
X	37805131	Homozygous	Homozygous	Homozygous	Homozygous	GCTTTCTTCCAA	AGCTGGAGAGGG	#		#		#	3 8 9	#	-1	****	#		#		#	0 5 6	#	2	
X	38035325	Wild type	Wild type	Heterozygous	Wild type	TTGATTGCTGAC	CTAAGGTAGGTT	#		#		#	3 7	#		****	#		#		#	0 4	#	
X	38069269	Wild type	Heterozygous	Wild type	Wild type	GTATAAGATGAG	GGGCATGAAGGC	#		#		#	-1 0 8	#		****	#		#		#	-4 -3 5	#	
X	38154307	Wild type	Heterozygous	Wild type	Wild type	TAAATATATAGT	TTTAAATATATG	#		#		#		#		****	#		#		#		#	
X	39081069	Wild type	Wild type	Heterozygous	Wild type	CTTTCCATGTGT	TGTTTTGTTCCC	#		#	11 12	#		#	-5	****	#		#	14 15	#		#	-2	
X	39081071	Wild type	Wild type	Heterozygous	Wild type	TTCCATGTGTGT	TTTTGTTCCCTA	#		#	9 10	#		#	-7	****	#		#	12 13	#		#	-4	
X	39101251	Wild type	Wild type	Heterozygous	Wild type	TTGTTGTTGTTT	TTTTTTAACAGT	#	homopolymer	
X	39252510	Heterozygous	Wild type	Wild type	Wild type	CACATGTTCCCC	CCACCGACTCCC	#		#	2 5 11 12	#		#	-1 0 1	****	#		#	5 8 14 15	#		#	2 3 4	
X	39910547	Wild type	Heterozygous	Wild type	Wild type	ATGGTTTGGAAG	GAATTAACATAA	#	-10 -5	#		#		#		****	#	-13 -8	#		#		#	
X	40723497	Homozygous	Homozygous	Homozygous	Homozygous	AAACTTTATAGC	CCCATAAGACAG	#		#	2 3	#		#		****	#		#	5 6	#		#	
X	40764399	Heterozygous	Wild type	Wild type	Wild type	AGGGAACTCTAC	CGAGGAGGGAGA	#	-11 -10	#		#	2 5 6	#		****	#	-14 -13	#		#	-1 2 3	#	
X	41122251	Wild type	Heterozygous	Wild type	Wild type	GACACCCACAAG	GGTATCCAAAGG	#		#	7	#	-1 9	#	-5 -4	****	#		#	10	#	-4 6	#	-2 -1	
X	41521777	Heterozygous	Wild type	Wild type	Wild type	CTCCTATGCCCC	CTCTGACTCTAT	#		#		#		#	-7 -1 0 1	****	#		#		#		#	-4 2 3 4	
X	41659684	Wild type	Wild type	Heterozygous	Wild type	CAGTAAAAAATG	GGCACTTCGAGA	#		#		#	-1	#		****	#		#		#	-4	#	
X	41899697	Wild type	Heterozygous	Wild type	Wild type	TCCAATTTTACC	CTGTACACCAAA	#		#	9	#		#	-8 1	****	#		#	12	#		#	-5 4	
X	42552973	Heterozygous	Heterozygous	Homozygous	Heterozygous	CTTCCTTCCTTT	TCTTTCTTTCTT	#		#		#		#	-6 -2	****	#		#		#		#	-3 1	
X	44112485	Heterozygous	Wild type	Wild type	Wild type	TTGTATTTGAAC	CGCAAGTACCCA	#		#	10 11	#		#		****	#		#	13 14	#		#	
X	44192967	Heterozygous	Wild type	Wild type	Wild type	TGACAGAAGTGG	GATCTAAGACCT	#	-2	#	11	#		#		****	#	-5	#	14	#		#	
X	44627037	Wild type	Wild type	Heterozygous	Wild type	AACAATAAAATA	AAATGAGAGCAC	#		#		#		#		****	#		#		#		#	
X	44835997	Wild type	Wild type	Heterozygous	Wild type	TGTTGATGATCA	ATGACCAAGCCT	#		#	6 11	#		#		****	#		#	9 14	#		#	
X	44902187	Wild type	Heterozygous	Wild type	Wild type	ATGTAATTAGAG	GACACAAGCTTT	#		#		#		#		****	#		#		#		#	
X	45088017	Heterozygous	Wild type	Wild type	Wild type	AAGACCAGAGTC	CTGGCAGAAAAG	#		#		#	1	#	-5	****	#		#		#	-2	#	-2	
X	46036783	Wild type	Wild type	Heterozygous	Wild type	TATGAAAATTTG	GATAAAAATAAC	#		#		#		#		****	#		#		#		#	
X	46087121	Homozygous	Homozygous	Homozygous	Homozygous	GAAGGAGGAGGT	TGTAGAAGGAGG	#	-9 -6 -3	#		#	6 9	#		****	#	-12 -9 -6	#		#	3 6	#	
X	46196843	Heterozygous	Wild type	Wild type	Wild type	AGAAAGTCCCAG	GTTACTAGGGGC	#		#		#	6 7 8	#	-2 -1	****	#		#		#	3 4 5	#	1 2	
X	46412315	Wild type	Heterozygous	Wild type	Wild type	TCTCTTTTTTTT	TGGGGGGGGGAG	#	homopolymer	
X	46912222	Heterozygous	Wild type	Wild type	Wild type	CTAAGCAGAAAA	ACAGCTTGGGTC	#		#		#	6 7	#		****	#		#		#	3 4	#	
X	46952209	Wild type	Wild type	Heterozygous	Wild type	TAATAGTGACAA	ATTATTAGAATT	#		#		#		#		****	#		#		#		#	
X	47377676	Wild type	Wild type	Heterozygous	Wild type	CCTTTCTTTCTT	TTTTTTCTTTCT	#	homopolymer	
X	47671422	Wild type	Wild type	Heterozygous	Wild type	TTTCTACTTCCC	CCCTTCCCTGAC	#		#	2 3 7 8	#		#	0 1	****	#		#	5 6 10 11	#		#	3 4	
X	48277281	Wild type	Heterozygous	Wild type	Wild type	AACTCAGTAAGG	GAAAACCATCTA	#	-2	#	7	#		#		****	#	-5	#	10	#		#	
X	49483589	Wild type	Wild type	Heterozygous	Wild type	ATGCAGCCAATG	GACACAATGACA	#		#		#		#	-3	****	#		#		#		#	0	
X	49558518	Homozygous	Homozygous	Homozygous	Homozygous	TATTAGGGAGCA	ATGTCCTTTTTG	#	-7 -6	#	6	#		#		****	#	-10 -9	#	9	#		#	
X	49870980	Wild type	Heterozygous	Wild type	Wild type	CTTCTTCCATGG	GGTATTTTGTTC	#	-2	#		#	-1	#	-3	****	#	-5	#		#	-4	#	0	
X	49945641	Wild type	Wild type	Wild type	Heterozygous	TGGAAATGCACA	AGATTTATTTCT	#	-11	#		#		#		****	#	-14	#		#		#	
X	50128873	Wild type	Wild type	Heterozygous	Wild type	TGATCTACACTG	GCTTTCTTGCCT	#		#	11	#		#		****	#		#	14	#		#	
X	50176788	Wild type	Wild type	Heterozygous	Wild type	GTATTTCCTGCA	AACAGGTCCATT	#		#	9	#	3	#	-3	****	#		#	12	#	0	#	0	
X	50445151	Wild type	Wild type	Wild type	Heterozygous	GGGGGGGGGGGA	AGGAAGCAGCCA	#	homopolymer	
X	50727662	Heterozygous	Wild type	Wild type	Wild type	ATATAGATTTAG	GATTGTTTCTTA	#		#		#		#		****	#		#		#		#	
X	50961562	Heterozygous	Wild type	Wild type	Wild type	TAGCTTTACCTC	CAAAGCATATGT	#		#		#		#	-1	****	#		#		#		#	2	
X	51109065	Heterozygous	Wild type	Wild type	Wild type	GGTTGAATTAGG	GGAAAAGCTGGA	#	-12 -2	#		#	-1 8	#		****	#	-15 -5	#		#	-4 5	#	
X	51669530	Wild type	Heterozygous	Wild type	Wild type	AAGGAAGGAAGA	AAAGAAAGAAAG	#	-10 -6	#		#		#		****	#	-13 -9	#		#		#	
X	51679318	Heterozygous	Wild type	Wild type	Wild type	AAGGTGAGAAAG	GAGAGAGAGAAG	#	-10	#		#		#		****	#	-13	#		#		#	
X	52970383	Heterozygous	Wild type	Wild type	Wild type	ATATCCTTGGTC	CTAGGGCTATAA	#	-4	#		#	2 3	#	-5	****	#	-7	#		#	-1 0	#	-2	
X	53123338	Wild type	Heterozygous	Wild type	Wild type	TAACATATGAGG	GCACATCTGTTC	#	-2	#		#		#		****	#	-5	#		#		#	
X	53645571	Wild type	Heterozygous	Heterozygous	Heterozygous	ATTAAAACACTG	GAAAACCCCTTC	#		#	7 8 9	#		#		****	#		#	10 11 12	#		#	
X	54004650	Heterozygous	Wild type	Wild type	Wild type	CCACTCATATGG	GGGACTTCTTTG	#	-2	#		#	-1 0	#	-9	****	#	-5	#		#	-4 -3	#	-6	
X	56467163	Homozygous	Homozygous	Homozygous	Homozygous	AAAACAAAAACC	CAACAAAAACAA	#		#		#		#	1	****	#		#		#		#	4	
X	57401773	Wild type	Wild type	Wild type	Heterozygous	AAAATATTCACC	CTTACTTGTGTG	#		#		#		#	1	****	#		#		#		#	4	
X	57694934	Heterozygous	Wild type	Wild type	Wild type	AGTCTAAGACTG	GGGAGTGAATGC	#		#		#	-1 0	#		****	#		#		#	-4 -3	#	
X	58484837	Heterozygous	Wild type	Wild type	Wild type	TAAAACATGTAG	GGGAAATATGGG	#		#		#	-1 0 8 9	#		****	#		#		#	-4 -3 5 6	#	
X	58781184	Wild type	Wild type	Wild type	Heterozygous	TGGTTTCAGTCC	CCTAACACAGAG	#	-11	#	2	#		#	1	****	#	-14	#	5	#		#	4	
X	59341206	Homozygous	Homozygous	Homozygous	Homozygous	ATTTTTTATTAA	AGTATTTATTTC	#		#		#		#		****	#		#		#		#	
X	59914720	Heterozygous	Wild type	Wild type	Wild type	TCTTCGTAAATT	TCACTTGTGATT	#		#		#		#		****	#		#		#		#	
X	60364805	Homozygous	Homozygous	Homozygous	Homozygous	TACAAACACACC	CACAGGCTACAG	#		#		#	3	#	1	****	#		#		#	0	#	4	
X	60381068	Homozygous	Homozygous	Homozygous	Homozygous	CATACCCTAGAG	GCTGGGCAGATA	#		#		#	2 3	#	-5 -4	****	#		#		#	-1 0	#	-2 -1	
X	60453080	Heterozygous	Wild type	Wild type	Wild type	TGGGGGCGTATG	GGGGGACTTTTG	#	-11 -10 -9 -8	#		#	-1 0 1 2	#		****	#	-14 -13 -12 -11	#		#	-4 -3 -2 -1	#	
X	60504455	Homozygous	Homozygous	Homozygous	Homozygous	TGCTCTACATAC	CCCCCTTTTCTC	#		#	2 3 4 5	#		#		****	#		#	5 6 7 8	#		#	
X	60748322	Homozygous	Homozygous	Homozygous	Homozygous	GAGGAAAGTAAG	GTAAGTCAACAG	#	-10	#		#		#		****	#	-13	#		#		#	
X	60862348	Wild type	Wild type	Wild type	Heterozygous	ACAAGGAGTCCT	TGGCAAGAACTT	#	-8	#		#	0	#	0	****	#	-11	#		#	-3	#	3	
X	61632701	Heterozygous	Wild type	Wild type	Wild type	AATGTAAACCTT	TAGCAGCTGCCT	#		#	11	#		#	-1	****	#		#	14	#		#	2	
X	62014455	Wild type	Heterozygous	Wild type	Wild type	TTCCAATGCTAT	TCCCAAAAGTCC	#		#	3 4 12	#		#	-7	****	#		#	6 7 15	#		#	-4	
X	62225952	Wild type	Wild type	Wild type	Heterozygous	ACACACACACAT	TACACACACACA	#		#		#		#		****	#		#		#		#	
X	63522619	Wild type	Heterozygous	Wild type	Wild type	CCAGCTGGGGAG	GATACATTTATT	#	-6 -5 -4	#		#		#	-9	****	#	-9 -8 -7	#		#		#	-6	
X	63904314	Wild type	Wild type	Heterozygous	Wild type	ATATTTTATGCT	TTTATATTACAA	#		#		#		#		****	#		#		#		#	
X	64268867	Wild type	Wild type	Heterozygous	Wild type	AGAGAGAGAGAA	AAGAGAGAGAGA	#		#		#		#		****	#		#		#		#	
X	65038131	Heterozygous	Wild type	Wild type	Wild type	TGGAAAGGACCC	CTGATGCCCCTC	#	-11 -6	#	8 9 10	#		#	0 1	****	#	-14 -9	#	11 12 13	#		#	3 4	
X	65596884	Wild type	Heterozygous	Wild type	Wild type	AACACCCCCCCA	ACACACACACAC	#	homopolymer	
X	65835559	Wild type	Heterozygous	Wild type	Wild type	AGTCATTTTTTG	GAAAAAAAATTA	#	homopolymer	
X	66236702	Wild type	Wild type	Wild type	Heterozygous	ATGACGGCAAGC	CAATGTGGGTCC	#	-7	#	12	#	5 6	#		****	#	-10	#	15	#	2 3	#	
X	66374526	Wild type	Wild type	Wild type	Heterozygous	AAAACACCTTGG	GCATTGACACAT	#	-2	#		#		#	-3	****	#	-5	#		#		#	0	
X	67258385	Wild type	Heterozygous	Wild type	Wild type	GAGCAGACAAAG	GAGAAAGAGAAG	#		#		#		#		****	#		#		#		#	
X	67286791	Homozygous	Homozygous	Homozygous	Homozygous	GGTTTTTTTTTG	GGGGGGGGGTAG	#	homopolymer	
X	67412540	Homozygous	Wild type	Heterozygous	Wild type	AGGAAAAAAAAA	AAAAAAACAAAA	#	homopolymer	
X	67778889	Wild type	Wild type	Wild type	Heterozygous	CCTCCATTATTG	GGTGGGATTGCA	#		#		#	-1 2 3	#	-9 -6	****	#		#		#	-4 -1 0	#	-6 -3	
X	68299691	Heterozygous	Wild type	Wild type	Wild type	CTAGAATATCCA	AGACTGTTGAGG	#		#		#	9	#	0	****	#		#		#	6	#	3	
X	68415101	Wild type	Wild type	Wild type	Heterozygous	ATAGTACCATTC	CTCAGTGTAACT	#		#		#		#	-3	****	#		#		#		#	0	
X	68642587	Heterozygous	Wild type	Wild type	Wild type	ACATGGGAAACA	AGATGCAGGTCA	#	-8 -7	#		#	6	#		****	#	-11 -10	#		#	3	#	
X	69236621	Homozygous	Homozygous	Homozygous	Homozygous	TCTCTCCCTAAA	ACCCTCTCTCCC	#		#	3 4 11 12	#		#	-4 -3	****	#		#	6 7 14 15	#		#	-1 0	
X	69351157	Heterozygous	Wild type	Wild type	Wild type	CCCAGGCTCTTC	CTGGCTTTCATA	#	-8	#		#	1	#	-9 -8	****	#	-11	#		#	-2	#	-6 -5	
X	70018583	Wild type	Heterozygous	Wild type	Wild type	CTTCATTCCTCC	CCTAGAACAGGG	#		#	2	#	8 9	#	-2 1	****	#		#	5	#	5 6	#	1 4	
X	70086659	Heterozygous	Wild type	Wild type	Wild type	CATTGCCATGGG	GACTAATTTAAA	#	-3 -2	#		#		#	-4	****	#	-6 -5	#		#		#	-1	
X	70357478	Homozygous	Homozygous	Homozygous	Homozygous	AGGGAGGAAGGT	TAAGGGAGGAGG	#	-11 -10 -7 -3	#		#	2 3 6 9	#		****	#	-14 -13 -10 -6	#		#	-1 0 3 6	#	
X	71700431	Wild type	Heterozygous	Wild type	Wild type	AGGAGCATAGGG	GGCAGGACTTGC	#	-11 -3 -2	#		#	-1 3	#		****	#	-14 -6 -5	#		#	-4 0	#	
X	71827677	Heterozygous	Wild type	Wild type	Wild type	ACACACACACAC	CAGAGAGAGAGA	#		#		#		#		****	#		#		#		#	
X	72246088	Heterozygous	Wild type	Wild type	Wild type	GGCTTTGACAGG	GACCCATCTTGT	#	-12 -2	#	4 5	#		#		****	#	-15 -5	#	7 8	#		#	
X	72270412	Heterozygous	Wild type	Wild type	Wild type	GGCTGGGGCTCG	GGGCTCAGGCTC	#	-12 -8 -7 -6	#		#	-1 0 6	#		****	#	-15 -11 -10 -9	#		#	-4 -3 3	#	
X	72326187	Heterozygous	Wild type	Wild type	Wild type	AGTCTGCCAAAG	GAAATTTTTAAA	#		#		#		#	-3	****	#		#		#		#	0	
X	72483730	Heterozygous	Wild type	Wild type	Wild type	AAGCAGGAGTGG	GGTGGGTTGGTG	#	-7 -2	#		#	-1 2 3 7	#		****	#	-10 -5	#		#	-4 -1 0 4	#	
X	72488277	Heterozygous	Wild type	Wild type	Wild type	TTATTTAGTGTC	CCTATGCCATCC	#		#	2 8 12	#		#		****	#		#	5 11 15	#		#	
X	72633903	Wild type	Heterozygous	Wild type	Wild type	TGTGTGTGTGTA	ATAGCATTATAT	#		#		#		#		****	#		#		#		#	
X	72755419	Wild type	Wild type	Heterozygous	Wild type	AAATGGTCCCGA	AGAAACAAGCTG	#	-8	#		#		#	-2 -1	****	#	-11	#		#		#	1 2	
X	73062985	Heterozygous	Wild type	Wild type	Wild type	CCTATGAAAATT	TGTCTAAGAAAA	#		#		#		#	-9	****	#		#		#		#	-6	
X	74081190	Wild type	Wild type	Wild type	Heterozygous	GAAAAGCTTATA	ACTATACAACTT	#		#		#		#		****	#		#		#		#	
X	74759652	Heterozygous	Wild type	Wild type	Wild type	TGTGTCAATTTG	GACATGAGCTGG	#		#		#	9	#		****	#		#		#	6	#	
X	74999958	Wild type	Wild type	Heterozygous	Wild type	AAAAACCCACAG	GGGTTACCATTT	#		#	8	#	-1 0	#	-4 -3	****	#		#	11	#	-4 -3	#	-1 0	
X	75001319	Heterozygous	Wild type	Wild type	Wild type	CTGAGGCATTCC	CTTCACTGGAGT	#	-8	#		#	6	#	1	****	#	-11	#		#	3	#	4	
X	75004469	Heterozygous	Wild type	Wild type	Wild type	TTAGGGCTCATG	GGGCACATAGCT	#	-9 -8	#		#	-1 0	#		****	#	-12 -11	#		#	-4 -3	#	
X	75606203	Wild type	Heterozygous	Wild type	Wild type	AAAGAAACTTGT	TCTCTGGAGTAT	#		#		#	4	#		****	#		#		#	1	#	
X	75613794	Wild type	Heterozygous	Wild type	Wild type	ACTTGGCATGAC	CATATGTGGGGC	#	-8	#		#	6 7 8	#		****	#	-11	#		#	3 4 5	#	
X	75871366	Heterozygous	Wild type	Wild type	Wild type	CAGCCTGCAGCC	CCAGCTTGTCAG	#		#	2	#		#	-6 1	****	#		#	5	#		#	-3 4	
X	75900789	Homozygous	Homozygous	Homozygous	Homozygous	GGGGAGCAGGGT	TGAGGGGTGAGG	#	-12 -11 -10 -4 -3	#		#	2 3 4 9	#		****	#	-15 -14 -13 -7 -6	#		#	-1 0 1 6	#	
X	76234508	Homozygous	Homozygous	Homozygous	Homozygous	TATATCCACGGG	GCATTCTGGACT	#	-3 -2	#		#	6	#	-4	****	#	-6 -5	#		#	3	#	-1	
X	76488732	Wild type	Heterozygous	Wild type	Wild type	TGATGGATTTCC	CGCATATTAAAC	#	-8	#		#		#	1	****	#	-11	#		#		#	4	
X	76694964	Heterozygous	Wild type	Wild type	Wild type	TACTGATCTCTG	GGTACAACAGAA	#		#		#	-1	#		****	#		#		#	-4	#	
X	76759484	Wild type	Wild type	Heterozygous	Wild type	ATAGTTTATCTG	GCTCTTGATTTA	#		#		#		#		****	#		#		#		#	
X	77078629	Wild type	Heterozygous	Wild type	Wild type	CTCCATAAGATC	CCAGCTGTAAGG	#		#	2	#	9	#	-7	****	#		#	5	#	6	#	-4	
X	77365356	Wild type	Wild type	Wild type	Heterozygous	CCTTTTATATAG	GGTGCAAGAGGT	#		#		#	-1 8	#	-9	****	#		#		#	-4 5	#	-6	
X	79083041	Wild type	Wild type	Wild type	Heterozygous	TTTGCTTTGAAT	TTTAGTTTCTGC	#		#		#		#		****	#		#		#		#	
X	79432250	Heterozygous	Heterozygous	Wild type	Wild type	ACACACACACAT	TACACACACACA	#		#		#		#		****	#		#		#		#	
X	79852761	Heterozygous	Wild type	Wild type	Wild type	GTGTGTGTGTGT	TGGGGGGGTATT	#	homopolymer	
X	79896695	Wild type	Heterozygous	Wild type	Wild type	AACTCCTAAACC	CTGATAAACAGC	#		#		#		#	-5 1	****	#		#		#		#	-2 4	
X	80039978	Heterozygous	Wild type	Wild type	Wild type	TTTAACTCTCCC	CAAGCAGTTTCA	#		#		#		#	0 1	****	#		#		#		#	3 4	
X	80246643	Wild type	Heterozygous	Heterozygous	Heterozygous	TCTATCTATCTA	ATCTTTCTTTCT	#		#		#		#		****	#		#		#		#	
X	82063091	Heterozygous	Wild type	Wild type	Wild type	GGAGGGGGGAAG	GGGAGGGGAATA	#	-12 -9 -8 -7 -6 -5	#		#	-1 0 3 4 5	#		****	#	-15 -12 -11 -10 -9 -8	#		#	-4 -3 0 1 2	#	
X	82152387	Heterozygous	Wild type	Wild type	Wild type	ACAGAAGACAAG	GGGTTTTGAGGT	#		#		#	-1 0 8	#		****	#		#		#	-4 -3 5	#	
X	82831301	Wild type	Heterozygous	Wild type	Wild type	CATACCCTCCCC	CCCTCCCCTACC	#		#	2 3 6 7 8 12	#		#	-5 -4 -1 0 1	****	#		#	5 6 9 10 11 15	#		#	-2 -1 2 3 4	
X	82979163	Heterozygous	Wild type	Wild type	Wild type	GTAATGTGCAAG	GGGATGGGAGCT	#		#		#	-1 0 4 5	#		****	#		#		#	-4 -3 1 2	#	
X	83370663	Homozygous	Homozygous	Homozygous	Homozygous	TTGTTTTGTTTT	TTTTTTTAGACA	#	homopolymer	
X	83603938	Wild type	Wild type	Heterozygous	Wild type	ATAGATAGATAG	GATATAAGGAAG	#		#		#	6	#		****	#		#		#	3	#	
X	84084147	Heterozygous	Wild type	Wild type	Wild type	GGCCCTAAAACC	CATGGGAATAAA	#	-12	#		#	2 3	#	-7 -6 1	****	#	-15	#		#	-1 0	#	-4 -3 4	
X	85065267	Wild type	Wild type	Wild type	Heterozygous	GCCACTGAATAA	AGTACATGTTCT	#		#		#		#	-8	****	#		#		#		#	-5	
X	85434831	Heterozygous	Wild type	Wild type	Wild type	TGTGTTCTTCTC	CTAACCTCTTAC	#		#	6	#		#		****	#		#	9	#		#	
X	85891413	Wild type	Heterozygous	Wild type	Wild type	GTGAGTGCTCTG	GACCACTGAAAC	#		#	4	#		#		****	#		#	7	#		#	
X	86970456	Wild type	Wild type	Wild type	Heterozygous	ATATATATATAT	TAGAGAGAGAGA	#		#		#		#		****	#		#		#		#	
X	87530214	Wild type	Wild type	Heterozygous	Wild type	TGATCACAATTC	CCCTTACATTTT	#		#	2 3	#		#		****	#		#	5 6	#		#	
X	88359357	Homozygous	Homozygous	Homozygous	Homozygous	GTGGAAGTGCTG	GGGTTCTGATGA	#	-10	#		#	-1 0	#		****	#	-13	#		#	-4 -3	#	
X	88477767	Homozygous	Homozygous	Homozygous	Homozygous	GCCCCCTACAAT	TGAGTCCTGGAT	#		#	7	#	7	#	-8 -7 -6 -5	****	#		#	10	#	4	#	-5 -4 -3 -2	
X	88926897	Wild type	Wild type	Heterozygous	Wild type	TATCATACTGTA	AGCACATATATA	#		#		#		#		****	#		#		#		#	
X	90092187	Wild type	Heterozygous	Wild type	Wild type	GACATTAGAATG	GGCTATTACAGC	#		#		#	-1	#		****	#		#		#	-4	#	
X	90619870	Wild type	Wild type	Heterozygous	Wild type	TAATAATAATAT	TTTATAAATAAA	#		#		#		#		****	#		#		#		#	
X	90914992	Heterozygous	Wild type	Wild type	Wild type	AATTACCCCCCC	CCCCCAAATAAG	#	homopolymer	
X	91674255	Wild type	Heterozygous	Wild type	Wild type	TTTCCCACAGAG	GGTCAGGTGTTC	#		#		#	-1 4	#	-6 -5	****	#		#		#	-4 1	#	-3 -2	
X	92233054	Heterozygous	Wild type	Wild type	Wild type	TTACAACCAGAC	CAAAACTGCATT	#		#		#		#	-3	****	#		#		#		#	0	
X	92398411	Wild type	Wild type	Heterozygous	Wild type	AGTGCATTCTTA	AAAAAACCCTGG	#	homopolymer	
X	92539702	Heterozygous	Wild type	Wild type	Wild type	ACTGACCAAATC	CAAAGGGGAAAT	#		#		#	3 4 5	#	-4	****	#		#		#	0 1 2	#	-1	
X	92652893	Wild type	Heterozygous	Wild type	Wild type	AATAGAAGAGAG	GAATCTCAGGTG	#		#		#	7	#		****	#		#		#	4	#	
X	93035379	Wild type	Heterozygous	Wild type	Wild type	CTTGGTCGTAAG	GAGACTTGGGAA	#	-9	#		#	6 7	#		****	#	-12	#		#	3 4	#	
X	93168821	Homozygous	Homozygous	Homozygous	Homozygous	TTTGGAAAGGGG	GCCCTTTGGACC	#	-9 -4 -3 -2	#	3 4 12	#	6	#		****	#	-12 -7 -6 -5	#	6 7 15	#	3	#	
X	95368821	Heterozygous	Wild type	Wild type	Wild type	TCTTAATTCCCC	CAATAAAAAGAC	#		#		#		#	-1 0 1	****	#		#		#		#	2 3 4	
X	95835177	Heterozygous	Wild type	Wild type	Wild type	ACTTTCTCTAGC	CTCCTCCATTGG	#		#	4 7	#	9	#		****	#		#	7 10	#	6	#	
X	95843312	Homozygous	Homozygous	Homozygous	Homozygous	ATTTTGGCTACA	ATGTGTGTGTGT	#	-7	#		#		#		****	#	-10	#		#		#	
X	96495385	Wild type	Wild type	Homozygous	Wild type	ATGAATGGAGAC	CTTTACCTTCTT	#	-6	#	7	#		#		****	#	-9	#	10	#		#	
X	96819959	Wild type	Wild type	Heterozygous	Wild type	ATGGATCCCCAG	GGTAGAGCAGTC	#	-10	#		#	-1	#	-3 -2 -1	****	#	-13	#		#	-4	#	0 1 2	
X	96882753	Heterozygous	Wild type	Wild type	Wild type	TGGGGAGGCTCC	CAGGGCCTGACA	#	-11 -10 -9 -6	#	7	#	1 2	#	1	****	#	-14 -13 -12 -9	#	10	#	-2 -1	#	4	
X	97219796	Wild type	Wild type	Heterozygous	Wild type	GTACAAAAAAAT	TTTTACTGGTAT	#	homopolymer	
X	97400998	Heterozygous	Wild type	Wild type	Wild type	TGTTCCCCAATC	CCACTCCCTCTC	#		#	2 7 8	#		#	-5 -4 -3	****	#		#	5 10 11	#		#	-2 -1 0	
X	98162719	Heterozygous	Wild type	Wild type	Wild type	TTAAGACAAGAC	CTGCAGATTATG	#		#		#		#		****	#		#		#		#	
X	98670516	Wild type	Wild type	Heterozygous	Wild type	CAGAATAAATAT	TATGTGGGTCAG	#		#		#	4 5	#		****	#		#		#	1 2	#	
X	98891840	Wild type	Heterozygous	Wild type	Wild type	TTTTTTTTTTTG	GGTTTTCTCAGA	#	homopolymer	
X	99293803	Heterozygous	Wild type	Wild type	Wild type	TCTCTCTCTCTG	GTGTGTGTGTGT	#		#		#		#		****	#		#		#		#	
X	99749471	Wild type	Wild type	Heterozygous	Wild type	TTAAAAGCTATA	ACCTGCTTTAGA	#		#	3	#		#		****	#		#	6	#		#	
X	100105063	Homozygous	Homozygous	Heterozygous	Homozygous	ATTAATTAATTA	AATTTATTTATT	#		#		#		#		****	#		#		#		#	
X	100358973	Homozygous	Homozygous	Homozygous	Homozygous	ATATTATTGGGT	TTTTTTTTTTCC	#	homopolymer	
X	100563785	Heterozygous	Wild type	Wild type	Wild type	TTATTTGCACAG	GGGAAATAAGAT	#		#		#	-1 0	#		****	#		#		#	-4 -3	#	
X	101109650	Wild type	Heterozygous	Wild type	Wild type	TGATATACTCTC	CAAAAATGTTTA	#	homopolymer	
X	101909382	Heterozygous	Wild type	Wild type	Wild type	ACAAAACAGCCC	CTACACAATAAA	#		#		#		#	0 1	****	#		#		#		#	3 4	
X	101982722	Wild type	Wild type	Heterozygous	Wild type	ATCCCCCCCCCA	AAAAAAAAGCTG	#	homopolymer	
X	103958061	Wild type	Wild type	Heterozygous	Wild type	CTGTGGGACTTC	CAGTAAACAAAT	#	-8 -7	#		#		#		****	#	-11 -10	#		#		#	
X	104054992	Heterozygous	Wild type	Wild type	Wild type	TAAACATTAACC	CAGAAGTATGCA	#		#		#		#	1	****	#		#		#		#	4	
X	104098453	Heterozygous	Wild type	Wild type	Wild type	CACTGATCCATC	CCACAAACTCAC	#		#	2	#		#	-2	****	#		#	5	#		#	1	
X	104114220	Wild type	Wild type	Heterozygous	Wild type	CTATTCCTGCAC	CAAACATCATGA	#		#		#		#	-4	****	#		#		#		#	-1	
X	104225078	Heterozygous	Wild type	Wild type	Wild type	ACAGAGAAACCC	CTGTCTTGGAAA	#		#		#	6	#	0 1	****	#		#		#	3	#	3 4	
X	104321716	Heterozygous	Wild type	Wild type	Wild type	CACCCACTCCCC	CCACTCCCACTT	#		#	2 7 8	#		#	-7 -6 -1 0 1	****	#		#	5 10 11	#		#	-4 -3 2 3 4	
X	104942238	Wild type	Heterozygous	Wild type	Wild type	TTAAAAACAATG	GAATTAACGAAA	#		#		#		#		****	#		#		#		#	
X	105075245	Heterozygous	Wild type	Wild type	Wild type	TTCTGCTATTAG	GGTCATCATAAT	#		#		#	-1	#		****	#		#		#	-4	#	
X	105290847	Heterozygous	Wild type	Wild type	Wild type	CCTTAATATCTC	CTTAATATCAAT	#		#		#		#	-9	****	#		#		#		#	-6	
X	105803369	Wild type	Wild type	Wild type	Heterozygous	AGCCAAATCCCT	TTAAATTAAGAT	#		#		#		#	-7 -1 0	****	#		#		#		#	-4 2 3	
X	106078860	Heterozygous	Wild type	Wild type	Wild type	CTCTAAGGAAAC	CATAACATGGGC	#	-6	#		#	7 8	#		****	#	-9	#		#	4 5	#	
X	106754370	Heterozygous	Wild type	Wild type	Wild type	TGAGAGAGGGAG	GAATCTGTTTTC	#	-5 -4	#		#		#		****	#	-8 -7	#		#		#	
X	106860136	Wild type	Wild type	Wild type	Heterozygous	TGGTCAAATTAA	ACTTTCTCAAGA	#	-11	#		#		#		****	#	-14	#		#		#	
X	107659976	Wild type	Heterozygous	Wild type	Wild type	ACAACATTAAAG	GAATGACTACGG	#		#		#	9	#		****	#		#		#	6	#	
X	107709247	Homozygous	Homozygous	Homozygous	Homozygous	GAAAAATGGTGG	GGAAGAAAGGTA	#	-5 -2	#		#	-1 7	#		****	#	-8 -5	#		#	-4 4	#	
X	107864148	Homozygous	Heterozygous	Heterozygous	Heterozygous	ACACACACACAT	TACACACACACA	#		#		#		#		****	#		#		#		#	
X	107944211	Wild type	Heterozygous	Wild type	Wild type	AAATGACAAAAG	GGAGGTCCTTGA	#		#	8	#	-1 2	#		****	#		#	11	#	-4 -1	#	
X	108927271	Wild type	Wild type	Wild type	Heterozygous	CTTCTTCTGGTC	CTCTACGGGCAC	#	-4	#		#	5 6	#		****	#	-7	#		#	2 3	#	
X	108992842	Wild type	Wild type	Heterozygous	Wild type	AAGTGGCCATGC	CATTATGATAAT	#	-8	#		#		#	-3	****	#	-11	#		#		#	0	
X	109086747	Heterozygous	Wild type	Wild type	Wild type	ACACCTAAACTA	AGGAAGAAGTAG	#		#		#	0	#	-6	****	#		#		#	-3	#	-3	
X	109208923	Heterozygous	Wild type	Wild type	Wild type	CACCAAAACCCC	CTTAAAGAATTA	#		#		#		#	-7 -1 0 1	****	#		#		#		#	-4 2 3 4	
X	109659281	Wild type	Heterozygous	Wild type	Wild type	TTTATTCGTTGG	GGTCTTTGGGTA	#	-2	#		#	-1 6 7	#		****	#	-5	#		#	-4 3 4	#	
X	110152243	Heterozygous	Wild type	Wild type	Wild type	CTCCATATGTTC	CCTCTAGAAGTT	#		#	2	#		#	-7	****	#		#	5	#		#	-4	
X	111003892	Homozygous	Homozygous	Heterozygous	Heterozygous	CTATTTTAGATG	GTCAAATCAGTC	#		#		#		#		****	#		#		#		#	
X	111086240	Wild type	Heterozygous	Wild type	Wild type	AATAGCTTATGC	CCCTAATATCAA	#		#	2 3	#		#		****	#		#	5 6	#		#	
X	111108874	Homozygous	Homozygous	Homozygous	Homozygous	GGTGGGTGCCTC	CAGGGGTTGGGT	#	-12 -9 -8	#		#	1 2 3 7 8	#	-1	****	#	-15 -12 -11	#		#	-2 -1 0 4 5	#	2	
X	111152691	Homozygous	Homozygous	Homozygous	Homozygous	TTCCTCCCCTCT	TTAGAAGAGACA	#		#		#		#	-7 -4 -3 -2	****	#		#		#		#	-4 -1 0 1	
X	111359163	Homozygous	Homozygous	Homozygous	Homozygous	AGCTCAACTTAA	AGTGTTAGCTTT	#		#		#		#		****	#		#		#		#	
X	111658965	Wild type	Wild type	Heterozygous	Wild type	TCTCTCTCTCTG	GTCTCTCTCTCT	#		#		#		#		****	#		#		#		#	
X	112354900	Heterozygous	Wild type	Wild type	Wild type	ATATGTGTTGGG	GGGCCTCATATC	#	-3 -2	#	5	#	-1 0	#		****	#	-6 -5	#	8	#	-4 -3	#	
X	112804481	Heterozygous	Wild type	Heterozygous	Heterozygous	TGTGTGTGTGTA	ATGTGTGTGTGT	#		#		#		#		****	#		#		#		#	
X	113072976	Heterozygous	Wild type	Wild type	Wild type	GGTCCTCATAAA	AAATGTAAGCAA	#	-12	#		#		#	-6	****	#	-15	#		#		#	-3	
X	113935615	Homozygous	Homozygous	Homozygous	Homozygous	CTTCCTTCCTTA	ACTTCCTTCCTT	#		#	6 10	#		#	-6 -2	****	#		#	9 13	#		#	-3 1	
X	113997814	Heterozygous	Wild type	Wild type	Wild type	GTTTTGTATCTG	GGTTCACATATA	#		#		#	-1	#		****	#		#		#	-4	#	
X	114918016	Heterozygous	Wild type	Wild type	Wild type	TGCACAAACATC	CATGTCCAAGAA	#		#	7	#		#		****	#		#	10	#		#	
X	114940891	Homozygous	Homozygous	Homozygous	Homozygous	GTATCATTAATA	ATCTGAGATTAT	#		#		#		#		****	#		#		#		#	
X	115020361	Heterozygous	Wild type	Wild type	Wild type	AATATGCTATAT	TTAGAAATGTAT	#		#		#		#		****	#		#		#		#	
X	115057774	Wild type	Heterozygous	Wild type	Wild type	CACAACAAGACC	CATGCTTCTTTT	#		#		#		#	1	****	#		#		#		#	4	
X	115201369	Heterozygous	Wild type	Wild type	Wild type	AGAATTTTCTCT	TATAAGATTGTC	#		#		#		#		****	#		#		#		#	
X	115293587	Wild type	Heterozygous	Wild type	Wild type	CCTTTTGTATCC	CCAACTTCTCCC	#		#	2 11 12	#		#	-9 1	****	#		#	5 14 15	#		#	-6 4	
X	115524432	Homozygous	Homozygous	Homozygous	Homozygous	ACAGAGTACAAA	AAGATGGAAGAG	#		#		#	4	#		****	#		#		#	1	#	
X	116700029	Heterozygous	Wild type	Wild type	Wild type	GCATAAATGAAG	GGTAGACAGTAA	#		#		#	-1	#		****	#		#		#	-4	#	
X	116892447	Wild type	Wild type	Heterozygous	Wild type	GTATATGCTTTT	TAAGTATATAGT	#		#		#		#		****	#		#		#		#	
X	116971256	Heterozygous	Wild type	Wild type	Wild type	TGTAGTTCCTTG	GGGCATTTTCTC	#		#		#	-1 0	#	-2	****	#		#		#	-4 -3	#	1	
X	117339977	Wild type	Heterozygous	Wild type	Wild type	GTGTGTGTGTGT	TGGGGGGTAGTC	#	homopolymer	
X	117849561	Wild type	Wild type	Heterozygous	Wild type	GAAAGAAATTAG	GGGAATCAGCAC	#		#		#	-1 0	#		****	#		#		#	-4 -3	#	
X	118096656	Wild type	Wild type	Heterozygous	Heterozygous	AATGTAATTGAC	CCAGTTTGATTA	#		#	2	#		#		****	#		#	5	#		#	
X	118200003	Wild type	Heterozygous	Wild type	Wild type	TCAGAATTAAAG	GACTTGAGATCT	#		#		#		#		****	#		#		#		#	
X	120022791	Wild type	Heterozygous	Wild type	Wild type	TTTTTGCCTCCA	ACCTCTCTCTCT	#		#	3	#		#	-3 0	****	#		#	6	#		#	0 3	
X	120076873	Heterozygous	Wild type	Wild type	Wild type	TTATACTCTCCC	CACACCTTGCTA	#		#	6	#		#	0 1	****	#		#	9	#		#	3 4	
X	120117593	Homozygous	Homozygous	Homozygous	Homozygous	CCTTCCCCTTCA	ACCCCAACCCCC	#		#	3 4 5 9 10 11 12	#		#	-9 -5 -4 -3	****	#		#	6 7 8 12 13 14 15	#		#	-6 -2 -1 0	
X	120442165	Wild type	Wild type	Wild type	Heterozygous	CTCAGAAGGGGA	ACTCCACTGACC	#	-5 -4 -3	#	5 12	#		#		****	#	-8 -7 -6	#	8 15	#		#	
X	121012771	Homozygous	Homozygous	Homozygous	Homozygous	CCCTTGTCATCT	TCATACCACCCA	#		#	7 10 11	#		#	-9 -8	****	#		#	10 13 14	#		#	-6 -5	
X	121580794	Wild type	Heterozygous	Wild type	Wild type	AGACATCAGTGG	GAAAGACAGGCC	#	-2	#	12	#	7	#		****	#	-5	#	15	#	4	#	
X	122148829	Heterozygous	Wild type	Wild type	Wild type	CCTGTGGAAATG	GAAACTTATTAG	#	-7	#		#		#	-9	****	#	-10	#		#		#	-6	
X	122516118	Wild type	Wild type	Heterozygous	Wild type	GACTAGTGTGAG	GGTAGAATCTCA	#		#		#	-1	#		****	#		#		#	-4	#	
X	122922247	Heterozygous	Wild type	Wild type	Wild type	GGAGGACTTTTG	GGGATAGCATTT	#	-12 -9	#		#	-1 0	#		****	#	-15 -12	#		#	-4 -3	#	
X	124110176	Heterozygous	Wild type	Heterozygous	Heterozygous	TACTGTAGAGCA	ATAATTAAAAAA	#		#		#		#		****	#		#		#		#	
X	124112024	Heterozygous	Wild type	Heterozygous	Wild type	CACAGTACATGA	ACTGTAAATAGG	#		#		#	9	#		****	#		#		#	6	#	
X	124113298	Wild type	Wild type	Wild type	Heterozygous	CTCATTTGTCAC	CTGTTTCTGTCT	#		#		#		#		****	#		#		#		#	
X	126368651	Wild type	Wild type	Heterozygous	Wild type	TCTCTTCCCAAG	GTGTTACATACA	#		#		#		#	-3 -2	****	#		#		#		#	0 1	
X	126388736	Heterozygous	Wild type	Wild type	Wild type	CTTGTTAGTAAG	GGAGAATCCAAA	#		#	9	#	-1	#		****	#		#	12	#	-4	#	
X	126679790	Heterozygous	Wild type	Wild type	Wild type	AAGAAAGAAATC	CGGAGAAGATCT	#		#		#	0	#		****	#		#		#	-3	#	
X	127557024	Wild type	Heterozygous	Wild type	Wild type	TTGTTCAACTGG	GAACTTCATTCT	#	-2	#		#		#		****	#	-5	#		#		#	
X	127874262	Homozygous	Homozygous	Homozygous	Homozygous	CCCTTACACCCC	CGAATTATCTAC	#		#		#		#	-9 -8 -1 0 1	****	#		#		#		#	-6 -5 2 3 4	
X	127924187	Homozygous	Homozygous	Homozygous	Homozygous	GAAACTGGATTG	GCTTCTGTAAGG	#	-6	#		#	9	#		****	#	-9	#		#	6	#	
X	128031146	Heterozygous	Wild type	Wild type	Wild type	ACATAAGACAAG	GGATGCCCACTT	#		#	7 8	#	-1	#		****	#		#	10 11	#	-4	#	
X	128163195	Wild type	Heterozygous	Wild type	Heterozygous	CTTTCTTTCTTT	TCTTCCTTCCTT	#		#	6 10	#		#		****	#		#	9 13	#		#	
X	128283382	Wild type	Wild type	Heterozygous	Wild type	GATAAATCCAAA	ATTTAAGCAGTA	#		#		#		#	-2	****	#		#		#		#	1	
X	128956597	Wild type	Wild type	Wild type	Heterozygous	GAGTGGGGGGGG	GGAAGGGTATGG	#	homopolymer	
X	128973496	Heterozygous	Wild type	Wild type	Wild type	TATAGCTGTCTC	CATATGAGGCTA	#		#		#	6	#		****	#		#		#	3	#	
X	130034884	Heterozygous	Wild type	Wild type	Wild type	TTTAAATAGGAG	GAAGCTGAAAAC	#	-4	#		#		#		****	#	-7	#		#		#	
X	130065761	Homozygous	Homozygous	Homozygous	Homozygous	AAGAAAGAAAGA	AAAGGAAGGTTA	#		#		#	2 6	#		****	#		#		#	-1 3	#	
X	130157539	Wild type	Wild type	Heterozygous	Wild type	ACAAAACCCTCA	ATGATGATCTTG	#		#		#		#	-3 -2	****	#		#		#		#	0 1	
X	132017789	Heterozygous	Wild type	Wild type	Wild type	GAGCTTGATGTG	GGTCTGTGAATT	#		#		#	-1	#		****	#		#		#	-4	#	
X	132080249	Heterozygous	Wild type	Wild type	Wild type	GGGACAGGCAAG	GCAAAAGAACAT	#	-12 -11 -6	#		#		#		****	#	-15 -14 -9	#		#		#	
X	132095117	Wild type	Wild type	Heterozygous	Wild type	GATTAACTTCCG	GTTAAAAAAATA	#		#		#		#	0	****	#		#		#		#	3	
X	132120343	Heterozygous	Wild type	Wild type	Wild type	CCATCTCATCCC	CAGTCAAAATTG	#		#		#		#	-9 0 1	****	#		#		#		#	-6 3 4	
X	132141083	Wild type	Wild type	Wild type	Heterozygous	AAGTATCCAAGG	GAGATAAAGGGG	#	-2	#		#	7 8 9	#	-3	****	#	-5	#		#	4 5 6	#	0	
X	132396193	Wild type	Heterozygous	Wild type	Wild type	CAGATTTTTTTC	CCAAGATTCAAC	#	homopolymer	
X	132975381	Homozygous	Homozygous	Homozygous	Homozygous	ATATTTTGGGTG	GTATATTTGGGA	#	-5 -4	#		#	7 8	#		****	#	-8 -7	#		#	4 5	#	
X	133654522	Heterozygous	Wild type	Wild type	Wild type	ATGATTCCATTC	CCATTGTATATA	#		#	2	#		#	-3	****	#		#	5	#		#	0	
X	133810106	Heterozygous	Wild type	Wild type	Wild type	ATATATATTATC	CCTCCTGCTGTT	#		#	2 5	#		#		****	#		#	5 8	#		#	
X	133866340	Wild type	Wild type	Wild type	Heterozygous	TCAAGATTCATG	GTTCTGCCAGTC	#		#	8	#		#		****	#		#	11	#		#	
X	134168430	Homozygous	Homozygous	Homozygous	Homozygous	GTGTGTGTGTGG	GGGGGGGGTGGT	#	homopolymer	
X	134697087	Wild type	Heterozygous	Wild type	Wild type	TTCTGCCTACAG	GGGCACCTCTGA	#		#	7	#	-1 0	#	-4	****	#		#	10	#	-4 -3	#	-1	
X	134963583	Heterozygous	Wild type	Wild type	Wild type	GCCCCCGCCCCC	CGCTCCCGCCGC	#		#	6 7 10	#		#	-8 -7 -6 -5 -2 -1 0 1	****	#		#	9 10 13	#		#	-5 -4 -3 -2 1 2 3 4	
X	135636725	Wild type	Heterozygous	Wild type	Wild type	CCTTCCGGACCG	GGAGGACAGGTG	#	-6	#		#	-1 2 7	#	-9 -5 0	****	#	-9	#		#	-4 -1 4	#	-6 -2 3	
X	135785928	Heterozygous	Wild type	Wild type	Wild type	ATTCGCTATTCC	CAATGATCATTT	#		#		#		#	1	****	#		#		#		#	4	
X	135875553	Homozygous	Homozygous	Homozygous	Homozygous	AAAAAAAAAAAA	ACTTGTAGAATT	#	homopolymer	
X	136115346	Heterozygous	Wild type	Wild type	Wild type	ACAGCAGGGGTG	GGCAGTTATCTT	#	-6 -5 -4	#		#	-1	#		****	#	-9 -8 -7	#		#	-4	#	
X	137945218	Heterozygous	Wild type	Wild type	Wild type	TTTTTGGGGGGG	GGGGTTGTTGTT	#	homopolymer	
X	138054942	Wild type	Wild type	Heterozygous	Wild type	AGAGAGAGAGAA	AGGAGAGAGATG	#		#		#	0	#		****	#		#		#	-3	#	
X	138107425	Homozygous	Heterozygous	Wild type	Heterozygous	TGTTTTGTTTTG	GTTTTATTTTAT	#		#		#		#		****	#		#		#		#	
X	138525498	Wild type	Wild type	Wild type	Heterozygous	ACACACACACAT	TACAAACACACA	#		#		#		#		****	#		#		#		#	
X	139073414	Heterozygous	Wild type	Wild type	Wild type	GCTTTTTCTAGG	GGTGTAGTTTCC	#	-2	#	12	#	-1	#		****	#	-5	#	15	#	-4	#	
X	139170645	Wild type	Wild type	Heterozygous	Wild type	GATATATAAACC	CCTTGGCCAGAC	#		#	2 8	#	3	#	1	****	#		#	5 11	#	0	#	4	
X	139181993	Heterozygous	Heterozygous	Wild type	Heterozygous	ATTAGCTAATCG	GGTGTATGTATG	#		#		#	-1	#		****	#		#		#	-4	#	
X	139197579	Wild type	Wild type	Wild type	Heterozygous	AAAATGCTTATA	ATTAAAAGGTAG	#		#		#	6	#		****	#		#		#	3	#	
X	139370900	Heterozygous	Wild type	Heterozygous	Wild type	ACACACACACAT	TACACACACACA	#		#		#		#		****	#		#		#		#	
X	139488515	Wild type	Heterozygous	Wild type	Wild type	CGTATTTCCTCC	CCGTGGGTATTT	#		#	2	#	3 4	#	-2 1	****	#		#	5	#	0 1	#	1 4	
X	139536776	Heterozygous	Wild type	Wild type	Wild type	AAATTTTTGGGA	AGAAACTCATTG	#	-4 -3	#		#		#		****	#	-7 -6	#		#		#	
X	139540345	Wild type	Wild type	Heterozygous	Wild type	CAGGGCTATACA	AGAGAAACCCTG	#	-10 -9	#	9 10	#		#		****	#	-13 -12	#	12 13	#		#	
X	139793664	Heterozygous	Wild type	Wild type	Wild type	AAGGAAGGAAGG	GAAGAAAGAAAG	#	-10 -6 -2	#		#		#		****	#	-13 -9 -5	#		#		#	
X	139970285	Heterozygous	Heterozygous	Wild type	Wild type	TCAAATGTAATA	ATAACAAGGTTT	#		#		#	6	#		****	#		#		#	3	#	
X	140352015	Wild type	Heterozygous	Wild type	Wild type	GTTTGGGAACTC	CCTGAAGAAGGG	#	-8 -7	#	2	#	8 9	#		****	#	-11 -10	#	5	#	5 6	#	
X	140460544	Wild type	Wild type	Heterozygous	Wild type	AAATACTTAGTC	CTAGACTGCATG	#		#		#		#		****	#		#		#		#	
X	140708162	Wild type	Heterozygous	Wild type	Wild type	AGAAGATGCTCC	CAACATGTAATA	#		#		#		#	1	****	#		#		#		#	4	
X	141272330	Heterozygous	Wild type	Wild type	Wild type	GGATGGATGGAG	GGGAGGGAAGGA	#	-12 -8 -4	#		#	-1 0 3 4 8	#		****	#	-15 -11 -7	#		#	-4 -3 0 1 5	#	
X	141977381	Heterozygous	Wild type	Wild type	Wild type	GACAGACAAAAG	GGTAGAGAAGAA	#		#		#	-1	#		****	#		#		#	-4	#	
X	142568874	Heterozygous	Wild type	Wild type	Wild type	TTTTTGAGACAG	GGGTTTCTCTGT	#		#		#	-1 0	#		****	#		#		#	-4 -3	#	
X	142827605	Wild type	Heterozygous	Wild type	Wild type	CTTCCTTCCTTC	CCTTTCTTTCTT	#		#	2	#		#	-6 -2	****	#		#	5	#		#	-3 1	
X	143084552	Wild type	Wild type	Heterozygous	Wild type	GCGTGCACGCAC	CGCACATGTGTT	#		#		#		#		****	#		#		#		#	
X	144363615	Heterozygous	Wild type	Wild type	Wild type	CAATAGTGAATA	ACATAAAATACA	#		#		#		#		****	#		#		#		#	
X	144866024	Heterozygous	Wild type	Wild type	Wild type	AGGATTATTGGG	GGGGGGGGTTGC	#	homopolymer	
X	144876173	Wild type	Heterozygous	Wild type	Wild type	TTTCAATGTGTC	CTTTGTTCAGTT	#		#		#		#		****	#		#		#		#	
X	144919054	Heterozygous	Wild type	Wild type	Wild type	TGTGTTCCATCC	CAATAGATGACT	#		#		#		#	-3 1	****	#		#		#		#	0 4	
X	144969148	Heterozygous	Wild type	Wild type	Wild type	TTCAGATACAGG	GATCCAGAGGTT	#	-2	#	5	#	7	#		****	#	-5	#	8	#	4	#	
X	145703375	Heterozygous	Wild type	Wild type	Wild type	TTGAGGTCATCC	CTGAACAGTAAA	#	-8	#		#		#	1	****	#	-11	#		#		#	4	
X	145827499	Heterozygous	Wild type	Wild type	Wild type	AGGCATCTTTGG	GGGTATATTACC	#	-11 -2	#	12	#	-1 0	#		****	#	-14 -5	#	15	#	-4 -3	#	
X	145886158	Wild type	Wild type	Heterozygous	Wild type	GTCCAGTACTTG	GGCCAGAGAATA	#		#	4	#	-1	#	-7	****	#		#	7	#	-4	#	-4	
X	146155047	Homozygous	Homozygous	Homozygous	Homozygous	ACTTGGAAGGAA	ATAGGGATGGAG	#	-8 -4	#		#	2 3 7	#		****	#	-11 -7	#		#	-1 0 4	#	
X	147330009	Heterozygous	Wild type	Wild type	Wild type	AAGTCATTACCG	GTGGCATATCAA	#		#		#	1	#	0	****	#		#		#	-2	#	3	
X	147423669	Wild type	Wild type	Wild type	Heterozygous	ACAAAATAATTC	CATTTTCATTTA	#		#		#		#		****	#		#		#		#	
X	150904871	Heterozygous	Wild type	Wild type	Wild type	CCCCTTCAAACC	CATCCTAAAATG	#		#	5	#		#	-9 -8 -7 1	****	#		#	8	#		#	-6 -5 -4 4	
X	151368132	Homozygous	Homozygous	Homozygous	Homozygous	CAACAATGCTAA	AGAAAAAAATGG	#		#		#	9	#		****	#		#		#	6	#	
X	153028842	Heterozygous	Wild type	Wild type	Wild type	CTTGCCTGAGTC	CTTTCTGAGGAA	#		#		#	7	#	-5	****	#		#		#	4	#	-2	
X	153066188	Heterozygous	Wild type	Wild type	Wild type	CCTCCTCCTCCC	CCTTTGCCTCTA	#		#	2 8	#		#	-9 -6 -3 0 1	****	#		#	5 11	#		#	-6 -3 0 3 4	
X	153192195	Heterozygous	Wild type	Wild type	Wild type	AAAAGGGTTTCC	CTCCATCACATT	#	-8 -7	#	4	#		#	1	****	#	-11 -10	#	7	#		#	4	
X	153634911	Heterozygous	Heterozygous	Wild type	Heterozygous	GGCAGTGGCAGA	AGGCAGAGGCAG	#	-12 -6	#		#	0 6	#		****	#	-15 -9	#		#	-3 3	#	
X	153782303	Heterozygous	Wild type	Wild type	Wild type	CCTTCTTAGTTG	GGGGAACAAAAT	#		#		#	-1 0 1	#	-9	****	#		#		#	-4 -3 -2	#	-6	
X	154377571	Wild type	Wild type	Heterozygous	Wild type	ATAAAATTGGTC	CACATAAAAGGC	#	-4	#		#	8	#		****	#	-7	#		#	5	#	
X	154838109	Heterozygous	Wild type	Wild type	Wild type	CTGTAGCACTTG	GGGGATCCACCC	#		#	8 11 12	#	-1 0 1	#		****	#		#	11 14 15	#	-4 -3 -2	#	
X	155562788	Wild type	Heterozygous	Wild type	Wild type	GGATCCTCAGCC	CTACCTAATGCT	#	-12	#	5	#		#	-5 1	****	#	-15	#	8	#		#	-2 4	
X	155662894	Wild type	Heterozygous	Wild type	Wild type	AGACAAAGACTC	CTGAATGAAATG	#		#		#		#		****	#		#		#		#	
X	155845581	Heterozygous	Wild type	Wild type	Wild type	GGATGAACCCCC	CGGGTGGAGCAG	#	-12	#		#	0 1 4	#	-2 -1 0 1	****	#	-15	#		#	-3 -2 1	#	1 2 3 4	
X	156064015	Wild type	Wild type	Wild type	Heterozygous	AAATATCCCTCG	GGCTGGGGAGGC	#		#		#	-1 3 4 5 8	#	-3 -2	****	#		#		#	-4 0 1 2 5	#	0 1	
X	156272956	Heterozygous	Wild type	Wild type	Wild type	TCTCTCTCTCTA	ATATATATATAT	#		#		#		#		****	#		#		#		#	
X	156388009	Wild type	Wild type	Wild type	Heterozygous	TGACATAAAATC	CTCAAAACCTCT	#		#	9	#		#		****	#		#	12	#		#	
X	156878354	Heterozygous	Wild type	Wild type	Wild type	ATGTACATGCAT	TACACACACACA	#		#		#		#		****	#		#		#		#	
X	157381010	Wild type	Heterozygous	Wild type	Wild type	GAGATCACCGGG	GGGTGGAGTCTG	#	-3 -2	#		#	-1 0 3	#	-2	****	#	-6 -5	#		#	-4 -3 0	#	1	
X	157705248	Wild type	Wild type	Heterozygous	Wild type	TTTGTAGTGCCC	CTCTGGCTCATA	#		#		#	3	#	0 1	****	#		#		#	0	#	3 4	
X	157925942	Heterozygous	Wild type	Wild type	Wild type	TGATTTGTAACC	CGACCCCTAACA	#		#	5 6 7	#		#	1	****	#		#	8 9 10	#		#	4	
X	158019718	Homozygous	Homozygous	Homozygous	Homozygous	AAATTTACCTTT	TTTTTTTTAATT	#	homopolymer	
X	158140862	Homozygous	Homozygous	Homozygous	Homozygous	GAGAGAGAGAGT	TGAAGAGAGAGA	#		#		#		#		****	#		#		#		#	
X	158430183	Heterozygous	Wild type	Wild type	Wild type	GTGGGTGGGTGG	GGTGGAGAAGCA	#	-10 -9 -6 -5 -2	#		#	-1 2	#		****	#	-13 -12 -9 -8 -5	#		#	-4 -1	#	
X	160048163	Homozygous	Homozygous	Homozygous	Homozygous	AGGGTGGAAAGT	TAAGGAAGGGAG	#	-11 -10 -7	#		#	2 6 7	#		****	#	-14 -13 -10	#		#	-1 3 4	#	
X	160169692	Homozygous	Homozygous	Homozygous	Homozygous	CCCCTCCCTTCA	ACCCTCCCTCCA	#		#	3 4 7 8 11	#		#	-9 -8 -7 -4 -3	****	#		#	6 7 10 11 14	#		#	-6 -5 -4 -1 0	
X	160973186	Heterozygous	Wild type	Wild type	Wild type	TTTTACAATTTG	GGAAAATTTAAA	#		#		#	-1	#		****	#		#		#	-4	#	
X	162067928	Wild type	Wild type	Wild type	Heterozygous	AGAGAGAGAGAA	AAGAGAGAGAGA	#		#		#		#		****	#		#		#		#	
X	163510787	Heterozygous	Wild type	Wild type	Wild type	TCTCTCTCTCTG	GTGTGTGTGTGT	#		#		#		#		****	#		#		#		#	
X	163810899	Wild type	Heterozygous	Wild type	Wild type	TGTGTGTGTGTA	ATGTGTGTGTGT	#		#		#		#		****	#		#		#		#	
X	164120131	Heterozygous	Wild type	Wild type	Wild type	GAAGGGGATTTG	GATCATTTAGTT	#	-9 -8 -7	#		#		#		****	#	-12 -11 -10	#		#		#	
X	164401075	Wild type	Heterozygous	Wild type	Wild type	TTGCTTTGTTTC	CAAAACAGGGTC	#		#		#	6 7	#		****	#		#		#	3 4	#	
X	165246255	Heterozygous	Wild type	Wild type	Wild type	GAGAAGAAGCAG	GAGCCTGGGTAA	#		#	5	#	5 6	#		****	#		#	8	#	2 3	#	
X	165307459	Heterozygous	Wild type	Wild type	Wild type	AGCTAAACAAAG	GAATTCTCAACT	#		#		#		#		****	#		#		#		#	
X	165315790	Homozygous	Homozygous	Homozygous	Homozygous	ACCTGCATTATT	TGTTTTAATTTT	#		#		#		#	-8	****	#		#		#		#	-5	
X	165506843	Wild type	Wild type	Heterozygous	Wild type	TAAATGGGGACC	CTTGTGCTCCAT	#	-7 -6 -5	#	10	#		#	1	****	#	-10 -9 -8	#	13	#		#	4	
X	165797619	Homozygous	Homozygous	Homozygous	Homozygous	ATAAAAAGAACC	CGTGGATAAAGG	#		#		#	2 9	#	1	****	#		#		#	-1 6	#	4	
X	165841716	Heterozygous	Wild type	Wild type	Wild type	GTTGGGAAGCTG	GGGCGTGGGGAG	#	-9 -8	#		#	-1 0 5 6 7	#		****	#	-12 -11	#		#	-4 -3 2 3 4	#	
X	166400096	Homozygous	Homozygous	Homozygous	Homozygous	GGAGTATTGGAG	GCACCTGGGAAC	#	-12 -4	#	5	#	5 6	#		****	#	-15 -7	#	8	#	2 3	#	
X	166456925	Wild type	Wild type	Wild type	Heterozygous	GTTTTGTTTTGT	TTTTGGTTTGGT	#		#		#	3 8	#		****	#		#		#	0 5	#	
X	166683779	Heterozygous	Wild type	Wild type	Wild type	TCTATAGTTCCC	CACATTCCAACA	#		#	8	#		#	0 1	****	#		#	11	#		#	3 4	
X	166813286	Heterozygous	Wild type	Wild type	Wild type	GGCAGCACAAAG	GAGCACGAAGGC	#	-12	#		#	8	#		****	#	-15	#		#	5	#	
X	166859149	Wild type	Heterozygous	Wild type	Wild type	TTTCTACTCATG	GGCCATTGTTGA	#		#	4	#	-1	#		****	#		#	7	#	-4	#	
X	167140019	Heterozygous	Wild type	Wild type	Wild type	CAGGAAGTGCTG	GGTTCTTCAGAA	#	-10	#		#	-1	#		****	#	-13	#		#	-4	#	
X	167817657	Wild type	Wild type	Wild type	Heterozygous	TCTCTCTCTCTA	ATATATATATAT	#		#		#		#		****	#		#		#		#	
X	168139654	Wild type	Wild type	Heterozygous	Wild type	GTTTATTTTGAG	GGAACAGAGCAG	#		#		#	-1	#		****	#		#		#	-4	#	
X	169244895	Wild type	Wild type	Wild type	Heterozygous	GACCCATGTCAC	CATGATCTATAT	#		#		#		#	-7 -6	****	#		#		#		#	-4 -3	
X	169273342	Heterozygous	Wild type	Wild type	Wild type	TGTTTTCATTTC	CAACACATGGAG	#		#		#	7	#		****	#		#		#	4	#	
X	169994649	Heterozygous	Heterozygous	Wild type	Wild type	ATAACTCACAGG	GGATCCCCCTGC	#	-2	#	6 7 8 9	#	-1	#		****	#	-5	#	9 10 11 12	#	-4	#	
X	169994655	Heterozygous	Heterozygous	Heterozygous	Wild type	CACAGGGATCCC	CCCTGCCTCAGA	#	-8 -7	#	2 3 7	#		#	0 1	****	#	-11 -10	#	5 6 10	#		#	3 4	
1	3134992	Wild type	Wild type	Wild type	Heterozygous	AGAGAGAGAGAA	AAGAGAAAGAGA	#		#		#		#		****	#		#		#		#	
1	3858054	Heterozygous	Wild type	Wild type	Wild type	TTCTTCTGTCAG	GGTTATTTTCTC	#		#		#	-1	#		****	#		#		#	-4	#	
1	4299716	Heterozygous	Wild type	Wild type	Wild type	GACTAAAATCAG	GGGACAAAACAA	#		#		#	-1 0	#		****	#		#		#	-4 -3	#	
1	4761848	Heterozygous	Wild type	Wild type	Wild type	CCCAGTCTTACC	CCTACCCAAGAG	#		#	2 6 7	#		#	-9 -8 1	****	#		#	5 9 10	#		#	-6 -5 4	
1	5020189	Wild type	Heterozygous	Wild type	Wild type	AGGGGAAGCCCC	CGGGCATTTGCA	#	-11 -10 -9	#		#	0 1	#	-1 0 1	****	#	-14 -13 -12	#		#	-3 -2	#	2 3 4	
1	5021049	Wild type	Heterozygous	Wild type	Wild type	CTGTGCAGGGCG	GGAAGGCGGGAA	#	-5 -4	#		#	-1 3 6 7	#		****	#	-8 -7	#		#	-4 0 3 4	#	
1	5312323	Homozygous	Homozygous	Homozygous	Homozygous	GTGTGTGTGTGT	TGAGAGAGAGAG	#		#		#		#		****	#		#		#		#	
1	5946869	Homozygous	Homozygous	Homozygous	Homozygous	TATGCAGGTCAA	AGAACACATTTT	#	-6	#		#		#		****	#	-9	#		#		#	
1	5953029	Homozygous	Homozygous	Homozygous	Homozygous	CCTCCTCTTCTA	ACCTCCTCCTCC	#		#	3 6 9 12	#		#	-9 -6	****	#		#	6 9 12 15	#		#	-6 -3	
1	6559370	Wild type	Wild type	Heterozygous	Wild type	ATTGGTCTGAAG	GTTCTCTTTCTT	#	-9	#		#		#		****	#	-12	#		#		#	
1	8111726	Heterozygous	Wild type	Wild type	Wild type	AAAGAGAAGTTC	CCCTTTAAGAAG	#		#	2 3	#		#		****	#		#	5 6	#		#	
1	8114205	Homozygous	Homozygous	Homozygous	Homozygous	GTATTTGAAACC	CATTCTAACAGT	#		#		#		#	1	****	#		#		#		#	4	
1	8279789	Heterozygous	Wild type	Wild type	Wild type	TTTCTTTCACTC	CTTTCCCTCACT	#		#	6 7	#		#		****	#		#	9 10	#		#	
1	8477029	Homozygous	Homozygous	Homozygous	Homozygous	GCAGCCCTTGAT	TTTGGGGGCCCC	#		#	10 11 12	#	2 3 4 5	#	-5 -4	****	#		#	13 14 15	#	-1 0 1 2	#	-2 -1	
1	8500915	Homozygous	Homozygous	Homozygous	Homozygous	AGGAGGAAGCCT	TCCAAGAGGGGA	#	-11 -8	#	3	#	6 7 8	#	0	****	#	-14 -11	#	6	#	3 4 5	#	3	
1	8937300	Wild type	Wild type	Heterozygous	Wild type	CTCGGGAGGCAG	GAGGCAGAGGCA	#	-9 -8 -5	#		#	1 7	#		****	#	-12 -11 -8	#		#	-2 4	#	
1	9191915	Heterozygous	Wild type	Wild type	Wild type	GAAGAGAGGAGG	GGGGAGGAAATA	#	-5 -2	#		#	-1 0 1 4	#		****	#	-8 -5	#		#	-4 -3 -2 1	#	
1	9453421	Wild type	Wild type	Wild type	Heterozygous	TATGGAAAGAAT	TAAAAAAAAAAA	#	homopolymer	
1	9751643	Wild type	Heterozygous	Wild type	Wild type	AAAGTATAATTC	CAAAATACATTT	#		#		#		#		****	#		#		#		#	
1	9809341	Heterozygous	Wild type	Wild type	Wild type	AAGGTCCCTCCC	CTTGAGTCCTGA	#	-10	#	9	#		#	-4 -3 0 1	****	#	-13	#	12	#		#	-1 0 3 4	
1	9830858	Heterozygous	Wild type	Wild type	Wild type	TCTCTCTCTCTC	CTCTCTGTCTCT	#		#		#		#		****	#		#		#		#	
1	10274963	Wild type	Heterozygous	Wild type	Wild type	CCTGGTCTACAT	TAGTGTGTTCGA	#	-9	#		#		#	-9	****	#	-12	#		#		#	-6	
1	10795084	Homozygous	Homozygous	Homozygous	Homozygous	GGAGATCCTTTC	CAAACTTTTTGT	#	-12	#		#		#	-3	****	#	-15	#		#		#	0	
1	10879801	Homozygous	Homozygous	Homozygous	Homozygous	GCAGGCCTGGTT	TTACAAAGTGAG	#	-9 -4	#		#		#	-4	****	#	-12 -7	#		#		#	-1	
1	11078498	Wild type	Wild type	Heterozygous	Wild type	TTTCTGAGTTCG	GAGGCCAGCCTG	#		#	6 10	#	1	#		****	#		#	9 13	#	-2	#	
1	11297046	Heterozygous	Wild type	Wild type	Wild type	AGCCAGTTTGTG	GGTCAACCCCTT	#		#	8 9 10	#	-1	#	-7	****	#		#	11 12 13	#	-4	#	-4	
1	11900107	Wild type	Wild type	Heterozygous	Wild type	AAGAACACAACA	AAAATGATAATT	#		#		#		#		****	#		#		#		#	
1	11966660	Wild type	Heterozygous	Wild type	Wild type	CTGCTGTGGATC	CTGACTCTAGTT	#	-5	#		#		#		****	#	-8	#		#		#	
1	12180317	Homozygous	Homozygous	Homozygous	Homozygous	AGCTGAACACAG	GAACCTATTATA	#		#	5	#		#		****	#		#	8	#		#	
1	14106025	Heterozygous	Wild type	Wild type	Wild type	ACCTGTGCTTTG	GGATATTGAGAT	#		#		#	-1	#	-8	****	#		#		#	-4	#	-5	
1	14641796	Homozygous	Homozygous	Homozygous	Homozygous	TCACCCTCTCCC	CCCCTGTATCAC	#		#	2 3 4	#		#	-6 -5 0 1	****	#		#	5 6 7	#		#	-3 -2 3 4	
1	15237213	Wild type	Heterozygous	Wild type	Wild type	GAAGAAATAAAG	GAAATTAAAGAC	#		#		#		#		****	#		#		#		#	
1	15281286	Heterozygous	Wild type	Wild type	Wild type	TATCTTATATTG	GGGTTTGTTGAA	#		#		#	-1 0	#		****	#		#		#	-4 -3	#	
1	15485014	Homozygous	Homozygous	Homozygous	Homozygous	AGGGAGGGGAAA	AAAAAGGAGAGG	#	-11 -10 -7 -6 -5	#		#	4 9	#		****	#	-14 -13 -10 -9 -8	#		#	1 6	#	
1	15835345	Wild type	Wild type	Wild type	Heterozygous	GGATTGTTTTAA	ATGGCTTATCCT	#	-12	#	11	#	1	#		****	#	-15	#	14	#	-2	#	
1	16077517	Heterozygous	Wild type	Wild type	Wild type	GCACAGAGACCA	AGAAGTATCTGA	#		#		#		#	0	****	#		#		#		#	3	
1	16251345	Wild type	Wild type	Heterozygous	Wild type	GAGAGCAACACC	CTGTGACAGTTT	#		#		#		#	1	****	#		#		#		#	4	
1	16303591	Heterozygous	Wild type	Wild type	Wild type	ACTACCTTGAAG	GAAGAAGTTTGG	#		#		#	9	#	-5	****	#		#		#	6	#	-2	
1	16316825	Wild type	Heterozygous	Wild type	Wild type	TAGAGGGCACAG	GGGACAGTATCC	#	-8 -7	#	12	#	-1 0	#		****	#	-11 -10	#	15	#	-4 -3	#	
1	16816937	Wild type	Homozygous	Wild type	Wild type	ATTTCTGAGTTC	CGAGGCCAGCTT	#		#	7	#	2	#		****	#		#	10	#	-1	#	
1	16908219	Heterozygous	Wild type	Wild type	Wild type	TCAAACTGACCC	CTGAGATTCCAC	#		#	10	#		#	0 1	****	#		#	13	#		#	3 4	
1	17588882	Wild type	Wild type	Heterozygous	Wild type	TATTTCTGGGTC	CTTCAATTCATT	#	-5 -4	#		#		#		****	#	-8 -7	#		#		#	
1	17876433	Wild type	Wild type	Wild type	Heterozygous	TCACAGGAGGGA	ATAAGCTACAGT	#	-7 -4 -3	#		#		#		****	#	-10 -7 -6	#		#		#	
1	17876615	Heterozygous	Wild type	Wild type	Wild type	TGATTTAAAGTC	CACATCTCATGA	#		#		#		#		****	#		#		#		#	
1	18432133	Heterozygous	Wild type	Wild type	Wild type	GGAGGGGGGGGT	TGGGGACAGGCA	#	homopolymer	
1	19056895	Heterozygous	Wild type	Wild type	Wild type	TTAATCGACTTG	GGTGCATGCTTT	#		#		#	-1	#		****	#		#		#	-4	#	
1	19112572	Wild type	Wild type	Heterozygous	Wild type	CACTGGAGACTT	TTATGGGCCTCC	#	-8	#	9 12	#	3 4	#		****	#	-11	#	12 15	#	0 1	#	
1	19208721	Wild type	Wild type	Wild type	Heterozygous	TTTCAAAACAGA	ATTTTTAATGTA	#	homopolymer	
1	19233562	Heterozygous	Heterozygous	Heterozygous	Homozygous	TGTGTGTGTGTC	CTGTGTGTGTGT	#		#		#		#		****	#		#		#		#	
1	19367732	Wild type	Wild type	Heterozygous	Wild type	AAGTCATTTTTG	GCACATCTTTAT	#	homopolymer	
1	19397200	Heterozygous	Wild type	Wild type	Wild type	ACTAGATCCAGC	CGATACCTCTCC	#		#	7 12	#		#	-2	****	#		#	10 15	#		#	1	
1	19605434	Heterozygous	Wild type	Wild type	Wild type	AGAGTTCACACC	CTCAGGACTTCT	#		#		#	3	#	1	****	#		#		#	0	#	4	
1	20061306	Heterozygous	Wild type	Wild type	Wild type	ACACACACACAA	AACACACACATA	#		#		#		#		****	#		#		#		#	
1	20372458	Homozygous	Homozygous	Homozygous	Homozygous	ACCCAAATATAT	TAGAAATAAAAG	#		#		#		#	-8 -7	****	#		#		#		#	-5 -4	
1	20615565	Wild type	Heterozygous	Wild type	Wild type	ACCCCACCCCCA	ACCCCTACCCTC	#	homopolymer	
1	21296313	Homozygous	Homozygous	Homozygous	Homozygous	GAGAGAGAGAGT	TAGAGAGAGAGA	#		#		#		#		****	#		#		#		#	
1	21633486	Wild type	Wild type	Heterozygous	Wild type	AAAAAACACAGT	TATTTACTAAAC	#		#		#		#		****	#		#		#		#	
1	21638327	Heterozygous	Wild type	Wild type	Wild type	TGTACAGATTGC	CACATACAGATA	#		#		#		#		****	#		#		#		#	
1	22253588	Wild type	Heterozygous	Wild type	Wild type	GGTTCCTTTCTG	GACTTCCTTAAT	#	-12	#	7	#		#	-5	****	#	-15	#	10	#		#	-2	
1	22431989	Homozygous	Homozygous	Homozygous	Homozygous	AAGAGCATCCCT	TTGCAATGAAGG	#		#		#	9	#	-1 0	****	#		#		#	6	#	2 3	
1	22962380	Wild type	Heterozygous	Wild type	Wild type	AACTACCAAACC	CAGCCCTATAGA	#		#	5 6	#		#	-4 1	****	#		#	8 9	#		#	-1 4	
1	23445287	Wild type	Homozygous	Wild type	Heterozygous	AGACGCACACTC	CGGTTTTCAGGC	#		#		#	0 8	#		****	#		#		#	-3 5	#	
1	25492090	Homozygous	Homozygous	Homozygous	Homozygous	TTGTTTTTCCTT	TTCACTTCTTGT	#		#		#		#	-1	****	#		#		#		#	2	
1	26687547	Heterozygous	Heterozygous	Heterozygous	Wild type	AAAGGGCTATAA	AGCAGAAGGGAG	#	-9 -8	#		#	6 7	#		****	#	-12 -11	#		#	3 4	#	
1	26687936	Heterozygous	Wild type	Wild type	Wild type	CCCACCTCAATT	TAAACAACCACC	#		#	9 12	#		#	-9 -8 -5	****	#		#	12 15	#		#	-6 -5 -2	
1	26688193	Heterozygous	Heterozygous	Heterozygous	Heterozygous	TAGTTGATAGTC	CCTGTTCTTTCT	#		#	2	#		#		****	#		#	5	#		#	
1	26697678	Homozygous	Homozygous	Homozygous	Homozygous	TCCCTCAAATCT	TATATTCTCTAT	#		#		#		#	-8 -7	****	#		#		#		#	-5 -4	
1	26731856	Heterozygous	Wild type	Wild type	Wild type	TATTGTGAAGAG	GATGATATAACC	#		#	12	#		#		****	#		#	15	#		#	
1	26778677	Homozygous	Homozygous	Homozygous	Homozygous	CAAAACCATGGG	GGATGGCAGGCA	#	-3 -2	#		#	-1 3 7	#	-4	****	#	-6 -5	#		#	-4 0 4	#	-1	
1	26824725	Wild type	Heterozygous	Wild type	Wild type	TTGGTTTACCAG	GAAGGCCTCCCC	#	-10	#	7 10 11 12	#	2	#	-1	****	#	-13	#	10 13 14 15	#	-1	#	2	
1	27217067	Homozygous	Homozygous	Homozygous	Homozygous	AAAACCAAAAAA	ACAAAAAAACAA	#	homopolymer	
1	27305321	Homozygous	Homozygous	Homozygous	Homozygous	TCTCATGAATAC	CAAATGCTTACT	#		#		#		#		****	#		#		#		#	
1	27468225	Wild type	Wild type	Heterozygous	Wild type	GCCTTGATCGCC	CTTGCAGAGATG	#		#		#		#	-8 1	****	#		#		#		#	-5 4	
1	27932776	Wild type	Heterozygous	Wild type	Wild type	GATACTTCTCAC	CCAGAGTCACTA	#		#	2	#		#		****	#		#	5	#		#	
1	28036531	Homozygous	Homozygous	Homozygous	Homozygous	TTCAGCCTTCCG	GTAATTCAACAT	#		#		#		#	-4 0	****	#		#		#		#	-1 3	
1	28539628	Wild type	Wild type	Wild type	Heterozygous	TTAGTCCAGAGC	CATAAACAAAAG	#		#		#		#	-4	****	#		#		#		#	-1	
1	29549921	Heterozygous	Wild type	Wild type	Wild type	AGAGAGACTTAG	GGAAAGCTAAGA	#		#		#	-1	#		****	#		#		#	-4	#	
1	29569623	Wild type	Wild type	Heterozygous	Wild type	AAGTTTCAGTGT	TCTCTGGTTTTA	#		#		#	4	#		****	#		#		#	1	#	
1	30002941	Heterozygous	Wild type	Wild type	Wild type	ATTGGCTTAAGC	CTAGCCAATTAG	#	-9	#	6	#		#		****	#	-12	#	9	#		#	
1	30030567	Homozygous	Homozygous	Homozygous	Homozygous	TTCCTCAATGTA	ATAGTATTGGCA	#		#		#	7	#	-7	****	#		#		#	4	#	-4	
1	30186890	Heterozygous	Heterozygous	Heterozygous	Heterozygous	GATATGGATATA	AGATATAGATAT	#	-7	#		#		#		****	#	-10	#		#		#	
1	30234591	Wild type	Wild type	Heterozygous	Wild type	TCTCTCTCTCTA	ATATATATATAT	#		#		#		#		****	#		#		#		#	
1	30655694	Heterozygous	Wild type	Wild type	Wild type	ATGAGGTAAAAT	TGAGGTGTAATG	#	-8	#		#	2	#		****	#	-11	#		#	-1	#	
1	30714228	Heterozygous	Wild type	Wild type	Wild type	TTCCTGTAATTC	CTTTAAGGAATT	#		#		#	5	#	-7	****	#		#		#	2	#	-4	
1	30721391	Heterozygous	Wild type	Wild type	Wild type	TGTGTGTGTGTA	ATGTGTGTGTGT	#		#		#		#		****	#		#		#		#	
1	31051027	Heterozygous	Wild type	Wild type	Wild type	AAACCAGACATT	TCAGGGGAAAAG	#		#		#	2 3 4	#	-6	****	#		#		#	-1 0 1	#	-3	
1	31369464	Heterozygous	Wild type	Wild type	Wild type	ATTCTCTTTCCC	CGCTAGATCTCT	#		#		#		#	0 1	****	#		#		#		#	3 4	
1	31424283	Heterozygous	Wild type	Wild type	Wild type	AATGGTTATTAG	GCCAAGAAGCTT	#	-9	#	3	#		#		****	#	-12	#	6	#		#	
1	31646810	Heterozygous	Wild type	Wild type	Wild type	TGTCTTCACCAG	GGCAGAAAAACA	#		#		#	-1	#	-1	****	#		#		#	-4	#	2	
1	31898266	Homozygous	Homozygous	Homozygous	Homozygous	CACATGAAAATA	ATTGTAATCTGA	#		#		#		#		****	#		#		#		#	
1	32387051	Homozygous	Homozygous	Homozygous	Homozygous	TATCTATCTATA	ATATATATATAT	#		#		#		#		****	#		#		#		#	
1	32865475	Heterozygous	Wild type	Wild type	Wild type	AGGAATCCTGGG	GGGTGGAAGGGT	#	-11 -3 -2	#		#	-1 0 3 7 8	#	-3	****	#	-14 -6 -5	#		#	-4 -3 0 4 5	#	0	
1	32949541	Wild type	Heterozygous	Wild type	Wild type	AAAGCACACCTG	GAAAGCTCTAAA	#		#		#		#	-1	****	#		#		#		#	2	
1	33001650	Heterozygous	Wild type	Wild type	Wild type	CACACACAATAT	TACACACACACA	#		#		#		#		****	#		#		#		#	
1	34637299	Heterozygous	Wild type	Wild type	Wild type	GGAGCAAGCTGG	GGCAGTTTGCAG	#	-12 -2	#		#	-1	#		****	#	-15 -5	#		#	-4	#	
1	34666290	Heterozygous	Wild type	Wild type	Wild type	CCTCAGGTTCCG	GACCCCCCAGCC	#	-7	#	4 5 6 7 8 12	#		#	-9 0	****	#	-10	#	7 8 9 10 11 15	#		#	-6 3	
1	34785417	Homozygous	Homozygous	Homozygous	Homozygous	GGCCTATCAACT	TTTCAGCTCCCA	#	-12	#	10 11	#		#	-7	****	#	-15	#	13 14	#		#	-4	
1	35517248	Heterozygous	Wild type	Wild type	Wild type	TGTGAGACCACC	CCACTCCTCAGC	#		#	2 7	#		#	-2 1	****	#		#	5 10	#		#	1 4	
1	36430262	Wild type	Heterozygous	Wild type	Wild type	CCTAAGGGGGAG	GGGTCCCAAAGC	#	-7 -6 -5 -4	#	6 7	#	-1 0	#	-9	****	#	-10 -9 -8 -7	#	9 10	#	-4 -3	#	-6	
1	36591840	Heterozygous	Wild type	Wild type	Wild type	CACCCCCCCCCC	CCACACACACAT	#	homopolymer	
1	37351999	Wild type	Wild type	Heterozygous	Wild type	GGGTAGGGGTGG	GGGTACCTGGCA	#	-12 -11 -7 -6 -5 -2	#	7	#	-1 0 7	#		****	#	-15 -14 -10 -9 -8 -5	#	10	#	-4 -3 4	#	
1	37455494	Homozygous	Homozygous	Homozygous	Homozygous	GTGTGTGTGTGG	GGGGGGGGGGGA	#	homopolymer	
1	37990570	Homozygous	Homozygous	Homozygous	Homozygous	AAAACAAAGAAA	AGTCTTGGTTCC	#		#	12	#	5	#		****	#		#	15	#	2	#	
1	38967064	Homozygous	Homozygous	Homozygous	Homozygous	ACCAGCAGCATG	GTGCACACTTGT	#		#		#		#	-8	****	#		#		#		#	-5	
1	39273589	Heterozygous	Wild type	Wild type	Wild type	AGCACTCAGGAG	GCTAAGGTGGGC	#	-4	#		#	4 7 8	#		****	#	-7	#		#	1 4 5	#	
1	39573542	Heterozygous	Wild type	Wild type	Wild type	GTGAAGTTGTAG	GATTATTTGAGA	#		#		#		#		****	#		#		#		#	
1	39623705	Homozygous	Homozygous	Homozygous	Homozygous	AGAGGGTAGTAC	CAGGCAGAGAAA	#	-9 -8	#		#	1	#		****	#	-12 -11	#		#	-2	#	
1	39714507	Heterozygous	Wild type	Wild type	Wild type	AGACAAAGAATT	TCAAAATAAACG	#		#		#		#		****	#		#		#		#	
1	39721029	Homozygous	Homozygous	Homozygous	Homozygous	GCGCGTGCAGCT	TGGGGGGTGGGA	#	homopolymer	
1	40032741	Wild type	Wild type	Heterozygous	Heterozygous	GATGGATGGATG	GGATAGATAGAT	#	-9 -5	#		#	-1	#		****	#	-12 -8	#		#	-4	#	
1	41233288	Wild type	Wild type	Wild type	Heterozygous	TACTCTATGATT	TTATTGTTTGAC	#		#		#		#		****	#		#		#		#	
1	41839072	Wild type	Heterozygous	Wild type	Wild type	TCTCTAGAGTGG	GGTATAACACTC	#	-2	#		#	-1	#		****	#	-5	#		#	-4	#	
1	41866432	Heterozygous	Wild type	Wild type	Wild type	ATTAATAAAATC	CAGAAATGAAAG	#		#		#		#		****	#		#		#		#	
1	42749284	Homozygous	Homozygous	Homozygous	Homozygous	TTATTTGTGTGT	TGAGAGAGAGAG	#		#		#		#		****	#		#		#		#	
1	42944547	Heterozygous	Wild type	Wild type	Wild type	TTCTTGGTCATG	GATGTTTGTGCA	#	-7	#		#		#		****	#	-10	#		#		#	
1	43432372	Wild type	Homozygous	Homozygous	Heterozygous	TGTGTGTGTGTA	ATGTGTGTGTGT	#		#		#		#		****	#		#		#		#	
1	43533366	Wild type	Wild type	Heterozygous	Wild type	GGCTTTGATTAC	CAAAATGTTGTT	#	-12	#		#		#		****	#	-15	#		#		#	
1	43642125	Wild type	Heterozygous	Wild type	Wild type	GAAAAGAACCCC	CCACCACCAGAA	#		#	2 5 8	#		#	-1 0 1	****	#		#	5 8 11	#		#	2 3 4	
1	44164655	Heterozygous	Homozygous	Homozygous	Wild type	GCAGAGGCAGGC	CGGATTTCTGAG	#	-7 -3	#		#	0	#		****	#	-10 -6	#		#	-3	#	
1	44450215	Homozygous	Homozygous	Homozygous	Homozygous	TGGGAATGCCCC	CAGATACCATTC	#	-11 -10	#	8	#		#	-1 0 1	****	#	-14 -13	#	11	#		#	2 3 4	
1	44513046	Heterozygous	Homozygous	Homozygous	Wild type	GGTTTAGATTCG	GTCGTAGAGTCC	#	-12	#	12	#		#		****	#	-15	#	15	#		#	
1	45015823	Homozygous	Homozygous	Homozygous	Homozygous	TCTCTCCCTATA	ACCCTCTCTCCC	#		#	3 4 11 12	#		#	-4 -3	****	#		#	6 7 14 15	#		#	-1 0	
1	45093982	Wild type	Homozygous	Wild type	Wild type	CTTAACTGACCG	GACTATGACCTG	#		#	10	#		#	0	****	#		#	13	#		#	3	
1	45336868	Wild type	Wild type	Wild type	Heterozygous	TAATTTTGCTCC	CATTTGAATATT	#		#		#		#	1	****	#		#		#		#	4	
1	45603824	Heterozygous	Homozygous	Homozygous	Wild type	ATATATATATAT	TAGAGAGAGAGA	#		#		#		#		****	#		#		#		#	
1	46237856	Heterozygous	Wild type	Wild type	Wild type	CCTAAGAAAACC	CTTCGGTTAGTA	#		#		#	3	#	-9 1	****	#		#		#	0	#	-6 4	
1	46915252	Wild type	Wild type	Wild type	Heterozygous	CCTCCCTCCCTA	ACCTCCCTCCCT	#		#	3 6 7 10 11	#		#	-9 -6 -5 -2 -1	****	#		#	6 9 10 13 14	#		#	-6 -3 -2 1 2	
1	47235727	Wild type	Homozygous	Wild type	Wild type	ATCTATCTATCC	CATCCATCCATC	#		#	5 9	#		#	1	****	#		#	8 12	#		#	4	
1	47991922	Homozygous	Homozygous	Homozygous	Homozygous	GTCAGATGTGTA	AAATTTTACCAC	#		#	10	#		#		****	#		#	13	#		#	
1	48489667	Wild type	Wild type	Wild type	Heterozygous	TTATTAGGAAAG	GAAAAAAACCTG	#	homopolymer	
1	48515548	Heterozygous	Wild type	Wild type	Wild type	GTTAAGTCAGTG	GGTTTTCAACTG	#		#		#	-1	#		****	#		#		#	-4	#	
1	48946390	Homozygous	Homozygous	Homozygous	Homozygous	TAACTCATACAG	GCATTATTTAAT	#		#		#		#		****	#		#		#		#	
1	49021122	Heterozygous	Wild type	Wild type	Wild type	TATGAAAAATAC	CACATCTTCATT	#		#		#		#		****	#		#		#		#	
1	50300242	Wild type	Wild type	Wild type	Heterozygous	ACAGACCACACA	AGGCAAAAGGCT	#		#		#	0 7	#	-4	****	#		#		#	-3 4	#	-1	
1	50449609	Heterozygous	Wild type	Wild type	Wild type	TCCAATAAGATG	GAAACAATTCTT	#		#		#		#	-8	****	#		#		#		#	-5	
1	50625149	Heterozygous	Wild type	Wild type	Wild type	TGCACATATATC	CACTAACACATA	#		#		#		#		****	#		#		#		#	
1	50701067	Wild type	Wild type	Homozygous	Wild type	AAAACAGTGGTG	GAGACTTTACTT	#	-4	#		#		#		****	#	-7	#		#		#	
1	51179868	Wild type	Wild type	Heterozygous	Wild type	CAGTAATTTGCG	GCTCAGAAACAT	#		#		#		#		****	#		#		#		#	
1	51188781	Heterozygous	Wild type	Wild type	Wild type	CTCTGATTCCAG	GAGGAGGTAAAG	#		#		#	1 4	#	-1	****	#		#		#	-2 1	#	2	
1	51628927	Heterozygous	Wild type	Wild type	Wild type	AAGGAAGGAAGG	GAAGAAAGAAAG	#	-10 -6 -2	#		#		#		****	#	-13 -9 -5	#		#		#	
1	51769452	Wild type	Wild type	Wild type	Heterozygous	TAGAAGGTAGAC	CAGTCATTCTCC	#	-7	#	12	#		#		****	#	-10	#	15	#		#	
1	51890195	Homozygous	Homozygous	Homozygous	Homozygous	AGAGCAACACGA	AACAGAGCTTAT	#		#		#		#		****	#		#		#		#	
1	51899236	Homozygous	Homozygous	Homozygous	Homozygous	GTATATATATAG	GAGAGAGAGAGA	#		#		#		#		****	#		#		#		#	
1	52383692	Homozygous	Homozygous	Homozygous	Homozygous	AAAGTAACATTG	GTATTGACACAA	#		#		#		#		****	#		#		#		#	
1	52544059	Heterozygous	Wild type	Wild type	Wild type	ACAGATAGATAG	GGTAAACAGACA	#		#		#	-1	#		****	#		#		#	-4	#	
1	52839228	Homozygous	Homozygous	Homozygous	Homozygous	TGTGTGTGTTAA	AGAGAGTGAGAG	#		#		#		#		****	#		#		#		#	
1	52882851	Homozygous	Homozygous	Homozygous	Homozygous	TGGAGAGAGGGT	TGAAGGGAGAGA	#	-11 -4 -3	#		#	3 4	#		****	#	-14 -7 -6	#		#	0 1	#	
1	52931404	Heterozygous	Wild type	Wild type	Wild type	CACTCTGGTACC	CAGCACAAAACC	#	-6	#	12	#		#	1	****	#	-9	#	15	#		#	4	
1	53002483	Wild type	Wild type	Heterozygous	Wild type	CAAGCTGGTACA	AACCACTCTGGA	#	-6	#	4	#	8	#		****	#	-9	#	7	#	5	#	
1	53913978	Wild type	Homozygous	Homozygous	Wild type	TCCTATCCTCAC	CACTGAAGAGCT	#		#		#		#	-8 -3	****	#		#		#		#	-5 0	
1	54081357	Wild type	Heterozygous	Wild type	Wild type	GAAAGAATGACC	CATCCAGAGACT	#		#	5	#		#	1	****	#		#	8	#		#	4	
1	54516340	Heterozygous	Wild type	Wild type	Wild type	CATAAGGGAAAT	TTGGCCTGAAGT	#	-7 -6	#	6	#	1	#		****	#	-10 -9	#	9	#	-2	#	
1	54816157	Homozygous	Homozygous	Homozygous	Homozygous	TGTGTGTATAGA	AGGATATGTGTG	#		#		#	0	#		****	#		#		#	-3	#	
1	55219835	Wild type	Wild type	Wild type	Heterozygous	ACTCTACAAGGG	GACAGAAACTGA	#	-3 -2	#		#		#		****	#	-6 -5	#		#		#	
1	55615084	Homozygous	Homozygous	Homozygous	Homozygous	ATTCTTTTTTTC	CTCCATTTTTTA	#	homopolymer	
1	56333753	Wild type	Wild type	Heterozygous	Wild type	GTGTGTGTGTGT	TGGGGGGGTCCT	#	homopolymer	
1	57255157	Homozygous	Homozygous	Homozygous	Homozygous	CCTCCTCCTCTA	ACCTCCTCCTCC	#		#	3 6 9 12	#		#	-9 -6 -3	****	#		#	6 9 12 15	#		#	-6 -3 0	
1	57620943	Wild type	Wild type	Heterozygous	Wild type	TGTGTGTGTGTA	ATGTGTGTGTGT	#		#		#		#		****	#		#		#		#	
1	58213477	Homozygous	Homozygous	Homozygous	Homozygous	CAGGAGGATTTT	TTGAGTTGGAGG	#	-10 -7	#		#	6 9	#		****	#	-13 -10	#		#	3 6	#	
1	58438091	Homozygous	Homozygous	Homozygous	Homozygous	TTGATTAGTTCA	AACTCTGACATC	#		#		#		#		****	#		#		#		#	
1	58472748	Wild type	Wild type	Wild type	Heterozygous	ATTAAAAAAAAT	TTCCACTGGGTA	#	homopolymer	
1	59824692	Wild type	Homozygous	Wild type	Wild type	AGAAAGAAAGAA	AAAAGAAAGAAA	#		#		#		#		****	#		#		#		#	
1	60213202	Heterozygous	Wild type	Wild type	Wild type	AGGGATAGTCCG	GTTGCCTGTTTG	#	-11 -10	#	6	#		#	0	****	#	-14 -13	#	9	#		#	3	
1	60332086	Wild type	Wild type	Homozygous	Wild type	ATATATATATAT	TACACATATATA	#		#		#		#		****	#		#		#		#	
1	60641228	Heterozygous	Wild type	Wild type	Wild type	CTTCTTAACCCC	CCTTCAAATTCA	#		#	2	#		#	-1 0 1	****	#		#	5	#		#	2 3 4	
1	60771776	Heterozygous	Wild type	Wild type	Wild type	ACAGAGCTGGAG	GAATTTATAGAA	#	-4	#		#		#		****	#	-7	#		#		#	
1	62854962	Heterozygous	Heterozygous	Heterozygous	Wild type	GATAGATAGATA	AGATGGATGGAT	#		#		#	3 7	#		****	#		#		#	0 4	#	
1	62854990	Heterozygous	Heterozygous	Heterozygous	Heterozygous	GATGGATGGATA	AGATAGATAGAT	#	-9 -5	#		#		#		****	#	-12 -8	#		#		#	
1	63205360	Heterozygous	Wild type	Wild type	Wild type	AACCAATCAAAG	GCAAGGGCAAGA	#		#		#	3 4	#	-7	****	#		#		#	0 1	#	-4	
1	63491923	Wild type	Wild type	Heterozygous	Wild type	AGTGGTTACAGG	GAGTTGTATACC	#	-9 -2	#	12	#		#		****	#	-12 -5	#	15	#		#	
1	64012169	Wild type	Wild type	Heterozygous	Wild type	CTTAGACACCCA	AGGCACCACTGG	#		#	7	#	0 9	#	-1 0	****	#		#	10	#	-3 6	#	2 3	
1	64067316	Wild type	Heterozygous	Wild type	Wild type	TTATTTTGTCCC	CCAGAGAAATTG	#		#	2	#		#	0 1	****	#		#	5	#		#	3 4	
1	64102650	Heterozygous	Wild type	Wild type	Wild type	TAGCCCAGCTTC	CACCTCTTGTTT	#		#	4	#		#	-6 -5	****	#		#	7	#		#	-3 -2	
1	64775931	Heterozygous	Wild type	Wild type	Wild type	TTCTAAATAGAG	GGGAACTATAAA	#		#		#	-1 0	#		****	#		#		#	-4 -3	#	
1	65841736	Wild type	Heterozygous	Wild type	Wild type	TATGTTCTCACC	CTGCACCTTTTC	#		#	7	#		#	1	****	#		#	10	#		#	4	
1	66397519	Wild type	Heterozygous	Wild type	Wild type	GGCCATCTTCTG	GCTACATATGCA	#	-12	#		#		#	-7	****	#	-15	#		#		#	-4	
1	66960112	Heterozygous	Heterozygous	Heterozygous	Heterozygous	TGTGTGTGTGTA	ATGTGTGTGTGT	#		#		#		#		****	#		#		#		#	
1	67483742	Homozygous	Homozygous	Homozygous	Homozygous	TATATATATATT	TTTTTTTTAGAA	#	homopolymer	
1	68342652	Heterozygous	Wild type	Wild type	Wild type	AGAGTACACATG	GGGTTACCCATA	#		#	8 9	#	-1 0	#		****	#		#	11 12	#	-4 -3	#	
1	68769110	Heterozygous	Wild type	Wild type	Wild type	CCTGTTTTATCC	CTGATCCATGAC	#		#	7	#		#	-9 1	****	#		#	10	#		#	-6 4	
1	68930590	Wild type	Wild type	Heterozygous	Wild type	TCTGAAGAAAGG	GAGCTTTTCTCT	#	-2	#		#		#		****	#	-5	#		#		#	
1	69189718	Heterozygous	Wild type	Wild type	Wild type	GATTAAGGCTGT	TTGAACATTTTT	#	-6	#		#		#		****	#	-9	#		#		#	
1	69200503	Homozygous	Homozygous	Homozygous	Homozygous	CACGAAATGTAA	ATTACACATTTG	#		#		#		#		****	#		#		#		#	
1	69302095	Wild type	Heterozygous	Wild type	Wild type	ACACACACGCAT	TACACACACACA	#		#		#		#		****	#		#		#		#	
1	69956288	Heterozygous	Wild type	Wild type	Wild type	ACATGTGTGGAG	GACAAGCCAGTT	#	-4	#	8	#		#		****	#	-7	#	11	#		#	
1	70167781	Homozygous	Homozygous	Homozygous	Homozygous	GTGTTGTCTAAA	AGTATGCTCAAG	#		#		#		#		****	#		#		#		#	
1	70309780	Wild type	Heterozygous	Wild type	Wild type	TCACACAAATAC	CAAATAAAAATT	#		#		#		#		****	#		#		#		#	
1	70518934	Wild type	Heterozygous	Wild type	Wild type	TGTGTTTTTTTG	GGGAATAAATGT	#	homopolymer	
1	70847867	Homozygous	Homozygous	Homozygous	Homozygous	ACAAAACAAGAA	AGTGGAGAAACA	#		#		#	2	#		****	#		#		#	-1	#	
1	71128699	Wild type	Heterozygous	Wild type	Wild type	CTGACTATACCC	CTTCTAATCCAT	#		#	10	#		#	0 1	****	#		#	13	#		#	3 4	
1	71574597	Wild type	Wild type	Heterozygous	Wild type	TATATATATATA	ATTTTTTTTAAA	#	homopolymer	
1	71760840	Homozygous	Homozygous	Homozygous	Homozygous	CCTCTTCTCTTA	ATCTTCTCCTCC	#		#	9 12	#		#	-9	****	#		#	12 15	#		#	-6	
1	71811246	Wild type	Wild type	Homozygous	Wild type	GTAGGTAAAAAA	AAAAAAAACAAA	#	homopolymer	
1	71944485	Homozygous	Homozygous	Homozygous	Homozygous	TTCCTATTCCTA	ATTCCACTACTT	#		#	5	#		#	-7 -1	****	#		#	8	#		#	-4 2	
1	72184484	Homozygous	Homozygous	Homozygous	Homozygous	GACAGGACACAA	ACGGCTATGGAG	#	-8	#		#	1 7	#		****	#	-11	#		#	-2 4	#	
1	72340761	Homozygous	Homozygous	Heterozygous	Homozygous	GTAATGGATTGC	CGTTAGGCTACA	#	-7	#		#	4	#		****	#	-10	#		#	1	#	
1	72392047	Heterozygous	Wild type	Wild type	Wild type	CCTTGCAGGAAG	GGGAGACTGTGG	#	-5	#		#	-1 0 9	#	-9	****	#	-8	#		#	-4 -3 6	#	-6	
1	72712557	Homozygous	Homozygous	Homozygous	Homozygous	CTGTCTCGGGGG	GAAAAAAAAAAA	#	homopolymer	
1	72895736	Heterozygous	Wild type	Wild type	Wild type	GTGACCCCTCCC	CACCCTGCCCCC	#		#	4 5 9 10 11 12	#		#	-5 -4 -3 0 1	****	#		#	7 8 12 13 14 15	#		#	-2 -1 0 3 4	
1	72928996	Heterozygous	Wild type	Wild type	Wild type	CACGTCTCTACC	CTCCCCAGTGCT	#		#	4 5 6	#		#	1	****	#		#	7 8 9	#		#	4	
1	72992839	Homozygous	Homozygous	Homozygous	Homozygous	GGTGGGAAGGGG	GAGAGACTTTAT	#	-12 -9 -8 -4 -3 -2	#		#		#		****	#	-15 -12 -11 -7 -6 -5	#		#		#	
1	73399745	Wild type	Homozygous	Wild type	Heterozygous	GAGCTAAAGCCT	TTAGTCCTATTC	#		#	7	#		#	0	****	#		#	10	#		#	3	
1	73504570	Wild type	Wild type	Heterozygous	Wild type	AAGAATCTGGGC	CGGGATTCTTGC	#	-4 -3	#		#	0 1	#		****	#	-7 -6	#		#	-3 -2	#	
1	73594080	Wild type	Wild type	Wild type	Heterozygous	CAAGTGAGGGTG	GAAAGTCTCCAT	#	-5 -4	#	10	#		#		****	#	-8 -7	#	13	#		#	
1	74004126	Wild type	Heterozygous	Wild type	Wild type	GTAGGCTCCTCC	CTCTGATTATAC	#	-9	#		#		#	-2 1	****	#	-12	#		#		#	1 4	
1	74224886	Homozygous	Homozygous	Homozygous	Homozygous	ATTAAAGGCGTC	CCACCACTACGC	#	-6	#	2 5	#		#		****	#	-9	#	5 8	#		#	
1	74704714	Homozygous	Homozygous	Homozygous	Homozygous	CCCCCTCTCCCA	ACCTCCTCTCCT	#		#	3 6 11	#		#	-9 -8 -7 -6 -1 0	****	#		#	6 9 14	#		#	-6 -5 -4 -3 2 3	
1	74714947	Homozygous	Homozygous	Homozygous	Homozygous	GGGAGAGAGGGT	TAGAGGGAGAGA	#	-12 -11 -4 -3	#		#	3 4	#		****	#	-15 -14 -7 -6	#		#	0 1	#	
1	74954483	Wild type	Wild type	Wild type	Heterozygous	TACTACTACTAC	CTAATAATAATA	#		#		#		#		****	#		#		#		#	
1	75323599	Homozygous	Homozygous	Homozygous	Homozygous	TGAGCCACCATG	GTGGTTGCTGGG	#		#		#	1 8 9	#	-5 -2	****	#		#		#	-2 5 6	#	-2 1	
1	75663800	Homozygous	Homozygous	Homozygous	Homozygous	GTAGGTTCTGGT	TTGAGAAGGAAA	#	-9 -3	#		#	6	#		****	#	-12 -6	#		#	3	#	
1	75791198	Heterozygous	Wild type	Wild type	Wild type	CAATGGTGAGCC	CTTCCAATTCTG	#	-8	#	5	#		#	1	****	#	-11	#	8	#		#	4	
1	76045946	Homozygous	Homozygous	Homozygous	Homozygous	GAGGCTGTGTCA	ATAGGATCTGTG	#	-10	#		#	2	#		****	#	-13	#		#	-1	#	
1	76250169	Homozygous	Homozygous	Homozygous	Homozygous	CCTCCTTCCTCA	ACTTCCCTCCTC	#		#	6 7 10	#		#	-9 -6 -2	****	#		#	9 10 13	#		#	-6 -3 1	
1	76295475	Wild type	Wild type	Heterozygous	Wild type	TTATTATTTATG	GAGGATGGATCC	#		#	12	#	1 5	#		****	#		#	15	#	-2 2	#	
1	76415222	Wild type	Heterozygous	Wild type	Wild type	TATATATATATG	GTGTGTGTGTGT	#		#		#		#		****	#		#		#		#	
1	76997539	Homozygous	Homozygous	Homozygous	Homozygous	ATATATATATAG	GAGAGAGAGAGA	#		#		#		#		****	#		#		#		#	
1	77302956	Heterozygous	Wild type	Wild type	Wild type	AATGGGTAACAT	TACTTACTATGT	#	-9 -8	#		#		#		****	#	-12 -11	#		#		#	
1	77522755	Wild type	Wild type	Heterozygous	Wild type	TAGCCTGAATTG	GAGACACTGACT	#		#		#		#	-6	****	#		#		#		#	-3	
1	78620333	Heterozygous	Heterozygous	Heterozygous	Heterozygous	TCTTTCTTTCTC	CTCTCTCTCTCT	#		#		#		#		****	#		#		#		#	
1	78690559	Wild type	Wild type	Homozygous	Wild type	ATATGTATATAT	TGTATATAGGTA	#		#		#	7	#		****	#		#		#	4	#	
1	79201189	Heterozygous	Wild type	Wild type	Wild type	CGTCAACCACCC	CATTGTGATAAA	#		#		#		#	-3 0 1	****	#		#		#		#	0 3 4	
1	79562989	Wild type	Wild type	Wild type	Heterozygous	AAGGAAGGAAGG	GAAGAAAGAAAG	#	-10 -6 -2	#		#		#		****	#	-13 -9 -5	#		#		#	
1	80365876	Wild type	Heterozygous	Wild type	Wild type	TGACAGCACACC	CTGAAAGCTCTA	#		#		#		#	1	****	#		#		#		#	4	
1	80532844	Wild type	Wild type	Heterozygous	Wild type	TATTTTGTTTTC	CTTTCCTTCTTT	#		#	6	#		#		****	#		#	9	#		#	
1	80655078	Homozygous	Homozygous	Homozygous	Homozygous	ACACACACACAC	CATATATATATA	#		#		#		#		****	#		#		#		#	
1	81118897	Homozygous	Homozygous	Homozygous	Homozygous	TTCATTCAAGCG	GTTGTGAGCAGT	#		#		#		#		****	#		#		#		#	
1	81231780	Wild type	Wild type	Heterozygous	Wild type	TTCCTGAAATGC	CTTCCCCATGCT	#		#	5 6 7	#		#	-7	****	#		#	8 9 10	#		#	-4	
1	81856905	Homozygous	Homozygous	Homozygous	Homozygous	CCCCTCCCCTTA	ACCCTCCCCCTC	#		#	3 4 7 8 9 10	#		#	-9 -8 -7 -4 -3 -2	****	#		#	6 7 10 11 12 13	#		#	-6 -5 -4 -1 0 1	
1	82075511	Homozygous	Homozygous	Homozygous	Homozygous	TAACTATTGGTT	TTAATGAACTGC	#	-4	#		#		#		****	#	-7	#		#		#	
1	82553144	Heterozygous	Wild type	Wild type	Wild type	CATCATCATCAG	GCAGCAGCAGCA	#		#		#		#		****	#		#		#		#	
1	82628275	Homozygous	Homozygous	Homozygous	Homozygous	AGGGATCAGCAC	CCCCCAGCAAGT	#	-11 -10	#	2 3 4 5	#		#		****	#	-14 -13	#	5 6 7 8	#		#	
1	82651571	Homozygous	Homozygous	Homozygous	Homozygous	ATAAAGATGTAG	GAGTAAGCATGC	#		#		#		#		****	#		#		#		#	
1	82652995	Homozygous	Homozygous	Homozygous	Homozygous	CATGAAAGTAAG	GCTATGGGGGAG	#		#		#	4 5 6 7	#		****	#		#		#	1 2 3 4	#	
1	83043920	Wild type	Heterozygous	Heterozygous	Heterozygous	AGGAGGAGGAGG	GAGAAGAAGAAG	#	-11 -8 -5 -2	#		#		#		****	#	-14 -11 -8 -5	#		#		#	
1	83161230	Wild type	Wild type	Heterozygous	Wild type	GGGAAACTTCAG	GGGTCTGCTCAA	#	-12 -11	#		#	-1 0	#		****	#	-15 -14	#		#	-4 -3	#	
1	83549971	Wild type	Wild type	Heterozygous	Wild type	GACTCATCTCAG	GGGTGGTTGGTG	#		#		#	-1 0 3 7	#		****	#		#		#	-4 -3 0 4	#	
1	84154661	Wild type	Wild type	Wild type	Heterozygous	AGGGAAGGGAGT	TAGTGGGGGAGG	#	-11 -10 -6 -5	#		#	3 4 5 6 9	#		****	#	-14 -13 -9 -8	#		#	0 1 2 3 6	#	
1	84299274	Homozygous	Homozygous	Homozygous	Homozygous	GGAGGGGAAGGT	TAAGGGAAGGGA	#	-12 -9 -8 -7 -3	#		#	2 3 7 8	#		****	#	-15 -12 -11 -10 -6	#		#	-1 0 4 5	#	
1	84308138	Homozygous	Homozygous	Homozygous	Homozygous	CCCTCCCCCAGC	CACGTTGGCACC	#		#	12	#	5	#	-9 -8 -5 -4 -3 -2	****	#		#	15	#	2	#	-6 -5 -2 -1 0 1	
1	84905609	Heterozygous	Wild type	Wild type	Wild type	GTGTGTATAGGG	GGGTGTTGTGTA	#	-3 -2	#		#	-1 0	#		****	#	-6 -5	#		#	-4 -3	#	
1	85012164	Wild type	Heterozygous	Heterozygous	Wild type	GTCCTCCGCTGG	GGGGAAAAAGAA	#	-2	#		#	-1 0 1	#	-7 -4	****	#	-5	#		#	-4 -3 -2	#	-4 -1	
1	85041638	Wild type	Heterozygous	Heterozygous	Heterozygous	ACATGCACACAT	TACACACACACA	#		#		#		#		****	#		#		#		#	
1	85091310	Heterozygous	Heterozygous	Heterozygous	Heterozygous	ACAGGGTGTCAT	TCTAATTTTCCA	#	-9 -8	#	11	#		#		****	#	-12 -11	#	14	#		#	
1	85094217	Heterozygous	Heterozygous	Heterozygous	Heterozygous	CTATGACTTCGT	TCTGAGTATGTA	#		#		#		#		****	#		#		#		#	
1	85106494	Heterozygous	Heterozygous	Homozygous	Heterozygous	GCCTTTCATCTT	TGGATTAAAGGT	#		#		#	0 8	#	-8	****	#		#		#	-3 5	#	-5	
1	85112398	Homozygous	Homozygous	Homozygous	Homozygous	CATGGTTATTTT	TACTGAAATACA	#	-9	#		#		#		****	#	-12	#		#		#	
1	85112576	Homozygous	Homozygous	Homozygous	Homozygous	GACTCTCTCCAG	GTGGGACCAGGT	#		#	8	#	1 2 8	#	-1	****	#		#	11	#	-2 -1 5	#	2	
1	85114256	Heterozygous	Heterozygous	Heterozygous	Heterozygous	ACCTAGACTTTT	TCTGCAATGATG	#		#		#		#	-8	****	#		#		#		#	-5	
1	85115210	Homozygous	Homozygous	Homozygous	Homozygous	CCAGAGGAATCT	TCCTCTTGCTCT	#	-7	#	3	#		#	-9	****	#	-10	#	6	#		#	-6	
1	85178964	Heterozygous	Heterozygous	Heterozygous	Heterozygous	CTCTAGAGAACC	CCTGACTAATAC	#		#	2	#		#	1	****	#		#	5	#		#	4	
1	85231087	Heterozygous	Heterozygous	Heterozygous	Heterozygous	CTAGCTCTCTCA	ATCTGAGTTTCA	#		#		#		#		****	#		#		#		#	
1	85249305	Heterozygous	Heterozygous	Wild type	Heterozygous	CAGTGACCCTCA	AGATGGCAAGTG	#		#		#	3	#	-3 -2	****	#		#		#	0	#	0 1	
1	85266934	Wild type	Wild type	Heterozygous	Wild type	GAAGTACAAGGG	GTGAATCTTTTA	#	-3 -2	#		#		#		****	#	-6 -5	#		#		#	
1	85277728	Heterozygous	Heterozygous	Heterozygous	Heterozygous	GAAGTTAGGGGT	TCTCTGACCTGT	#	-5 -4 -3	#	9	#		#		****	#	-8 -7 -6	#	12	#		#	
1	85277893	Wild type	Heterozygous	Wild type	Wild type	CCTCCTCTTGGC	CCCCAGCTCTTC	#	-3	#	2 3 4	#		#	-9 -6	****	#	-6	#	5 6 7	#		#	-6 -3	
1	85304754	Heterozygous	Heterozygous	Heterozygous	Heterozygous	TGATCCCAGCAT	TGGCACAAGCAC	#		#		#	0	#	-5 -4	****	#		#		#	-3	#	-2 -1	
1	85323135	Wild type	Wild type	Heterozygous	Heterozygous	AGATTCTTCCAC	CGGTTAACTTTT	#		#		#	0	#	-1	****	#		#		#	-3	#	2	
1	85323376	Heterozygous	Heterozygous	Heterozygous	Heterozygous	CCATCTAGTGGT	TGGCACATATAT	#	-3	#		#	0	#	-9	****	#	-6	#		#	-3	#	-6	
1	85333937	Heterozygous	Heterozygous	Heterozygous	Heterozygous	CTTCCTCCATCA	AGCCTTTTTTTT	#		#	4	#		#	-6 -3	****	#		#	7	#		#	-3 0	
1	85590814	Heterozygous	Heterozygous	Heterozygous	Heterozygous	GGGAGGAGAGGT	TCCTTGGTCCTG	#	-12 -11 -8 -3	#	3 10	#	4	#		****	#	-15 -14 -11 -6	#	6 13	#	1	#	
1	85591025	Heterozygous	Heterozygous	Homozygous	Heterozygous	TAAAAAAAATCA	ATTACTGGCAGC	#		#		#	5	#		****	#		#		#	2	#	
1	85591200	Heterozygous	Heterozygous	Heterozygous	Heterozygous	TGAAGCAGCAAT	TGAAAATAACGT	#		#		#		#		****	#		#		#		#	
1	85591254	Wild type	Heterozygous	Wild type	Wild type	TGCATTAAAGCG	GCAGTAGCATTA	#		#		#		#		****	#		#		#		#	
1	85591326	Heterozygous	Wild type	Heterozygous	Wild type	AGGGCAGAAGCA	AGGAGTGTCCAG	#	-11 -10	#	10	#	0	#		****	#	-14 -13	#	13	#	-3	#	
1	85591555	Homozygous	Homozygous	Homozygous	Homozygous	GAATGCAGCCAA	AGGAGAGGCACA	#		#		#	0 5	#	-1	****	#		#		#	-3 2	#	2	
1	85591619	Heterozygous	Heterozygous	Heterozygous	Heterozygous	GATTGGCTGTGC	CGGTTGCTCTGG	#	-8	#		#	0 9	#		****	#	-11	#		#	-3 6	#	
1	85591876	Homozygous	Homozygous	Homozygous	Homozygous	TTCATCTTTCCA	ACACGGGACCAG	#		#	10	#	3 4	#	0	****	#		#	13	#	0 1	#	3	
1	85592228	Homozygous	Homozygous	Homozygous	Homozygous	CCTAAACATTAT	TAGGCCAATGAT	#		#	6	#	1	#	-9	****	#		#	9	#	-2	#	-6	
1	85592386	Heterozygous	Wild type	Wild type	Heterozygous	CACTACCAGAGA	AAGGAGTTATCA	#		#		#	1	#	-4	****	#		#		#	-2	#	-1	
1	85592546	Heterozygous	Heterozygous	Heterozygous	Heterozygous	AATGGGACCCAT	TACGCAACACTG	#	-9 -8	#		#		#	-2 -1	****	#	-12 -11	#		#		#	1 2	
1	85592594	Heterozygous	Heterozygous	Heterozygous	Heterozygous	AGATAGACCACA	AGGCTCTAGAGT	#		#		#	0	#	-2	****	#		#		#	-3	#	1	
1	85592760	Heterozygous	Homozygous	Heterozygous	Homozygous	CGCCACCACGCT	TCGGCTTCCTCA	#		#	9	#	1	#	-7 -4	****	#		#	12	#	-2	#	-4 -1	
1	85592889	Heterozygous	Heterozygous	Heterozygous	Heterozygous	TCATCCCAACAC	CCAGGCCCTTGG	#		#	2 7 8	#	2 9	#	-5 -4	****	#		#	5 10 11	#	-1 6	#	-2 -1	
1	85593020	Heterozygous	Heterozygous	Heterozygous	Heterozygous	CATAGATAGCAG	GCAAAGGCTCAG	#		#		#	4	#		****	#		#		#	1	#	
1	85593145	Wild type	Heterozygous	Wild type	Heterozygous	AGGCCTAGAGGA	AAAAAGTGTCCC	#	-11 -3	#	11 12	#		#	-6	****	#	-14 -6	#	14 15	#		#	-3	
1	85593200	Heterozygous	Heterozygous	Heterozygous	Heterozygous	TCCCCTGGGGAT	TGATCCTTTTGA	#	-6 -5 -4	#	6	#		#	-8 -7 -6	****	#	-9 -8 -7	#	9	#		#	-5 -4 -3	
1	85593304	Heterozygous	Heterozygous	Heterozygous	Heterozygous	CCAATCTCAAGT	TGGTTTTATTGC	#		#		#	0	#	-9	****	#		#		#	-3	#	-6	
1	85599551	Heterozygous	Heterozygous	Heterozygous	Heterozygous	TGTGTGTGTGTG	GTGTGTGTGTGT	#		#		#		#		****	#		#		#		#	
1	85691534	Wild type	Heterozygous	Heterozygous	Wild type	TAGGTAGGTAGA	ATAGATAGATAG	#	-10 -6	#		#		#		****	#	-13 -9	#		#		#	
1	85814391	Homozygous	Homozygous	Homozygous	Homozygous	CACACACAGAGT	TCAGAGAGAGAG	#		#		#		#		****	#		#		#		#	
1	86069244	Heterozygous	Wild type	Wild type	Wild type	ACCAAGAATTTG	GCACTTGTACTA	#		#		#		#	-8	****	#		#		#		#	-5	
1	87323047	Wild type	Wild type	Heterozygous	Wild type	CTCTCCCAGTCG	GATTTAGTCAAT	#		#		#		#	-5 -4	****	#		#		#		#	-2 -1	
1	88211412	Heterozygous	Heterozygous	Heterozygous	Heterozygous	TTCGGAGGAACC	CGCCAGACTGAT	#	-9 -6	#	4	#		#	1	****	#	-12 -9	#	7	#		#	4	
1	88212141	Heterozygous	Heterozygous	Heterozygous	Heterozygous	GAGTATGCTTGG	GAGTTATTCAGC	#	-2	#		#		#		****	#	-5	#		#		#	
1	88212317	Heterozygous	Heterozygous	Heterozygous	Heterozygous	TTAATCAAGATT	TCTTTTCTGCTG	#		#		#		#		****	#		#		#		#	
1	88213277	Heterozygous	Heterozygous	Heterozygous	Heterozygous	ATCCTGGCAGGA	AGTCACTACCTT	#	-7 -3	#	10	#		#	-7	****	#	-10 -6	#	13	#		#	-4	
1	88213521	Heterozygous	Heterozygous	Heterozygous	Heterozygous	AGAGACCAATCA	ATGGAGGCAGGC	#		#		#	1 4 8	#	-4	****	#		#		#	-2 1 5	#	-1	
1	88213646	Heterozygous	Heterozygous	Heterozygous	Heterozygous	CTCTTAGTAGAA	ATGTAAGAAATA	#		#		#		#		****	#		#		#		#	
1	88213907	Heterozygous	Heterozygous	Heterozygous	Heterozygous	CCAAGCTGCCTC	CTGTAGCTCACA	#		#		#		#	-9 -1	****	#		#		#		#	-6 2	
1	88214165	Heterozygous	Heterozygous	Heterozygous	Heterozygous	GGAAAGAAGTCT	TCTGAGGAGGGA	#	-12	#		#	4 7 8	#		****	#	-15	#		#	1 4 5	#	
1	88214414	Heterozygous	Heterozygous	Wild type	Heterozygous	AGGTTGCCCAGG	GGTTTGTGATCC	#	-11 -2	#	12	#	-1	#	-3 -2	****	#	-14 -5	#	15	#	-4	#	0 1	
1	88214475	Heterozygous	Heterozygous	Heterozygous	Heterozygous	TATCTTACATGT	TAGGGATATCAG	#		#		#	1 2	#		****	#		#		#	-2 -1	#	
1	88214632	Homozygous	Heterozygous	Homozygous	Homozygous	CCATCAGAGACT	TCTTGGTGGTTA	#		#		#	3 6	#	-9	****	#		#		#	0 3	#	-6	
1	88215316	Heterozygous	Wild type	Wild type	Wild type	AGCATTAGTATC	CTTATTATTATA	#		#		#		#		****	#		#		#		#	
1	88215651	Wild type	Heterozygous	Heterozygous	Heterozygous	TGTCTGAGCTCC	CAGGGACTTCCT	#		#	11	#	1 2	#	1	****	#		#	14	#	-2 -1	#	4	
1	88215740	Heterozygous	Heterozygous	Heterozygous	Heterozygous	GTATTGCAATTA	AAAAAAAATCAC	#	homopolymer	
1	88216116	Heterozygous	Wild type	Wild type	Wild type	GAGCTCAGCATC	CCTTGTCTGTTG	#		#	2	#		#		****	#		#	5	#		#	
1	88216213	Heterozygous	Heterozygous	Heterozygous	Heterozygous	CAATGGAGTTCC	CGATGGTGATGA	#	-8	#		#	3	#	1	****	#	-11	#		#	0	#	4	
1	88216254	Heterozygous	Wild type	Wild type	Wild type	AGATGGACAATG	GCCAAGCGCATG	#	-8	#	3	#		#		****	#	-11	#	6	#		#	
1	88216623	Heterozygous	Wild type	Heterozygous	Heterozygous	TCTAAGATCCTA	ACCAAGAGAGAA	#		#	3	#		#	-1	****	#		#	6	#		#	2	
1	88217220	Homozygous	Homozygous	Homozygous	Homozygous	AACAGCAAATCT	TCCAGACAACAA	#		#	3	#		#		****	#		#	6	#		#	
1	88217355	Homozygous	Homozygous	Homozygous	Homozygous	GGCCTCCATGGA	ACGCTGCACTCA	#	-12 -3	#		#		#	-7 -4	****	#	-15 -6	#		#		#	-4 -1	
1	88217462	Heterozygous	Heterozygous	Heterozygous	Heterozygous	TAGTGGCCAGTG	GGTAGATTTAAC	#	-8	#		#	-1	#	-3	****	#	-11	#		#	-4	#	0	
1	88217532	Heterozygous	Heterozygous	Heterozygous	Heterozygous	TCAGGCACATGC	CCTTAGCCTGTT	#	-9	#	2 8	#		#		****	#	-12	#	5 11	#		#	
1	88217831	Heterozygous	Wild type	Heterozygous	Heterozygous	ACCTTCACCTCG	GGGGACCAAAGT	#		#	7	#	-1 0 1	#	-8 -2	****	#		#	10	#	-4 -3 -2	#	-5 1	
1	88218245	Heterozygous	Heterozygous	Heterozygous	Heterozygous	CACCACACCTGC	CGCCCGGCCGCC	#		#	4 5 9 12	#	4	#	-7 -2	****	#		#	7 8 12 15	#	1	#	-4 1	
1	88218951	Heterozygous	Heterozygous	Heterozygous	Heterozygous	GTACATCTTCTA	ATTGTGTTCCCA	#		#	10 11	#		#		****	#		#	13 14	#		#	
1	88219236	Homozygous	Heterozygous	Homozygous	Homozygous	TTGCAGCCTTGC	CTGATGCTCAGC	#		#		#		#	-3	****	#		#		#		#	0	
1	88219557	Homozygous	Heterozygous	Homozygous	Heterozygous	GTTTATTAACAT	TACCTATTGTTT	#		#	4	#		#		****	#		#	7	#		#	
1	88220158	Heterozygous	Heterozygous	Heterozygous	Heterozygous	CCCAAGATCTAT	TTGTTCTAGCAA	#		#		#		#	-9 -8	****	#		#		#		#	-6 -5	
1	88220245	Heterozygous	Wild type	Heterozygous	Wild type	AACCAGAAAAAC	CAAATACTAAAA	#	homopolymer	
1	88220859	Heterozygous	Heterozygous	Wild type	Heterozygous	TTACTTGTCTTG	GAGTTTGCACAG	#		#		#		#		****	#		#		#		#	
1	88221076	Wild type	Heterozygous	Wild type	Wild type	TCTAAAGTCTCT	TTATTCTCTGCA	#		#		#		#		****	#		#		#		#	
1	88221668	Heterozygous	Heterozygous	Heterozygous	Heterozygous	AGTGCTTTACCG	GTCAAATTCTGG	#		#		#	9	#	0	****	#		#		#	6	#	3	
1	88221764	Homozygous	Homozygous	Homozygous	Homozygous	CAAAGATACAAG	GTGAAAAATATA	#		#		#		#		****	#		#		#		#	
1	88221964	Heterozygous	Heterozygous	Wild type	Wild type	TGAGAAAATAGT	TCATTTCACCAA	#		#	10	#		#		****	#		#	13	#		#	
1	88222011	Heterozygous	Heterozygous	Wild type	Heterozygous	ATATCCAATGCG	GATTCTTTATAG	#		#		#		#	-5	****	#		#		#		#	-2	
1	88222175	Heterozygous	Homozygous	Heterozygous	Heterozygous	CATGGTCCTAGC	CATGAAAACAGA	#	-9	#		#		#	-3	****	#	-12	#		#		#	0	
1	88222784	Heterozygous	Heterozygous	Heterozygous	Heterozygous	CATAAACTTAAG	GGCTAAAAAAAG	#		#		#	-1	#		****	#		#		#	-4	#	
1	88223052	Wild type	Wild type	Heterozygous	Wild type	TTTCCACATTGC	CTGTTCATCACC	#		#	12	#		#	-6	****	#		#	15	#		#	-3	
1	88223131	Wild type	Heterozygous	Homozygous	Wild type	GTAGAGGCCATA	AGAAGAATGTTA	#	-7	#		#		#	-2	****	#	-10	#		#		#	1	
1	88223305	Homozygous	Heterozygous	Heterozygous	Heterozygous	GTTTCTTAAGGG	GAGGCTCCTTTC	#	-3 -2	#	8	#	1	#		****	#	-6 -5	#	11	#	-2	#	
1	88223674	Homozygous	Heterozygous	Homozygous	Heterozygous	GTGAGGCATGTC	CTTTGTCCTTAG	#	-8	#	8	#		#		****	#	-11	#	11	#		#	
1	88223749	Heterozygous	Wild type	Heterozygous	Heterozygous	GTCCCCACCAGG	GATTCCTCATTT	#	-2	#	6	#		#	-7 -6 -5 -2	****	#	-5	#	9	#		#	-4 -3 -2 1	
1	88224124	Heterozygous	Heterozygous	Homozygous	Heterozygous	AAACCTGGTAGG	GCTTGCAGTCAA	#	-6 -2	#		#		#	-6	****	#	-9 -5	#		#		#	-3	
1	88224207	Heterozygous	Heterozygous	Homozygous	Heterozygous	CCCAGTGGGGAG	GGTGGAGAGGAT	#	-6 -5 -4	#		#	-1 2 7	#	-9 -8	****	#	-9 -8 -7	#		#	-4 -1 4	#	-6 -5	
1	88225402	Heterozygous	Heterozygous	Heterozygous	Heterozygous	ATCCTTACCCAC	CCTAGCTTCAAG	#		#	2	#		#	-7 -2 -1	****	#		#	5	#		#	-4 1 2	
1	88225707	Homozygous	Homozygous	Homozygous	Homozygous	AGGTAGAGGTGA	AAGGAACTCTGT	#	-11 -5	#		#	1	#		****	#	-14 -8	#		#	-2	#	
1	88226037	Wild type	Wild type	Wild type	Heterozygous	GAGCACTAGCTA	ACTCTTGAAGTA	#		#		#		#		****	#		#		#		#	
1	88226048	Wild type	Wild type	Wild type	Heterozygous	ACTCTTGAAGTA	AGACCTGTGTTC	#		#	5	#		#		****	#		#	8	#		#	
1	88226143	Wild type	Wild type	Wild type	Heterozygous	GAGCTCCATGGG	GTACCAGTTTTG	#	-3 -2	#	5	#		#	-4	****	#	-6 -5	#	8	#		#	-1	
1	88226326	Wild type	Wild type	Heterozygous	Wild type	TTTAGCTTATGT	TCAAATTGTCAA	#		#		#		#		****	#		#		#		#	
1	88226651	Homozygous	Heterozygous	Homozygous	Heterozygous	AGTGAGAACACA	ACCTCCTCACCT	#		#	3 6 11	#		#		****	#		#	6 9 14	#		#	
1	88227582	Homozygous	Heterozygous	Homozygous	Homozygous	CTGCTCATGGTC	CTTAGAGGATGC	#	-4	#		#	5	#		****	#	-7	#		#	2	#	
1	88227701	Heterozygous	Heterozygous	Heterozygous	Heterozygous	ACTGGGAACCCC	CAGTTTCAAACC	#	-9 -8	#	12	#		#	-1 0 1	****	#	-12 -11	#	15	#		#	2 3 4	
1	88228001	Heterozygous	Heterozygous	Heterozygous	Heterozygous	CCTGGGAGGTCT	TTCTTAGGGAGT	#	-9 -8 -5	#		#	5 6	#	-9	****	#	-12 -11 -8	#		#	2 3	#	-6	
1	88228427	Heterozygous	Heterozygous	Heterozygous	Heterozygous	CACCCTAAGCCG	GCCAGACCTCCT	#		#	3 8 11	#		#	-7 -6 0	****	#		#	6 11 14	#		#	-4 -3 3	
1	88228602	Heterozygous	Heterozygous	Homozygous	Heterozygous	CTGTTTGGGAGG	GCAATTTTGTGT	#	-6 -5 -2	#		#		#		****	#	-9 -8 -5	#		#		#	
1	88228877	Heterozygous	Heterozygous	Heterozygous	Heterozygous	CCTGTGGGTCAT	TGACCCCTCTGA	#	-7 -6	#	5 6 7	#		#	-9	****	#	-10 -9	#	8 9 10	#		#	-6	
1	88229188	Heterozygous	Heterozygous	Heterozygous	Heterozygous	ATCAACATATAC	CATCTTTGAGGG	#		#		#	8 9	#		****	#		#		#	5 6	#	
1	88229297	Wild type	Wild type	Heterozygous	Wild type	TACCACCAGGAA	AGGGCAGGCTCT	#	-4	#		#	0 1 5	#	-7 -4	****	#	-7	#		#	-3 -2 2	#	-4 -1	
1	88229744	Heterozygous	Heterozygous	Heterozygous	Heterozygous	AGAACCAGCCCA	AGTCTATCTGGC	#		#		#	8	#	-5 -1 0	****	#		#		#	5	#	-2 2 3	
1	88230023	Heterozygous	Heterozygous	Heterozygous	Heterozygous	GCTGCCCACATA	AGAAGCTGTTTC	#		#		#		#	-5 -4	****	#		#		#		#	-2 -1	
1	88230158	Homozygous	Heterozygous	Heterozygous	Homozygous	GAAAAGACTTGT	TAAGTTCTAGGG	#		#		#	8 9	#		****	#		#		#	5 6	#	
1	88230254	Heterozygous	Heterozygous	Heterozygous	Heterozygous	GATGGAGGAGAA	ACTGAGACAAGG	#	-9 -6	#		#	9	#		****	#	-12 -9	#		#	6	#	
1	88230368	Heterozygous	Heterozygous	Heterozygous	Heterozygous	AAAATGAACATC	CTACAACATCAT	#		#		#		#		****	#		#		#		#	
1	88230490	Heterozygous	Heterozygous	Heterozygous	Heterozygous	AGGCCCTGGATT	TCCACCATGCCT	#	-11 -5	#	3 6 11	#		#	-6 -5	****	#	-14 -8	#	6 9 14	#		#	-3 -2	
1	88230746	Heterozygous	Heterozygous	Heterozygous	Wild type	ACCTCACTGACG	GAGTTTGTCATT	#		#		#		#	-8	****	#		#		#		#	-5	
1	88230879	Heterozygous	Heterozygous	Wild type	Wild type	GTTTCTGGCCCT	TACCCATTGCAT	#	-6	#	4 5	#		#	-1 0	****	#	-9	#	7 8	#		#	2 3	
1	88231292	Wild type	Wild type	Wild type	Heterozygous	GAGACAGTTGCA	ATTCTAGCTGAG	#		#		#		#		****	#		#		#		#	
1	88231567	Heterozygous	Homozygous	Homozygous	Homozygous	GTTGTCTGATGA	AAATTCCAGTTC	#		#	7	#		#		****	#		#	10	#		#	
1	88231751	Heterozygous	Wild type	Heterozygous	Heterozygous	TGAGGAAATGTA	AGAGGGGTGCTC	#	-9	#		#	2 3 4	#		****	#	-12	#		#	-1 0 1	#	
1	88231995	Wild type	Heterozygous	Wild type	Wild type	GTCCTGTGGCTC	CTCTGTCCCTCC	#	-5	#	8 9 12	#		#	-7	****	#	-8	#	11 12 15	#		#	-4	
1	88232086	Heterozygous	Heterozygous	Heterozygous	Heterozygous	CCTTTTTAAACA	ATGTGGCATCCC	#		#	11 12	#	3	#	-9	****	#		#	14 15	#	0	#	-6	
1	88232324	Heterozygous	Heterozygous	Heterozygous	Heterozygous	AAGCCAAGATGC	CGCCAGGTGATC	#		#	4	#	4	#	-6	****	#		#	7	#	1	#	-3	
1	88232584	Heterozygous	Wild type	Heterozygous	Wild type	ACATCCAGCATT	TAAGGGACATGG	#		#		#	2 3 9	#	-5	****	#		#		#	-1 0 6	#	-2	
1	88233189	Heterozygous	Homozygous	Homozygous	Heterozygous	GACATACCTGTA	ATGCTCAGTGCT	#		#		#		#	-3	****	#		#		#		#	0	
1	88233303	Heterozygous	Heterozygous	Heterozygous	Heterozygous	CTCCTGCCTGTC	CCTGCTTCTGGC	#		#	2	#	8	#	-7 -3	****	#		#	5	#	5	#	-4 0	
1	88233785	Heterozygous	Heterozygous	Heterozygous	Wild type	GCACAGAAGGGC	CTTTGTTTTGTT	#	-4 -3	#		#		#		****	#	-7 -6	#		#		#	
1	88234137	Heterozygous	Wild type	Heterozygous	Heterozygous	AGGCTCTCTTCG	GTCACACAGGTG	#	-11	#		#	7	#		****	#	-14	#		#	4	#	
1	88234200	Wild type	Wild type	Heterozygous	Heterozygous	GGTGCCAGCAGG	GCCCTACATCTG	#	-12 -2	#	3 4	#		#	-5	****	#	-15 -5	#	6 7	#		#	-2	
1	88234415	Heterozygous	Homozygous	Heterozygous	Heterozygous	GGGGTGTTTGGA	ACCCTTGAGCAG	#	-12 -11 -10 -3	#	3 4	#		#		****	#	-15 -14 -13 -6	#	6 7	#		#	
1	88234588	Heterozygous	Homozygous	Heterozygous	Heterozygous	AATGAAGCAAAG	GGTACCGGGCAT	#		#	6	#	-1 5 6	#		****	#		#	9	#	-4 2 3	#	
1	88234724	Heterozygous	Wild type	Heterozygous	Heterozygous	ACAAGAAATGAC	CCTTCTCAGTGG	#		#	2	#	9	#		****	#		#	5	#	6	#	
1	88234840	Heterozygous	Heterozygous	Homozygous	Homozygous	AGCCTCTACACT	TCAGCCAGCTGG	#		#	6	#	9	#	-7	****	#		#	9	#	6	#	-4	
1	88234936	Wild type	Wild type	Heterozygous	Heterozygous	AGAGCAGTCACT	TTCACCTGCAGC	#		#	6	#		#		****	#		#	9	#		#	
1	88235442	Homozygous	Homozygous	Homozygous	Homozygous	AGAGGCTGTCCG	GTGTGGGGACAC	#	-9	#		#	3 4 5	#	0	****	#	-12	#		#	0 1 2	#	3	
1	88235629	Homozygous	Homozygous	Homozygous	Heterozygous	AACCAGTACCCC	CGGCCCCTCCAT	#		#	5 6 7 10	#	0	#	-7 -1 0 1	****	#		#	8 9 10 13	#	-3	#	-4 2 3 4	
1	88235906	Heterozygous	Heterozygous	Heterozygous	Heterozygous	ATTATTACACAG	GATTGTTTGGAT	#		#		#	7	#		****	#		#		#	4	#	
1	88236157	Heterozygous	Wild type	Heterozygous	Heterozygous	AACATTAGACTA	AGTCTATGTGGA	#		#		#	8	#		****	#		#		#	5	#	
1	88237279	Heterozygous	Heterozygous	Heterozygous	Wild type	CATGTGACAACA	ACTGCAGAATGA	#		#		#		#		****	#		#		#		#	
1	88237541	Heterozygous	Wild type	Wild type	Wild type	AAGATCAAAGGC	CTGGGGTCTGAA	#	-3	#		#	1 2 3	#		****	#	-6	#		#	-2 -1 0	#	
1	88238371	Heterozygous	Heterozygous	Heterozygous	Heterozygous	CTGCAGAGAAAG	GGTGTTGTTTTG	#		#		#	-1	#		****	#		#		#	-4	#	
1	88238889	Heterozygous	Heterozygous	Heterozygous	Heterozygous	CCCGTTCCTGTT	TCCAGGAGTTCT	#		#	3	#	3	#	-9 -8 -3	****	#		#	6	#	0	#	-6 -5 0	
1	88239006	Heterozygous	Heterozygous	Heterozygous	Heterozygous	TCATGGCAAAGA	ACACGGAGGCTG	#	-8	#		#	3 6	#		****	#	-11	#		#	0 3	#	
1	88239134	Heterozygous	Homozygous	Heterozygous	Heterozygous	ACCAAATTTCCT	TCTTCTCCAAGA	#		#	8	#		#	-8 0	****	#		#	11	#		#	-5 3	
1	88239565	Heterozygous	Heterozygous	Heterozygous	Heterozygous	TTCAGGAGGGTC	CGTTCCTATCCA	#	-8 -5 -4	#	6 11	#		#		****	#	-11 -8 -7	#	9 14	#		#	
1	88240029	Heterozygous	Heterozygous	Heterozygous	Heterozygous	AATTCTGGAAAA	ATGATCTTCAAA	#	-6	#		#		#		****	#	-9	#		#		#	
1	88240342	Wild type	Heterozygous	Wild type	Wild type	GTCAGGGACAGT	TGTGCTCAGATG	#	-8 -7	#		#		#		****	#	-11 -10	#		#		#	
1	88240507	Heterozygous	Heterozygous	Heterozygous	Wild type	TCTGGCCTCTCG	GTCTCCTTCCTG	#	-9	#	6 10	#		#	-4	****	#	-12	#	9 13	#		#	-1	
1	88240802	Heterozygous	Heterozygous	Heterozygous	Wild type	AGATCCCTCTGC	CTAGTCCAGTAC	#		#	7	#		#	-5 -4	****	#		#	10	#		#	-2 -1	
1	88240839	Wild type	Heterozygous	Wild type	Heterozygous	GCCCACTCTGTG	GTGCATGCTGGG	#		#		#	8 9	#	-8 -7	****	#		#		#	5 6	#	-5 -4	
1	88240969	Heterozygous	Homozygous	Homozygous	Homozygous	GAATGTGGTGAG	GCTCATTCACGG	#	-6	#		#	9	#		****	#	-9	#		#	6	#	
1	88242839	Heterozygous	Wild type	Heterozygous	Wild type	TGAAGGGAGCCA	AAGACAACTGGG	#	-8 -7	#		#	8 9	#	0	****	#	-11 -10	#		#	5 6	#	3	
1	88243168	Heterozygous	Heterozygous	Homozygous	Heterozygous	GTGACATGGTTT	TCTGCTCAGCTG	#	-5	#		#		#		****	#	-8	#		#		#	
1	88243300	Wild type	Heterozygous	Heterozygous	Wild type	TTCACTTCTTTT	TTGCCCAGTATC	#		#	5 6	#		#		****	#		#	8 9	#		#	
1	88243713	Wild type	Heterozygous	Heterozygous	Heterozygous	ATCTGGCTGATC	CAGACCAGCCAG	#	-8	#	6 10	#		#		****	#	-11	#	9 13	#		#	
1	88244014	Heterozygous	Heterozygous	Heterozygous	Homozygous	TGCCACCCCCAG	GATGCTCCTCAC	#		#	8	#		#	-7 -4 -3 -2 -1	****	#		#	11	#		#	-4 -1 0 1 2	
1	88244844	Heterozygous	Heterozygous	Heterozygous	Heterozygous	GTGGAGCCTTCC	CTCAAAGACTGG	#	-10	#		#	9	#	-3 1	****	#	-13	#		#	6	#	0 4	
1	88244970	Wild type	Wild type	Wild type	Heterozygous	ATGGCCTTCATG	GAAGAGTGTTGT	#	-10	#		#		#	-5	****	#	-13	#		#		#	-2	
1	88245126	Heterozygous	Heterozygous	Heterozygous	Heterozygous	TTCAACTGTGCC	CCTGGCTGAATT	#		#	2	#	2	#	1	****	#		#	5	#	-1	#	4	
1	88245733	Wild type	Heterozygous	Heterozygous	Heterozygous	TTGGGAAATTGC	CATTGTGTGGCC	#	-10 -9	#	12	#	7	#		****	#	-13 -12	#	15	#	4	#	
1	88245743	Wild type	Wild type	Wild type	Heterozygous	GCATTGTGTGGC	CCAAGGACACAC	#	-3	#	2	#	3	#		****	#	-6	#	5	#	0	#	
1	88246338	Heterozygous	Heterozygous	Heterozygous	Heterozygous	GCTGCTGAATAC	CGTGCCACACCC	#		#	6 11 12	#		#		****	#		#	9 14 15	#		#	
1	88246535	Heterozygous	Wild type	Heterozygous	Wild type	GCACAATAGGAA	ACTGGCAAAAAG	#	-4	#		#	2	#		****	#	-7	#		#	-1	#	
1	88247539	Wild type	Heterozygous	Heterozygous	Wild type	AAAGGTCCCAGA	AGTATGAGGGAT	#	-9	#		#	6 7	#	-3 -2	****	#	-12	#		#	3 4	#	0 1	
1	88247683	Heterozygous	Heterozygous	Heterozygous	Heterozygous	TAAGAGGCTATA	ATGTGCCTTTCA	#	-7	#	7	#		#		****	#	-10	#	10	#		#	
1	88248029	Heterozygous	Heterozygous	Homozygous	Heterozygous	AGAAGGGCAAGA	ATAGATGAAGAC	#	-8 -7	#		#		#		****	#	-11 -10	#		#		#	
1	88248213	Heterozygous	Heterozygous	Heterozygous	Heterozygous	CCGTGTGTGTAT	TGTGTGTGTACG	#		#		#		#	-9	****	#		#		#		#	-6	
1	88249700	Heterozygous	Homozygous	Heterozygous	Homozygous	CTCTTGTCTCTT	TAGATCCCGCTG	#		#	7 8	#		#		****	#		#	10 11	#		#	
1	88249970	Heterozygous	Heterozygous	Heterozygous	Heterozygous	AGGGGAGAGAGC	CTCCCCAAGAAG	#	-11 -10 -9	#	4 5 6	#		#		****	#	-14 -13 -12	#	7 8 9	#		#	
1	88250266	Homozygous	Homozygous	Homozygous	Homozygous	TTCCCAACAGTA	AAGCCAGACGTG	#		#	5	#		#	-7 -6	****	#		#	8	#		#	-4 -3	
1	88250393	Heterozygous	Wild type	Wild type	Heterozygous	AGGTGACACTGG	GGCTGTGCTAGT	#	-11 -2	#		#	-1	#		****	#	-14 -5	#		#	-4	#	
1	88250893	Heterozygous	Heterozygous	Heterozygous	Heterozygous	ACCTCCTAAACC	CGTCTGATCCCA	#		#	10 11	#		#	-8 -5 1	****	#		#	13 14	#		#	-5 -2 4	
1	88252477	Heterozygous	Wild type	Heterozygous	Heterozygous	TGAGACAGCCAC	CTGCCCATGGAA	#		#	5 6	#	7	#	-1	****	#		#	8 9	#	4	#	2	
1	88253036	Wild type	Wild type	Wild type	Heterozygous	CACGCTCGTGAA	ATGCTGAGCTCA	#		#		#		#		****	#		#		#		#	
1	88253175	Heterozygous	Wild type	Heterozygous	Heterozygous	GCCCAGAAAGAG	GGCCAGAGGAGC	#		#	4	#	-1 6	#	-8 -7	****	#		#	7	#	-4 3	#	-5 -4	
1	88253959	Heterozygous	Heterozygous	Heterozygous	Heterozygous	CTTGTTTCCCCG	GTCTATTTATAG	#		#		#		#	-2 -1 0	****	#		#		#		#	1 2 3	
1	88254259	Homozygous	Homozygous	Homozygous	Homozygous	CCCTGCCTTGAA	ACTCCTGAATAA	#		#	5	#		#	-9 -8 -4	****	#		#	8	#		#	-6 -5 -1	
1	88254419	Wild type	Wild type	Wild type	Heterozygous	TCAGCTCTGAGT	TAGTTACCTGGT	#		#	8	#	8	#		****	#		#	11	#	5	#	
1	88254845	Heterozygous	Heterozygous	Heterozygous	Heterozygous	CAATCCTTATCT	TTTCCTTGGCTA	#		#	5	#	6	#	-5	****	#		#	8	#	3	#	-2	
1	88255048	Heterozygous	Heterozygous	Wild type	Heterozygous	GCTGGGCCTCCC	CAGGGGAGTCAG	#	-9 -8	#		#	1 2 3	#	-3 0 1	****	#	-12 -11	#		#	-2 -1 0	#	0 3 4	
1	88255050	Heterozygous	Heterozygous	Heterozygous	Heterozygous	TGGGCCTCCCAG	GGGGAGTCAGGG	#	-11 -10	#		#	-1 0 1 8 9	#	-5 -2 -1	****	#	-14 -13	#		#	-4 -3 -2 5 6	#	-2 1 2	
1	88255409	Heterozygous	Heterozygous	Heterozygous	Heterozygous	GAGTGGGCAGAA	AGTGATTTTACT	#	-8 -7	#		#		#		****	#	-11 -10	#		#		#	
1	88255847	Homozygous	Homozygous	Homozygous	Homozygous	GGGACACAGTAC	CGTCCCTGAGCA	#	-12 -11	#	5 6	#		#		****	#	-15 -14	#	8 9	#		#	
1	88256213	Heterozygous	Wild type	Wild type	Wild type	GGGGTGCCAGTG	GGGCAGTGGGGA	#	-12 -11 -10	#		#	-1 0 6 7 8	#	-3	****	#	-15 -14 -13	#		#	-4 -3 3 4 5	#	0	
1	88256326	Heterozygous	Wild type	Wild type	Wild type	TAGATACTCCCT	TCCTTTGCCACA	#		#	3 9	#		#	-1 0	****	#		#	6 12	#		#	2 3	
1	88256468	Heterozygous	Homozygous	Homozygous	Homozygous	CTGGAGAAGGGT	TGCAGGGCAGGA	#	-10 -4 -3	#		#	3 4 8	#		****	#	-13 -7 -6	#		#	0 1 5	#	
1	88256597	Homozygous	Homozygous	Homozygous	Homozygous	AGGGCTGTGTGA	AGCACATGCCTC	#	-11 -10	#	10	#		#		****	#	-14 -13	#	13	#		#	
1	88256871	Heterozygous	Heterozygous	Heterozygous	Heterozygous	CCCCCATATCTG	GTGAGTCCTCCA	#		#	8 11	#		#	-9 -8 -7 -6	****	#		#	11 14	#		#	-6 -5 -4 -3	
1	88257147	Heterozygous	Heterozygous	Heterozygous	Heterozygous	CCATGTATATAC	CGATTTGGGGAA	#		#		#	5 6 7	#	-9	****	#		#		#	2 3 4	#	-6	
1	88257463	Heterozygous	Heterozygous	Heterozygous	Heterozygous	GTGCTGGGCAGG	GCAATGGAGTGT	#	-7 -6 -2	#		#	4	#		****	#	-10 -9 -5	#		#	1	#	
1	88257928	Homozygous	Homozygous	Heterozygous	Homozygous	AAGGAAAAGGGA	AAACCTTGCATC	#	-10 -4 -3	#	5	#		#		****	#	-13 -7 -6	#	8	#		#	
1	88258500	Heterozygous	Wild type	Heterozygous	Heterozygous	CCCTTTCTGGGG	GCTGCTCTCTCT	#	-4 -3 -2	#		#		#	-9 -8	****	#	-7 -6 -5	#		#		#	-6 -5	
1	88258723	Homozygous	Homozygous	Homozygous	Homozygous	CTGGTGAGAGGA	ACCAAGTGAGGG	#	-10 -3	#	3	#	8 9	#		****	#	-13 -6	#	6	#	5 6	#	
1	88259093	Heterozygous	Heterozygous	Heterozygous	Heterozygous	GGCACTTTTTTT	TTTTTTTTTTTT	#	homopolymer	
1	88259370	Wild type	Heterozygous	Wild type	Heterozygous	GTTTCATGCTCC	CCCTGATCTTGC	#		#	2 3	#		#	1	****	#		#	5 6	#		#	4	
1	88259678	Heterozygous	Heterozygous	Heterozygous	Homozygous	AATGGGGGAAGA	AAGGAGTAGCTG	#	-9 -8 -7 -6	#		#	1	#		****	#	-12 -11 -10 -9	#		#	-2	#	
1	88259793	Heterozygous	Homozygous	Homozygous	Homozygous	GGTGTCAGGCCA	ACCTGACAGGTC	#	-12 -5	#	3	#	7	#	0	****	#	-15 -8	#	6	#	4	#	3	
1	88260335	Homozygous	Homozygous	Heterozygous	Homozygous	GGGGCATGGTGA	ACAGGCAAGGGG	#	-12 -11 -10 -5	#		#	2 7 8 9	#		****	#	-15 -14 -13 -8	#		#	-1 4 5 6	#	
1	88261053	Heterozygous	Heterozygous	Wild type	Heterozygous	CTAACAAATCAC	CAGAGGGGAGGT	#		#		#	3 4 5 8	#		****	#		#		#	0 1 2 5	#	
1	88261985	Wild type	Wild type	Wild type	Heterozygous	TCGACTTCCACC	CCTTGCCCAGGC	#		#	2 7 8	#	8	#	-2 1	****	#		#	5 10 11	#	5	#	1 4	
1	88262939	Homozygous	Homozygous	Homozygous	Homozygous	TTCAGCTGGCTG	GTCTCTTTAAAA	#	-5	#		#		#		****	#	-8	#		#		#	
1	88263093	Homozygous	Homozygous	Homozygous	Homozygous	CAAACAGGTCCG	GCAGGGCAGACC	#	-6	#	12	#	2 3	#	0	****	#	-9	#	15	#	-1 0	#	3	
1	88263199	Homozygous	Homozygous	Heterozygous	Homozygous	AGGGCAGACAGC	CTGTGGTACAGC	#	-11 -10	#		#	3	#		****	#	-14 -13	#		#	0	#	
1	88263515	Heterozygous	Heterozygous	Heterozygous	Heterozygous	TTAGAGGAGTCA	AGCAGACACAAA	#	-7	#		#		#		****	#	-10	#		#		#	
1	88263914	Heterozygous	Heterozygous	Heterozygous	Heterozygous	TCCCTGCTAGTA	AGTTGGGCAAGC	#		#		#	3 4	#	-8 -7	****	#		#		#	0 1	#	-5 -4	
1	88263988	Heterozygous	Heterozygous	Heterozygous	Heterozygous	GCAGGTGGGACT	TTCAAAGGCAGG	#	-9 -6 -5	#		#	5 9	#		****	#	-12 -9 -8	#		#	2 6	#	
1	88264193	Heterozygous	Heterozygous	Heterozygous	Heterozygous	ACAGCTGGGGAC	CACAGGCTGGAA	#	-6 -5 -4	#		#	3 7	#		****	#	-9 -8 -7	#		#	0 4	#	
1	88264521	Heterozygous	Heterozygous	Heterozygous	Heterozygous	GTTCACAAAGTA	ATTTTTATCCAT	#	homopolymer	
1	88265846	Heterozygous	Heterozygous	Heterozygous	Heterozygous	TGGGCTCTTAGA	AACCACTTCTGT	#	-11 -10	#	4	#		#		****	#	-14 -13	#	7	#		#	
1	88266696	Homozygous	Heterozygous	Heterozygous	Homozygous	AGAAACCACCAT	TTCAATCCACCC	#		#	8 11 12	#		#	-4 -1	****	#		#	11 14 15	#		#	-1 2	
1	88267233	Heterozygous	Heterozygous	Homozygous	Heterozygous	GGCCAGGAAGGC	CGGTACCCACGC	#	-12 -7 -3	#	7 8	#	0	#	-7	****	#	-15 -10 -6	#	10 11	#	-3	#	-4	
1	88267879	Heterozygous	Homozygous	Heterozygous	Homozygous	CATGTGAAACAT	TCCACCAGAGGT	#		#	3 6	#	8	#		****	#		#	6 9	#	5	#	
1	88268691	Wild type	Heterozygous	Wild type	Wild type	ATGTCAACTTGT	TCAAAGCCCAAG	#		#	8 9	#		#		****	#		#	11 12	#		#	
1	88268912	Wild type	Heterozygous	Heterozygous	Wild type	AGAGAGGCTACT	TCCTACAGCCTT	#	-7	#	3 10	#		#		****	#	-10	#	6 13	#		#	
1	88269869	Heterozygous	Heterozygous	Heterozygous	Heterozygous	GGTACATGACTC	CCAGCCCTGGGG	#	-12	#	2 6 7	#	7 8 9	#		****	#	-15	#	5 9 10	#	4 5 6	#	
1	88270055	Heterozygous	Wild type	Heterozygous	Heterozygous	GGTGGCATACAA	ACGAATACCCTC	#	-12 -9	#	9 10	#		#		****	#	-15 -12	#	12 13	#		#	
1	88273161	Wild type	Wild type	Wild type	Heterozygous	AAGACTGCCACC	CGGGAATGGTGG	#		#		#	0 1 6 9	#	-2 1	****	#		#		#	-3 -2 3 6	#	1 4	
1	88273214	Wild type	Wild type	Wild type	Heterozygous	CAGAGGCAGGCA	AAATTTCTGAGT	#	-8 -4	#		#		#		****	#	-11 -7	#		#		#	
1	88273414	Wild type	Wild type	Wild type	Heterozygous	CAGGTAGCACTT	TAACTGATCCTG	#	-10	#	10	#		#		****	#	-13	#	13	#		#	
1	88273936	Heterozygous	Heterozygous	Heterozygous	Heterozygous	GATGCCACAAGA	AACTGGGGCACG	#		#		#	3 4 5	#	-5	****	#		#		#	0 1 2	#	-2	
1	88274287	Heterozygous	Wild type	Wild type	Wild type	ACTGAGGTGGTA	ACGAGTGAATAC	#	-7 -4	#		#		#		****	#	-10 -7	#		#		#	
1	88274432	Heterozygous	Wild type	Wild type	Wild type	TGTTCCATTCCG	GGGCAATGGGTT	#		#		#	-1 0 6 7	#	-5 0	****	#		#		#	-4 -3 3 4	#	-2 3	
1	88274942	Heterozygous	Heterozygous	Heterozygous	Heterozygous	GAGGTCATCCCA	ATCACAGAGCAC	#	-10	#		#		#	-1 0	****	#	-13	#		#		#	2 3	
1	88275363	Heterozygous	Wild type	Wild type	Heterozygous	TGAGGGGCTAAC	CACAGCTCATAT	#	-9 -8 -7	#		#		#		****	#	-12 -11 -10	#		#		#	
1	88275725	Heterozygous	Heterozygous	Heterozygous	Heterozygous	AAGGACACACCG	GTTTCGTATTTG	#	-10	#		#		#	0	****	#	-13	#		#		#	3	
1	88276864	Heterozygous	Heterozygous	Heterozygous	Heterozygous	CAAAACAGATGG	GGTCTACATTTA	#	-2	#		#	-1	#		****	#	-5	#		#	-4	#	
1	88277152	Heterozygous	Heterozygous	Wild type	Heterozygous	AAGGGGGACAAA	ATGCAGCATTGC	#	-10 -9 -8 -7	#		#		#		****	#	-13 -12 -11 -10	#		#		#	
1	88277304	Heterozygous	Heterozygous	Wild type	Heterozygous	GAAGGGAGAGCT	TGGTCAGACTCC	#	-9 -8	#	12	#	0	#		****	#	-12 -11	#	15	#	-3	#	
1	88277696	Heterozygous	Heterozygous	Heterozygous	Heterozygous	CTTCATGCGGCA	ACTCCCGCGTCC	#	-4	#	5 6 12	#		#		****	#	-7	#	8 9 15	#		#	
1	88277864	Wild type	Wild type	Heterozygous	Wild type	TGTAAATGTGCT	TGAACGATATTA	#		#		#		#		****	#		#		#		#	
1	88278137	Homozygous	Heterozygous	Heterozygous	Homozygous	GCTACATTTGTT	TTGCGGGTATTA	#		#		#	3 4	#		****	#		#		#	0 1	#	
1	88278820	Heterozygous	Heterozygous	Heterozygous	Heterozygous	TTTACATATACA	AAAACAGAACAG	#		#		#		#		****	#		#		#		#	
1	88278878	Wild type	Wild type	Heterozygous	Heterozygous	GACCAAATTAAG	GTATTAAATAAT	#		#		#		#	-7	****	#		#		#		#	-4	
1	88278965	Heterozygous	Heterozygous	Wild type	Wild type	AGCCCTTCAGGG	GAAAAGGACAAA	#	-3 -2	#		#	4	#	-7 -6	****	#	-6 -5	#		#	1	#	-4 -3	
1	88279110	Heterozygous	Homozygous	Homozygous	Homozygous	TGCTTTGTAAGT	TTAACTTACGAA	#		#		#		#		****	#		#		#		#	
1	88279231	Wild type	Wild type	Heterozygous	Wild type	ATGGATCTCTAA	ACCCTTCAGGAG	#	-10	#	3 4	#	7	#		****	#	-13	#	6 7	#	4	#	
1	88279313	Heterozygous	Wild type	Wild type	Wild type	AAAAACACACCG	GTACTTTGATGC	#		#		#		#	0	****	#		#		#		#	3	
1	88279601	Heterozygous	Heterozygous	Homozygous	Homozygous	TATGACTCAGCA	ACTTAAGACCCG	#		#	10 11	#		#		****	#		#	13 14	#		#	
1	88279715	Heterozygous	Heterozygous	Heterozygous	Heterozygous	CTGACCCCAATC	CGGCACCCACAC	#		#	7 8	#	0	#	-5 -4 -3	****	#		#	10 11	#	-3	#	-2 -1 0	
1	88279909	Heterozygous	Heterozygous	Heterozygous	Homozygous	GGTTTGTGTAGA	ACTCTTGGTCTT	#	-12	#		#	5	#		****	#	-15	#		#	2	#	
1	88279985	Heterozygous	Wild type	Heterozygous	Heterozygous	TTTAATTGCCTG	GTACCTAGACCC	#		#	5 11 12	#		#	-1	****	#		#	8 14 15	#		#	2	
1	88280359	Heterozygous	Heterozygous	Heterozygous	Wild type	TTTCTTCTGCCA	ACGTTTTCCAGA	#		#	9	#		#	0	****	#		#	12	#		#	3	
1	88280552	Heterozygous	Wild type	Wild type	Heterozygous	TTTACCATCACG	GGCCCCCTCACC	#		#	4 5 6 7 12	#	-1	#	-5	****	#		#	7 8 9 10 15	#	-4	#	-2	
1	88281075	Heterozygous	Heterozygous	Wild type	Heterozygous	GAGGGCATTGGG	GTCCCATTACAG	#	-10 -9 -3 -2	#	4 5	#		#		****	#	-13 -12 -6 -5	#	7 8	#		#	
1	88282005	Wild type	Wild type	Heterozygous	Wild type	CTTGGTAGTAAA	AATGTTCTACCT	#	-9	#	11	#		#		****	#	-12	#	14	#		#	
1	88283121	Heterozygous	Heterozygous	Heterozygous	Heterozygous	GGTCCCCAACCC	CCTTTCATATGG	#	-12	#	2	#	9	#	-6 -5 -4 0 1	****	#	-15	#	5	#	6	#	-3 -2 -1 3 4	
1	88283274	Heterozygous	Heterozygous	Heterozygous	Heterozygous	CCAAAGGCAATT	TTACTTCCATTT	#	-7	#	8	#		#	-9	****	#	-10	#	11	#		#	-6	
1	88283456	Heterozygous	Heterozygous	Heterozygous	Heterozygous	TGATGCCATTCG	GTAAAACGGGGA	#		#		#	6 7 8	#	-4	****	#		#		#	3 4 5	#	-1	
1	88283683	Heterozygous	Heterozygous	Heterozygous	Heterozygous	AGGAAGAGAGGA	AGTCTGTAGGTA	#	-11 -3	#		#	7	#		****	#	-14 -6	#		#	4	#	
1	88283857	Heterozygous	Wild type	Heterozygous	Heterozygous	ATTTTTAAATGT	TCTGTGGCACAG	#		#		#	4	#		****	#		#		#	1	#	
1	88284681	Heterozygous	Heterozygous	Heterozygous	Heterozygous	GGGACAGAGCAA	ACGGACAGTGCC	#	-12 -11	#	12	#	1	#		****	#	-15 -14	#	15	#	-2	#	
1	88285048	Heterozygous	Heterozygous	Heterozygous	Heterozygous	AATGGTTGAAAC	CTGGCACTGGGC	#	-9	#		#	1 7 8	#		****	#	-12	#		#	-2 4 5	#	
1	88285176	Heterozygous	Heterozygous	Heterozygous	Heterozygous	CAGTCTCCTGGC	CTCCATCCTCTT	#	-3	#	4 8	#		#	-3	****	#	-6	#	7 11	#		#	0	
1	88285979	Heterozygous	Wild type	Wild type	Wild type	CCAGCCCTGCAG	GTATCCTACTTT	#		#	6	#		#	-9 -5 -4	****	#		#	9	#		#	-6 -2 -1	
1	88286922	Heterozygous	Heterozygous	Heterozygous	Heterozygous	GCCTGGAGCCAA	AAGAGGATCATG	#	-8	#		#	3	#	-8 -1	****	#	-11	#		#	0	#	-5 2	
1	88287322	Heterozygous	Wild type	Heterozygous	Wild type	AGGATATCCACT	TCTGGTCTGGAT	#	-11	#		#	2 7	#	-2	****	#	-14	#		#	-1 4	#	1	
1	88287516	Homozygous	Homozygous	Homozygous	Homozygous	GGATGAAGTGGC	CTGGGAGGACAG	#	-12 -3	#		#	1 2 5	#		****	#	-15 -6	#		#	-2 -1 2	#	
1	88288731	Heterozygous	Heterozygous	Heterozygous	Heterozygous	TGGTGTCTGGTG	GTAGGGGTAGAA	#	-11 -4	#		#	2 3 4	#		****	#	-14 -7	#		#	-1 0 1	#	
1	88288846	Wild type	Wild type	Heterozygous	Wild type	ATTAAAATGCTC	CACGAAACATTA	#		#		#		#		****	#		#		#		#	
1	88290343	Wild type	Wild type	Heterozygous	Wild type	TAATTATGTGTA	ATCTGCTTGGGG	#		#		#	7 8 9	#		****	#		#		#	4 5 6	#	
1	88290484	Homozygous	Homozygous	Homozygous	Homozygous	TCTGGTCCTCTT	TCAAGAACAGAG	#	-9	#		#		#	-3	****	#	-12	#		#		#	0	
1	88290613	Heterozygous	Heterozygous	Heterozygous	Heterozygous	AATGCAGAAAGC	CATGCACCATCT	#		#	8	#		#		****	#		#	11	#		#	
1	88290703	Heterozygous	Heterozygous	Heterozygous	Heterozygous	ACAGATAGACTG	GTAGTGAACCTT	#		#	10	#		#		****	#		#	13	#		#	
1	88290832	Heterozygous	Wild type	Heterozygous	Heterozygous	AAATATGAACCC	CATAAGAGAGCA	#		#		#		#	0 1	****	#		#		#		#	3 4	
1	88292082	Wild type	Heterozygous	Wild type	Wild type	TTATCATTAATC	CGCTTAAAACCA	#		#	11	#		#		****	#		#	14	#		#	
1	88292135	Wild type	Wild type	Wild type	Heterozygous	CAGCACTGGCAC	CAGCATCACAGG	#	-5	#		#	9	#		****	#	-8	#		#	6	#	
1	88292319	Wild type	Heterozygous	Wild type	Heterozygous	ATGGAGGAGCTA	AGAGAAAGGACT	#	-10 -7	#		#	6	#		****	#	-13 -10	#		#	3	#	
1	88292469	Heterozygous	Wild type	Wild type	Heterozygous	TGCATATGTAGC	CTGAGGATGGCC	#		#	12	#	3 7	#		****	#		#	15	#	0 4	#	
1	88295564	Heterozygous	Heterozygous	Wild type	Wild type	AGGGCCAAAAAA	ATAAATTTAAAA	#	homopolymer	
1	88296648	Heterozygous	Heterozygous	Heterozygous	Heterozygous	TTGGACCATGAG	GCCTCCAGGAGA	#	-10	#	3 6	#	6	#	-4	****	#	-13	#	6 9	#	3	#	-1	
1	88296836	Heterozygous	Wild type	Heterozygous	Heterozygous	TCTTGTTATTTT	TGTTATTGTTTT	#		#		#		#		****	#		#		#		#	
1	88298211	Heterozygous	Heterozygous	Heterozygous	Heterozygous	TAATTAGGCCAG	GGAAACTCAGTG	#	-6	#		#	-1	#	-1	****	#	-9	#		#	-4	#	2	
1	88298356	Wild type	Heterozygous	Heterozygous	Heterozygous	CTATTCCTGCTG	GATTGAAGTATG	#		#		#		#	-4	****	#		#		#		#	-1	
1	88298776	Heterozygous	Heterozygous	Heterozygous	Heterozygous	CACCGTTTTCAA	AGAAGGATTGAT	#		#		#	3	#	-7	****	#		#		#	0	#	-4	
1	88299105	Heterozygous	Wild type	Heterozygous	Heterozygous	GGAGGATCCTGA	AGACTCTTTCTC	#	-12 -9	#		#		#	-2	****	#	-15 -12	#		#		#	1	
1	88299280	Homozygous	Heterozygous	Heterozygous	Homozygous	TTATATATAACC	CTATACATACTT	#		#		#		#	1	****	#		#		#		#	4	
1	88299682	Heterozygous	Heterozygous	Heterozygous	Heterozygous	CTACCCTCCTCT	TCTCCATTACCT	#		#	5 11	#		#	-6 -5 -2	****	#		#	8 14	#		#	-3 -2 1	
1	88300123	Homozygous	Homozygous	Homozygous	Homozygous	ACAGTTTACATT	TAAGTATTGGAG	#		#		#	7	#		****	#		#		#	4	#	
1	88300366	Heterozygous	Heterozygous	Heterozygous	Heterozygous	TGTCCTACCACG	GCTTGGCTCATT	#		#		#	3	#	-6 -2	****	#		#		#	0	#	-3 1	
1	88300841	Heterozygous	Heterozygous	Heterozygous	Heterozygous	TCAAAACCTCGC	CGGGGAAGACCT	#		#	11	#	0 1 2	#	-3	****	#		#	14	#	-3 -2 -1	#	0	
1	88301044	Heterozygous	Homozygous	Homozygous	Heterozygous	TGCTTTGTGATA	ACTTTGTACCAA	#		#	10	#		#		****	#		#	13	#		#	
1	88301185	Heterozygous	Wild type	Wild type	Heterozygous	GCCTGGCCCTCC	CTGCTGGTTTTC	#	-8	#		#	4	#	-8 -3 -2 1	****	#	-11	#		#	1	#	-5 0 1 4	
1	88301690	Wild type	Wild type	Heterozygous	Wild type	AGAGAACACACG	GAGTGCCTGTGT	#		#	7	#		#		****	#		#	10	#		#	
1	88301941	Heterozygous	Heterozygous	Heterozygous	Heterozygous	AAACTCATACCT	TCTCTACCTGTA	#		#	8	#		#	0	****	#		#	11	#		#	3	
1	88302345	Heterozygous	Wild type	Heterozygous	Heterozygous	TTGTCCGACCCA	ACTGGTTTAATG	#		#		#	2	#	-5 -1 0	****	#		#		#	-1	#	-2 2 3	
1	88302616	Heterozygous	Wild type	Wild type	Heterozygous	TCTGCTCTCTTC	CGCTCCTGCTCT	#		#	6	#		#		****	#		#	9	#		#	
1	88303867	Heterozygous	Heterozygous	Heterozygous	Heterozygous	ACGTGGGCATAC	CACATGTGTGTC	#	-8 -7	#		#		#		****	#	-11 -10	#		#		#	
1	88304096	Heterozygous	Heterozygous	Heterozygous	Heterozygous	GGGGATCCAAAT	TTCATGTCCTCA	#	-12 -11 -10	#	9	#		#	-3	****	#	-15 -14 -13	#	12	#		#	0	
1	88304827	Heterozygous	Heterozygous	Heterozygous	Heterozygous	TGAAATGGGTTT	TCCTGGTGTCTT	#	-6 -5	#	3	#	3	#		****	#	-9 -8	#	6	#	0	#	
1	88305661	Heterozygous	Wild type	Heterozygous	Heterozygous	TCTATGGAAGAG	GCAGCCAGCACT	#	-7	#	6	#		#		****	#	-10	#	9	#		#	
1	88306057	Heterozygous	Heterozygous	Heterozygous	Wild type	AATACTTGAAGA	ACCCCCAGTTAG	#	homopolymer	
1	88306361	Heterozygous	Heterozygous	Heterozygous	Heterozygous	TTTTTCTAATCG	GTAATTAAGGAT	#		#		#	7	#		****	#		#		#	4	#	
1	88306679	Wild type	Wild type	Heterozygous	Wild type	AGTGCAGGAGGT	TGGGGCTGGGCT	#	-6 -3	#		#	0 1 2 6 7	#		****	#	-9 -6	#		#	-3 -2 -1 3 4	#	
1	88306812	Heterozygous	Heterozygous	Heterozygous	Heterozygous	CAGCTTTTGCTT	TTCTCCCCTCTG	#		#	6 7 8	#		#		****	#		#	9 10 11	#		#	
1	88307245	Heterozygous	Heterozygous	Heterozygous	Heterozygous	TCTTTACTTGCC	CGTGGCTGCCTG	#		#	10	#	2	#	1	****	#		#	13	#	-1	#	4	
1	88307566	Wild type	Heterozygous	Wild type	Heterozygous	TCTTTGTATACT	TAATTGCTTCTT	#		#		#		#		****	#		#		#		#	
1	88308136	Wild type	Wild type	Heterozygous	Heterozygous	ACCATGCTATTG	GCCAGAACAAGG	#		#	3	#	9	#	-8	****	#		#	6	#	6	#	-5	
1	88308254	Wild type	Wild type	Heterozygous	Wild type	AGAGGAGCAGGA	AACAGGATGGGG	#	-9 -3	#		#	3 7 8 9	#		****	#	-12 -6	#		#	0 4 5 6	#	
1	88308461	Heterozygous	Heterozygous	Heterozygous	Wild type	ACATGCCAAATA	ACTACTATTGTA	#		#		#		#	-4	****	#		#		#		#	-1	
1	88308759	Wild type	Wild type	Wild type	Heterozygous	CAACTTAAAAAA	AGGCACAATGGC	#	homopolymer	
1	88309272	Wild type	Wild type	Heterozygous	Wild type	TTGTCATCAGTC	CTCTGTGAGCCC	#		#	11 12	#		#		****	#		#	14 15	#		#	
1	88309618	Homozygous	Homozygous	Heterozygous	Homozygous	GCACACAGTAGG	GCATGTGGCACA	#	-2	#		#	5	#		****	#	-5	#		#	2	#	
1	88310382	Heterozygous	Heterozygous	Heterozygous	Heterozygous	ATCAAAATAACT	TGAGATATGGAA	#		#		#	7	#		****	#		#		#	4	#	
1	88322583	Wild type	Wild type	Heterozygous	Wild type	CTTCCTTCCTTT	TCTTTCTTTCTT	#		#		#		#	-6 -2	****	#		#		#		#	-3 1	
1	88386881	Homozygous	Homozygous	Homozygous	Homozygous	TGCACCATGTGG	GTGGTATGTACA	#	-2	#		#	1	#	-5	****	#	-5	#		#	-2	#	-2	
1	88733086	Heterozygous	Wild type	Wild type	Wild type	CCATGTGGCACC	CCTGATGGGCCC	#	-6	#	2 11 12	#	5 6	#	-9 1	****	#	-9	#	5 14 15	#	2 3	#	-6 4	
1	88837167	Homozygous	Homozygous	Homozygous	Homozygous	TGAGCAAGATCG	GGGTGGATGTGG	#		#		#	-1 0 3 9	#		****	#		#		#	-4 -3 0 6	#	
1	89613127	Heterozygous	Wild type	Wild type	Wild type	ACCACTTTATGC	CATTCTACTTAA	#		#		#		#	-8	****	#		#		#		#	-5	
1	89949510	Wild type	Wild type	Wild type	Heterozygous	GAGCCTGATATA	AGCTGTCTCATA	#		#		#		#	-6	****	#		#		#		#	-3	
1	89960081	Wild type	Wild type	Heterozygous	Wild type	TCTTTCTTTCTC	CTCTCTCTCTCT	#		#		#		#		****	#		#		#		#	
1	89966896	Wild type	Wild type	Heterozygous	Wild type	TCTCTCTCTCTC	CTATATATATAT	#		#		#		#		****	#		#		#		#	
1	90043301	Heterozygous	Wild type	Wild type	Wild type	TCTCTCTCTCTC	CTGTGTGTGTGT	#		#		#		#		****	#		#		#		#	
1	90092763	Homozygous	Homozygous	Homozygous	Homozygous	GGAGAAGGAGGT	TGGAGGAGGAAG	#	-12 -6 -3	#		#	0 3 6	#		****	#	-15 -9 -6	#		#	-3 0 3	#	
1	90193763	Homozygous	Homozygous	Homozygous	Homozygous	CCTGTGTGAGAC	CAAATAGCACAG	#		#		#		#	-9	****	#		#		#		#	-6	
1	90484903	Wild type	Wild type	Heterozygous	Wild type	CAGTCTCAGATG	GCCTCCTCCCCA	#		#	3 6 9 10 11	#		#		****	#		#	6 9 12 13 14	#		#	
1	90609370	Homozygous	Homozygous	Homozygous	Homozygous	TACTTCAAGGGC	CCGTGCTTCAGA	#	-4 -3	#	2	#		#		****	#	-7 -6	#	5	#		#	
1	90671867	Heterozygous	Wild type	Wild type	Wild type	AGAAATGAACCC	CCCACACCTATG	#		#	2 3 8	#		#	0 1	****	#		#	5 6 11	#		#	3 4	
1	90882033	Homozygous	Homozygous	Homozygous	Homozygous	AAGGTGTCCTTG	GTGAGGAGTCAT	#	-10	#		#	3	#	-2	****	#	-13	#		#	0	#	1	
1	91221869	Homozygous	Homozygous	Homozygous	Homozygous	TCTCTCTCTCTG	GTGTGTGTGTGT	#		#		#		#		****	#		#		#		#	
1	91291262	Homozygous	Homozygous	Homozygous	Homozygous	GTGAATGTACAA	AGAAAGCCTGAT	#		#	8	#		#		****	#		#	11	#		#	
1	91536055	Heterozygous	Wild type	Wild type	Wild type	TCCCCCTCCTTT	TCCCTTCCCCTC	#		#	3 4 8 9 10	#		#	-8 -7 -6 -5 -2	****	#		#	6 7 11 12 13	#		#	-5 -4 -3 -2 1	
1	93920842	Heterozygous	Wild type	Wild type	Wild type	CTCTGCCTCCCG	GGGTGCTGGGAT	#		#		#	-1 0 6 7	#	-4 -1 0	****	#		#		#	-4 -3 3 4	#	-1 2 3	
1	95197630	Wild type	Heterozygous	Wild type	Wild type	ATCCTCTATACC	CCACCCCCTCCT	#		#	2 5 6 7 8 11	#		#	-7 1	****	#		#	5 8 9 10 11 14	#		#	-4 4	
1	95284759	Heterozygous	Wild type	Wild type	Wild type	TATAAGAGGAAG	GAGAGATATGAT	#	-5	#		#		#		****	#	-8	#		#		#	
1	95625917	Homozygous	Homozygous	Homozygous	Homozygous	GAACAGAAAAGC	CATGGTGTATGG	#		#		#	2 9	#		****	#		#		#	-1 6	#	
1	95644986	Heterozygous	Wild type	Wild type	Wild type	TTTTAACTTTGG	GGTTTCATTTAT	#	-2	#		#	-1	#		****	#	-5	#		#	-4	#	
1	95653059	Heterozygous	Wild type	Wild type	Wild type	AGTAGCCTCTGG	GGGGAAAGGTAG	#	-2	#		#	-1 0 1 6	#	-4	****	#	-5	#		#	-4 -3 -2 3	#	-1	
1	95654021	Wild type	Wild type	Wild type	Heterozygous	TCCATTTGTGAA	AAATATACTTGA	#		#		#		#	-8	****	#		#		#		#	-5	
1	95849353	Wild type	Wild type	Wild type	Heterozygous	AATATATTATTT	TTGTCTAAGAAG	#		#		#		#		****	#		#		#		#	
1	95857874	Wild type	Wild type	Wild type	Heterozygous	AGTCTCTCTCTC	CTCTCTCTTTTA	#		#		#		#		****	#		#		#		#	
1	95923836	Wild type	Wild type	Wild type	Heterozygous	AATTCAATATTC	CACAAAACTATA	#		#		#		#		****	#		#		#		#	
1	95958782	Wild type	Wild type	Heterozygous	Wild type	TTGGACATGCAG	GATTCATGCTTT	#	-10	#		#		#		****	#	-13	#		#		#	
1	96420462	Wild type	Heterozygous	Wild type	Wild type	TCACTTTCTCAG	GGTAAAGATATC	#		#		#	-1	#		****	#		#		#	-4	#	
1	96512157	Heterozygous	Wild type	Wild type	Wild type	AAATAAATAAAG	GAAAGAAAGAAA	#		#		#		#		****	#		#		#		#	
1	97051837	Wild type	Wild type	Heterozygous	Wild type	CTAAAAACTTCT	TCCTGGCATTCC	#		#	3 12	#	3	#		****	#		#	6 15	#	0	#	
1	97153675	Heterozygous	Wild type	Wild type	Wild type	TGCCATGATCAG	GGTAGGCCTAGC	#		#	8	#	-1 3	#	-7	****	#		#	11	#	-4 0	#	-4	
1	97155762	Wild type	Heterozygous	Wild type	Wild type	GAGCCTCTAAGG	GAGACAGCTATA	#	-2	#		#		#	-6	****	#	-5	#		#		#	-3	
1	97248817	Heterozygous	Wild type	Wild type	Wild type	ATACTCTCCCCC	CCCCCCACACTC	#	homopolymer	
1	97324053	Wild type	Wild type	Wild type	Heterozygous	GAGGCTGAACCA	ATTGGAATTCTG	#	-10	#		#	2	#	0	****	#	-13	#		#	-1	#	3	
1	97377947	Heterozygous	Wild type	Wild type	Wild type	GGAAACCTATCC	CTAAAAAAAATT	#	-12	#		#		#	-4 1	****	#	-15	#		#		#	-1 4	
1	97636372	Homozygous	Homozygous	Homozygous	Homozygous	CCCACCCCCACA	ACCCCCACCCCC	#	homopolymer	
1	98053936	Heterozygous	Wild type	Wild type	Wild type	TCGTGATTCTAA	ATTTTGATTACA	#		#		#		#		****	#		#		#		#	
1	98679773	Wild type	Heterozygous	Wild type	Wild type	CCTACCCCACCC	CACCCCACCAGG	#		#	4 5 6 9	#	9	#	-9 -5 -4 -3 0 1	****	#		#	7 8 9 12	#	6	#	-6 -2 -1 0 3 4	
1	98739970	Wild type	Wild type	Heterozygous	Wild type	TACATTTGCTTC	CATGACTCTTTA	#		#		#		#		****	#		#		#		#	
1	98765611	Heterozygous	Wild type	Wild type	Wild type	CCTCTCCACACT	TCCCCCCCCCCC	#	homopolymer	
1	99362772	Wild type	Wild type	Heterozygous	Wild type	CTTGGTAGCTAG	GAGTGCTTTAAG	#	-9	#		#		#		****	#	-12	#		#		#	
1	99421675	Homozygous	Homozygous	Homozygous	Homozygous	CCCCAATACACA	ACAGTGGTTCAT	#		#		#	4	#	-9 -8 -7	****	#		#		#	1	#	-6 -5 -4	
1	99938198	Heterozygous	Wild type	Wild type	Wild type	CTTATCAAGGTC	CATCTATGACAT	#	-4	#		#		#		****	#	-7	#		#		#	
1	100566090	Heterozygous	Wild type	Heterozygous	Wild type	CCGAGATGGTGG	GTTCTTTGGGTA	#	-5 -2	#		#	6 7	#	-9	****	#	-8 -5	#		#	3 4	#	-6	
1	100799809	Wild type	Wild type	Heterozygous	Wild type	CTTTGAACTGGT	TGAAGGGCTGAC	#	-3	#		#	3 4	#		****	#	-6	#		#	0 1	#	
1	100971747	Heterozygous	Wild type	Wild type	Wild type	TGTTTTCTACCC	CATAGAAGCTAA	#		#		#		#	0 1	****	#		#		#		#	3 4	
1	101844318	Heterozygous	Wild type	Wild type	Wild type	ACGTCATAAATC	CACAGATATATT	#		#		#		#		****	#		#		#		#	
1	102030934	Wild type	Wild type	Wild type	Heterozygous	CTCTCTCTCTGA	ACTCTCTCTCTC	#		#		#		#		****	#		#		#		#	
1	102550989	Heterozygous	Wild type	Wild type	Wild type	TGTGCAACCATG	GAGGTCCCAAGT	#		#	7 8	#	1	#	-2	****	#		#	10 11	#	-2	#	1	
1	103237093	Heterozygous	Wild type	Wild type	Wild type	TATAAACTTAAG	GAGAGTCTCTCT	#		#		#		#		****	#		#		#		#	
1	103252557	Heterozygous	Wild type	Wild type	Wild type	TCCTTATGCTTG	GAATAGCAAGCA	#		#		#		#	-8	****	#		#		#		#	-5	
1	103724252	Heterozygous	Wild type	Wild type	Wild type	GATGGCCTAGTC	CGGCCATCACTG	#	-9	#	5	#	0	#	-4	****	#	-12	#	8	#	-3	#	-1	
1	103798997	Wild type	Wild type	Heterozygous	Wild type	TCTTCAGTGATG	GTCTCCTGAGCA	#		#	6	#		#		****	#		#	9	#		#	
1	104012910	Wild type	Heterozygous	Wild type	Wild type	CCAAAAGTCCCC	CCCATACCCTCC	#		#	2 3 8 9 12	#		#	-9 -1 0 1	****	#		#	5 6 11 12 15	#		#	-6 2 3 4	
1	104065027	Wild type	Heterozygous	Wild type	Wild type	TTAGATTATCAG	GGCTCAGCAACA	#		#		#	-1	#		****	#		#		#	-4	#	
1	104351467	Wild type	Wild type	Wild type	Heterozygous	TAAAGTATCAAG	GTCTGAGGTGGA	#		#		#	5 8	#		****	#		#		#	2 5	#	
1	104525415	Wild type	Wild type	Wild type	Heterozygous	TTTGAGTATCTC	CTACCACTGCTC	#		#	5	#		#		****	#		#	8	#		#	
1	105270611	Wild type	Wild type	Wild type	Heterozygous	CCAAGGGCAGCA	AGGCAGACATGT	#	-8 -7	#		#	0	#	-9	****	#	-11 -10	#		#	-3	#	-6	
1	105335135	Homozygous	Homozygous	Homozygous	Homozygous	AACTCTAAGCTT	TTGGCTTGCTTG	#		#		#	1	#		****	#		#		#	-2	#	
1	105383618	Homozygous	Homozygous	Homozygous	Homozygous	TCAAGAGCCTTT	TTTAAAAAAAAA	#		#		#		#	-2	****	#		#		#		#	1	
1	105503851	Heterozygous	Wild type	Wild type	Wild type	AGTTCAATTCCC	CAGCAACCACAT	#		#	8	#		#	0 1	****	#		#	11	#		#	3 4	
1	105830236	Homozygous	Homozygous	Homozygous	Homozygous	GTAGCTGAGAGG	GTTACATTCTGA	#	-2	#		#		#		****	#	-5	#		#		#	
1	106516464	Homozygous	Homozygous	Homozygous	Homozygous	TCAAAGGTAAAA	ATGAGCCATCTA	#	-7	#	7	#		#		****	#	-10	#	10	#		#	
1	106638326	Wild type	Heterozygous	Wild type	Wild type	TGTGTGTGTATG	GTGTGTGTGTGT	#		#		#		#		****	#		#		#		#	
1	106711030	Homozygous	Wild type	Wild type	Wild type	AATATTAGCATA	ATCTTGCAAACT	#		#		#		#		****	#		#		#		#	
1	107030439	Heterozygous	Wild type	Wild type	Wild type	ATTTATTCTATG	GATGCCACAATT	#		#	6	#		#		****	#		#	9	#		#	
1	107071002	Homozygous	Homozygous	Homozygous	Homozygous	TGATCTGTGGTG	GATGGAATCAGA	#	-4	#		#	2	#		****	#	-7	#		#	-1	#	
1	107848254	Wild type	Wild type	Wild type	Homozygous	ACACACACACAA	AACACACACACA	#		#		#		#		****	#		#		#		#	
1	108295597	Wild type	Wild type	Wild type	Heterozygous	TTGTAGATTTAA	ATTTTAATTGTT	#		#		#		#		****	#		#		#		#	
1	108739753	Heterozygous	Heterozygous	Heterozygous	Heterozygous	TGAAAAAAAAAT	TATATATATATA	#	homopolymer	
1	109276074	Heterozygous	Wild type	Wild type	Wild type	CCTAGCTACTGG	GGGCTTCTGAAC	#	-2	#		#	-1 0	#	-9	****	#	-5	#		#	-4 -3	#	-6	
1	109621209	Heterozygous	Wild type	Wild type	Wild type	ATAAATGTACCC	CTCAATCACAGA	#		#		#		#	0 1	****	#		#		#		#	3 4	
1	109688463	Heterozygous	Wild type	Wild type	Wild type	TTAATTTTGATG	GGTTGCTATTGG	#		#		#	-1 9	#		****	#		#		#	-4 6	#	
1	109745954	Heterozygous	Wild type	Wild type	Wild type	GAGGGATTTTTG	GTACTTCTAGTT	#	homopolymer	
1	110082695	Heterozygous	Wild type	Wild type	Wild type	CAAGATGATGTC	CTGTGTCACTGC	#		#		#		#		****	#		#		#		#	
1	110120875	Wild type	Heterozygous	Wild type	Wild type	CAAATATATTCT	TTTTGAAAAATA	#		#		#		#		****	#		#		#		#	
1	110548534	Heterozygous	Wild type	Wild type	Wild type	AACTTGGGAAGC	CAAGGTAAAAAA	#	-7 -6	#		#	2	#		****	#	-10 -9	#		#	-1	#	
1	110668709	Homozygous	Homozygous	Homozygous	Homozygous	TTTAGTCCAAGA	AGAGCTCTAGGG	#		#		#	8 9	#	-3	****	#		#		#	5 6	#	0	
1	110701490	Wild type	Wild type	Wild type	Heterozygous	TGAAGATGTAAG	GCTGAATAAACC	#		#	12	#		#		****	#		#	15	#		#	
1	110788562	Wild type	Wild type	Heterozygous	Wild type	GACAACATTTTG	GATAATATACAA	#		#		#		#		****	#		#		#		#	
1	111199529	Wild type	Wild type	Wild type	Heterozygous	ATCCCCAGAACC	CTGTGAAAAGAG	#		#		#		#	-7 -6 -5 1	****	#		#		#		#	-4 -3 -2 4	
1	111650778	Heterozygous	Wild type	Wild type	Wild type	TAAAACATGGGG	GATGGACACCTC	#	-4 -3 -2	#	10	#	2	#		****	#	-7 -6 -5	#	13	#	-1	#	
1	111934032	Wild type	Wild type	Wild type	Heterozygous	CAGTTTTTAATT	TTGGAGGAAGCC	#		#	12	#	1 4	#		****	#		#	15	#	-2 1	#	
1	112639009	Homozygous	Homozygous	Homozygous	Homozygous	CAGTCCCTTGCC	CGGTAACAGTCT	#		#		#	0	#	-5 -4 1	****	#		#		#	-3	#	-2 -1 4	
1	112679674	Wild type	Heterozygous	Wild type	Wild type	TCCACCCTCCCC	CCTGCTCCCCAA	#		#	2 8 9 10	#		#	-8 -5 -4 -1 0 1	****	#		#	5 11 12 13	#		#	-5 -2 -1 2 3 4	
1	113353295	Heterozygous	Wild type	Wild type	Wild type	ACAGAAGGATCC	CCACGGGCTCTC	#	-6	#	2	#	3 4	#	1	****	#	-9	#	5	#	0 1	#	4	
1	113538833	Homozygous	Homozygous	Homozygous	Homozygous	AGGAGAGGGGGT	TATAGGGGGAGA	#	homopolymer	
1	113639693	Wild type	Wild type	Heterozygous	Wild type	CATAACTTTTAG	GAGGGTATAATG	#		#		#	1 2	#		****	#		#		#	-2 -1	#	
1	113912738	Homozygous	Homozygous	Homozygous	Homozygous	GAGACTTGAAGA	ATATTGTCACAC	#		#		#		#		****	#		#		#		#	
1	114951559	Wild type	Homozygous	Wild type	Wild type	CAAACCTACCTT	TTTTTCTTTTAA	#		#		#		#	-5 -1	****	#		#		#		#	-2 2	
1	115280452	Heterozygous	Homozygous	Wild type	Wild type	GCTTTTTTGTTT	TCATTGATTCAT	#		#		#		#		****	#		#		#		#	
1	115360076	Wild type	Homozygous	Wild type	Wild type	CAACACATGCCC	CCTTATTTGGTT	#		#	2	#	7	#	0 1	****	#		#	5	#	4	#	3 4	
1	115551134	Wild type	Wild type	Heterozygous	Wild type	GAGGGGTTGTAC	CAAGTTTGCACC	#	-10 -9 -8	#	12	#		#		****	#	-13 -12 -11	#	15	#		#	
1	115590006	Heterozygous	Wild type	Wild type	Wild type	TTAGGAAGTGTG	GATTGAGTTCAT	#	-9	#		#		#		****	#	-12	#		#		#	
1	115934084	Heterozygous	Wild type	Wild type	Wild type	GTTGAAACTTTG	GGTATGTACTGC	#		#		#	-1	#		****	#		#		#	-4	#	
1	116271298	Wild type	Wild type	Wild type	Heterozygous	TCTATTAGAGAA	AATTTCTCACTT	#		#		#		#		****	#		#		#		#	
1	116544634	Heterozygous	Wild type	Wild type	Wild type	TGAAGCTCTGAG	GAGCCAGAAAAA	#		#	5	#		#		****	#		#	8	#		#	
1	116916712	Heterozygous	Wild type	Wild type	Wild type	AGGAGGAATCTC	CTATTAGATTCT	#	-11 -8	#		#		#		****	#	-14 -11	#		#		#	
1	117249460	Heterozygous	Wild type	Wild type	Wild type	TCCTGAGTGAGG	GTAACTCAAACC	#	-2	#	12	#		#	-8	****	#	-5	#	15	#		#	-5	
1	118096877	Wild type	Heterozygous	Wild type	Wild type	TCCCTTCCGCTC	CGACTCGAGACT	#		#		#		#	-8 -7 -3	****	#		#		#		#	-5 -4 0	
1	118289266	Homozygous	Homozygous	Homozygous	Homozygous	TTTGATTTTGGG	GTTTTAGTTTTA	#	-3 -2	#		#		#		****	#	-6 -5	#		#		#	
1	118302647	Heterozygous	Wild type	Wild type	Wild type	ATACTAACTTTG	GGCAATCTGTTC	#		#		#	-1	#		****	#		#		#	-4	#	
1	118463127	Heterozygous	Wild type	Wild type	Wild type	AGAGACAGAGAT	TAGAGAGACAGA	#		#		#		#		****	#		#		#		#	
1	118648796	Wild type	Wild type	Wild type	Heterozygous	TTGTTTCATAGC	CTCTGAAATAAA	#		#		#		#		****	#		#		#		#	
1	118692334	Wild type	Wild type	Heterozygous	Wild type	TCTCTCTCTCTC	CTGTGTGTGTGT	#		#		#		#		****	#		#		#		#	
1	118823406	Homozygous	Homozygous	Homozygous	Homozygous	CACACACAGAGT	TCACACACAAAC	#		#		#		#		****	#		#		#		#	
1	119232534	Wild type	Wild type	Heterozygous	Wild type	AAGGATAACCTG	GATGTCACAGTT	#	-10	#		#		#	-1	****	#	-13	#		#		#	2	
1	119422481	Wild type	Wild type	Wild type	Heterozygous	AGGTTCTCTCCA	ACCCTGCGCCCC	#	-11	#	3 4 10 11 12	#		#	0	****	#	-14	#	6 7 13 14 15	#		#	3	
1	119450048	Wild type	Heterozygous	Wild type	Wild type	AAACAAACAAAC	CAAATAAATAAA	#		#		#		#		****	#		#		#		#	
1	119463235	Wild type	Homozygous	Wild type	Heterozygous	ATATATATATAT	TAGAGAGAGAGA	#		#		#		#		****	#		#		#		#	
1	120250432	Homozygous	Homozygous	Homozygous	Homozygous	TGGGGACACCCC	CCTCACAGGGGA	#	-11 -10 -9	#	2	#	6 7 8	#	-1 0 1	****	#	-14 -13 -12	#	5	#	3 4 5	#	2 3 4	
1	120418306	Heterozygous	Wild type	Homozygous	Homozygous	ACAATAAATGCC	CAATGGAACTTT	#		#		#	3	#	1	****	#		#		#	0	#	4	
1	120453647	Wild type	Wild type	Heterozygous	Wild type	TTCCAAGTAAGC	CGAGGCTGGCTG	#		#		#	2 6	#	-7	****	#		#		#	-1 3	#	-4	
1	120804030	Wild type	Heterozygous	Wild type	Wild type	TCGTCTAGACCC	CTGATGTGTGGT	#		#		#	8	#	0 1	****	#		#		#	5	#	3 4	
1	121042154	Heterozygous	Wild type	Wild type	Wild type	CAAAACTCAAGA	ACCTCTGCAAGA	#		#	3	#		#		****	#		#	6	#		#	
1	121404066	Homozygous	Homozygous	Homozygous	Homozygous	ATATATATATAT	TAGAGAGAGAGA	#		#		#		#		****	#		#		#		#	
1	121801128	Homozygous	Homozygous	Homozygous	Homozygous	GGGAGGAAGGAC	CGGAGGAGGGGA	#	-12 -11 -8 -4	#		#	0 3 6 7 8	#		****	#	-15 -14 -11 -7	#		#	-3 0 3 4 5	#	
1	122536196	Wild type	Wild type	Homozygous	Wild type	GTGTGTGTGTGT	TGAGAGAGAGAG	#		#		#		#		****	#		#		#		#	
1	122578869	Heterozygous	Wild type	Wild type	Wild type	AGGAGACATGAG	GGGAAAGCCTTC	#	-11	#	9	#	-1 0	#		****	#	-14	#	12	#	-4 -3	#	
1	122722421	Homozygous	Homozygous	Homozygous	Homozygous	TTCTCTCAGTTA	ATGTGAAGAAAG	#		#		#		#		****	#		#		#		#	
1	122805676	Wild type	Wild type	Heterozygous	Wild type	CGTTATTCTTGT	TACTTTTTCATC	#		#		#		#		****	#		#		#		#	
1	123088551	Wild type	Wild type	Wild type	Heterozygous	TGGAGTTGTAGC	CTGCCTGACATG	#	-11	#	5	#		#		****	#	-14	#	8	#		#	
1	123683848	Wild type	Homozygous	Wild type	Wild type	GTTGTTGTTGTT	TTTTTTCACAGC	#	homopolymer	
1	124419822	Wild type	Heterozygous	Wild type	Wild type	AGAGGGGGGGGA	AGGAGAGAGAGA	#	homopolymer	
1	124453155	Homozygous	Homozygous	Homozygous	Homozygous	CCACTTACAAAA	ACCTGCTTCTTC	#		#	3	#		#	-9	****	#		#	6	#		#	-6	
1	124505316	Homozygous	Homozygous	Homozygous	Homozygous	GGCTACACAGAT	TAAATCCTGTTT	#	-12	#	7	#		#		****	#	-15	#	10	#		#	
1	124637102	Homozygous	Homozygous	Homozygous	Homozygous	GTGTTATAGAAA	ATTTGCATCTGA	#		#		#		#		****	#		#		#		#	
1	125000103	Homozygous	Homozygous	Homozygous	Homozygous	GTTTGCTATGTA	AAGACACTGTCT	#		#		#		#		****	#		#		#		#	
1	125104040	Homozygous	Homozygous	Homozygous	Homozygous	CCCCTTCCTCTA	ACCTCTCCCCCT	#		#	3 8 9 10 11	#		#	-9 -8 -7 -3	****	#		#	6 11 12 13 14	#		#	-6 -5 -4 0	
1	125766795	Heterozygous	Wild type	Wild type	Wild type	AACTGGTATGAG	GGGCTCAGGAGA	#	-8	#		#	-1 0 6	#		****	#	-11	#		#	-4 -3 3	#	
1	126321662	Homozygous	Homozygous	Homozygous	Homozygous	TCCAGAACTAAG	GATTTTAACACT	#		#		#		#	-8	****	#		#		#		#	-5	
1	126479200	Homozygous	Homozygous	Homozygous	Homozygous	GTCTTTCCTGGT	TCGGTCGCGAGA	#	-3	#		#	1	#	-3	****	#	-6	#		#	-2	#	0	
1	126514589	Heterozygous	Wild type	Wild type	Wild type	GATGCTGATCTC	CTTGCTGTCACA	#		#		#		#		****	#		#		#		#	
1	126655334	Wild type	Wild type	Heterozygous	Wild type	TCTCTCTCTCTT	TTCTCTCTCTCT	#		#		#		#		****	#		#		#		#	
1	127008647	Homozygous	Homozygous	Homozygous	Homozygous	ACCGGGTCTTTT	TTTACATGGGGA	#	-9 -8	#		#	6 7 8	#	-8	****	#	-12 -11	#		#	3 4 5	#	-5	
1	128000154	Homozygous	Homozygous	Homozygous	Homozygous	TAATTTCATGCA	AAATACAAAGGG	#		#		#	8 9	#		****	#		#		#	5 6	#	
1	128532641	Heterozygous	Wild type	Heterozygous	Homozygous	GTGTGTGTGTGT	TGAGAGAGAGAG	#		#		#		#		****	#		#		#		#	
1	128612186	Homozygous	Homozygous	Homozygous	Homozygous	GACTTGGCTATG	GGCAGGCAAGCC	#	-7	#	12	#	-1 3	#		****	#	-10	#	15	#	-4 0	#	
1	128880501	Homozygous	Homozygous	Homozygous	Homozygous	ACAACATATACC	CACACACACAAC	#		#		#		#	1	****	#		#		#		#	4	
1	128997128	Wild type	Wild type	Heterozygous	Wild type	TATACAATGTAG	GTCCATTATTGA	#		#	4	#		#		****	#		#	7	#		#	
1	129313472	Wild type	Wild type	Heterozygous	Wild type	TGCTAATATTTG	GGTTAAGGATTT	#		#		#	-1 5	#		****	#		#		#	-4 2	#	
1	129444396	Wild type	Wild type	Heterozygous	Wild type	AAGTCTGCAAAA	AGTAGCCAGCCC	#		#	7 11 12	#		#		****	#		#	10 14 15	#		#	
1	129805128	Wild type	Wild type	Heterozygous	Wild type	TGTTTTGATTGC	CAAATCTAGACA	#		#		#		#		****	#		#		#		#	
1	129973655	Wild type	Wild type	Wild type	Heterozygous	TCTTGGGTGTTC	CTATGTTTCTGG	#	-8 -7	#		#	9	#		****	#	-11 -10	#		#	6	#	
1	130577336	Homozygous	Heterozygous	Heterozygous	Heterozygous	TGTGTGTGTGTA	ATGTGTGTGTGT	#		#		#		#		****	#		#		#		#	
1	130643497	Homozygous	Homozygous	Homozygous	Homozygous	TACATACAATGC	CACTCATATACC	#		#	12	#		#		****	#		#	15	#		#	
1	131231492	Homozygous	Homozygous	Homozygous	Homozygous	TGTGTGTGTAAA	AAAAAGAGAGAA	#		#		#		#		****	#		#		#		#	
1	131354056	Heterozygous	Wild type	Wild type	Wild type	AATTTTTTTATC	CTTACTTGTTTT	#		#		#		#		****	#		#		#		#	
1	131653254	Wild type	Heterozygous	Wild type	Wild type	GGGGGGGGGGGA	AGGTAAACGTTA	#	homopolymer	
1	131848258	Wild type	Wild type	Heterozygous	Wild type	AGGATTAAGCAG	GTGCTCCGTGTC	#	-11	#	7	#		#		****	#	-14	#	10	#		#	
1	132517475	Wild type	Wild type	Heterozygous	Wild type	CTCTGCCTCCCA	AAGTGCTGAGAT	#		#		#		#	-4 -1 0	****	#		#		#		#	-1 2 3	
1	132692293	Wild type	Heterozygous	Wild type	Heterozygous	ATAGATAGATAG	GATAAATAAATA	#		#		#		#		****	#		#		#		#	
1	133112655	Homozygous	Homozygous	Homozygous	Homozygous	TGTCTCAAAAAC	CCCAAAAAAAAA	#	homopolymer	
1	133190299	Heterozygous	Wild type	Wild type	Wild type	GTCCAGCTTTTG	GGGAGACATTTC	#		#		#	-1 0	#	-7	****	#		#		#	-4 -3	#	-4	
1	133478919	Homozygous	Homozygous	Homozygous	Homozygous	GAAGGAAGGAAA	AAAAAGAAGGAA	#	-9 -5	#		#	7	#		****	#	-12 -8	#		#	4	#	
1	133488920	Homozygous	Homozygous	Homozygous	Homozygous	CTGAACTGTGTT	TTCCAGCCTAGC	#		#	4 8	#		#		****	#		#	7 11	#		#	
1	133673650	Heterozygous	Wild type	Wild type	Wild type	ATTCTGATAATC	CCAGGAGTATAG	#		#	2	#	2	#		****	#		#	5	#	-1	#	
1	133700445	Wild type	Heterozygous	Wild type	Wild type	GTGTGTGTGTGT	TGAGAGAGAGAG	#		#		#		#		****	#		#		#		#	
1	133838897	Homozygous	Homozygous	Homozygous	Homozygous	AAGGAAGGAAGT	TAAGGAAGGAAG	#	-10 -6	#		#	2 6	#		****	#	-13 -9	#		#	-1 3	#	
1	133953933	Wild type	Wild type	Wild type	Heterozygous	CTAGCATTCTCG	GACTTTCAAAGA	#		#		#		#		****	#		#		#		#	
1	134324167	Wild type	Heterozygous	Wild type	Wild type	CGGTGTCTGACA	AGCCGCTTGTTG	#	-11	#	4	#		#		****	#	-14	#	7	#		#	
1	134372324	Heterozygous	Wild type	Wild type	Wild type	TATTAAGGTGGG	GGGGGGGGCTTT	#	homopolymer	
1	134526546	Homozygous	Homozygous	Homozygous	Homozygous	CCTCGAACTCAA	AAAATCCGCCTG	#		#	7 10	#		#	-9	****	#		#	10 13	#		#	-6	
1	134994010	Wild type	Heterozygous	Heterozygous	Wild type	GCACTGGTAGGC	CGTAGGGCACCT	#	-7 -3	#	11	#	3 4	#		****	#	-10 -6	#	14	#	0 1	#	
1	135177452	Wild type	Wild type	Wild type	Heterozygous	ATCTCAAAGCCC	CCCCCCCCCCAG	#	homopolymer	
1	135937874	Heterozygous	Wild type	Wild type	Wild type	GAAGGCCAATTA	ACAGGGCTCCTT	#	-9	#	10	#	2 3	#	-4	****	#	-12	#	13	#	-1 0	#	-1	
1	136046484	Heterozygous	Wild type	Wild type	Wild type	TTCTTCTTCTTC	CTTCTTCTTCTT	#		#		#		#		****	#		#		#		#	
1	136094324	Wild type	Wild type	Wild type	Heterozygous	TCCATCTCTGAG	GTGGAACCCAGA	#		#	8 9	#	1	#	-8	****	#		#	11 12	#	-2	#	-5	
1	136192890	Wild type	Wild type	Heterozygous	Wild type	AGGAGAGGAGAG	GGAGAAGAGAAG	#	-11 -6	#		#	-1	#		****	#	-14 -9	#		#	-4	#	
1	140273627	Homozygous	Homozygous	Homozygous	Homozygous	TAGGTAAAATAC	CATGGTGGGATT	#	-10	#		#	2 5 6	#		****	#	-13	#		#	-1 2 3	#	
1	141150322	Wild type	Heterozygous	Wild type	Wild type	TGTGTGTGTGTA	ATGTATGTGTGT	#		#		#		#		****	#		#		#		#	
1	141390773	Wild type	Heterozygous	Wild type	Wild type	TCCATATTTTCC	CTTAATTACATT	#		#		#		#	-8 1	****	#		#		#		#	-5 4	
1	141591940	Heterozygous	Wild type	Wild type	Wild type	TCTCTCTCTCTA	ATATATATATAT	#		#		#		#		****	#		#		#		#	
1	141776075	Wild type	Wild type	Heterozygous	Wild type	GTCCTTTGACCC	CCAAAATTTTCT	#		#	2	#		#	-7 0 1	****	#		#	5	#		#	-4 3 4	
1	141827352	Homozygous	Homozygous	Homozygous	Homozygous	TTCCACAAAGAG	GCTTTCAAATAT	#		#		#		#	-7	****	#		#		#		#	-4	
1	141844520	Heterozygous	Wild type	Wild type	Wild type	AATTCTCCATGG	GAGAGAAGCACT	#	-2	#		#		#	-3	****	#	-5	#		#		#	0	
1	141880528	Wild type	Wild type	Heterozygous	Wild type	TACTTATGAGTA	AGAATATAAAAT	#		#		#		#		****	#		#		#		#	
1	142025627	Wild type	Wild type	Heterozygous	Wild type	TCAGAACAGGTC	CTCTGTAGTTTT	#	-4	#		#		#		****	#	-7	#		#		#	
1	142960603	Heterozygous	Wild type	Wild type	Wild type	GTTTGTTTATAT	TAGTGGATTACT	#		#		#	3	#		****	#		#		#	0	#	
1	143472380	Wild type	Heterozygous	Wild type	Wild type	ATATATATATAT	TAGAGAGAGAGA	#		#		#		#		****	#		#		#		#	
1	143589063	Wild type	Heterozygous	Wild type	Wild type	ACTGTGAGAGTG	GACATTTAGGGC	#		#		#	7 8	#		****	#		#		#	4 5	#	
1	143936017	Heterozygous	Wild type	Wild type	Wild type	GCAGGAGCCATC	CAGTAAATGCTA	#	-9	#		#		#	-2	****	#	-12	#		#		#	1	
1	144231062	Heterozygous	Wild type	Wild type	Wild type	CACTTTCATGTG	GGTCTGTGAGAT	#		#		#	-1	#		****	#		#		#	-4	#	
1	144523187	Homozygous	Homozygous	Homozygous	Homozygous	TGTCTACTCTTG	GAGCCACTAGCA	#		#	5	#		#		****	#		#	8	#		#	
1	144695531	Homozygous	Homozygous	Homozygous	Homozygous	ATGGAGTGTTAG	GTACGTGCTGCT	#	-10	#		#		#		****	#	-13	#		#		#	
1	145138993	Heterozygous	Wild type	Wild type	Wild type	TTGCCCAGGCTG	GATAAATGGCAT	#	-5	#		#	6	#	-6 -5	****	#	-8	#		#	3	#	-3 -2	
1	145192607	Homozygous	Homozygous	Homozygous	Homozygous	AAAATAGAAAAC	CTATCTAAAAGA	#		#		#		#		****	#		#		#		#	
1	145342820	Wild type	Wild type	Heterozygous	Wild type	ACGAGCTCTGGG	GGGGTACTGGGT	#	-3 -2	#		#	-1 0 1 7 8	#		****	#	-6 -5	#		#	-4 -3 -2 4 5	#	
1	145353951	Wild type	Heterozygous	Homozygous	Wild type	TAACATATTTCG	GTGTTATAACCC	#		#	11 12	#		#		****	#		#	14 15	#		#	
1	145483424	Wild type	Heterozygous	Wild type	Wild type	ACACATCTCAAA	AGTTTTTAACAC	#		#		#		#		****	#		#		#		#	
1	145569679	Homozygous	Homozygous	Homozygous	Homozygous	TTTTTTTTTTGG	GTTTTTTGTTTT	#	homopolymer	
1	145652556	Heterozygous	Wild type	Wild type	Wild type	CCAATATGTAGG	GGGGCTGATTTA	#	-2	#		#	-1 0 1	#	-9	****	#	-5	#		#	-4 -3 -2	#	-6	
1	146275697	Wild type	Heterozygous	Wild type	Wild type	CCAGAAAAGGAG	GGTAATGAGGCA	#	-4	#		#	-1 7	#	-9	****	#	-7	#		#	-4 4	#	-6	
1	146592981	Wild type	Wild type	Heterozygous	Wild type	ATGAAAAAGCCC	CTAATATACTGA	#		#		#		#	0 1	****	#		#		#		#	3 4	
1	146644327	Heterozygous	Wild type	Wild type	Wild type	TTCCTAAATCCC	CATAACATTCTG	#		#		#		#	-7 0 1	****	#		#		#		#	-4 3 4	
1	147659570	Wild type	Heterozygous	Wild type	Wild type	GGGTCAGAGGGC	CACACATAAGCA	#	-12 -11 -4 -3	#		#		#		****	#	-15 -14 -7 -6	#		#		#	
1	147705068	Heterozygous	Heterozygous	Heterozygous	Heterozygous	ACACACACACAT	TACACACACACA	#		#		#		#		****	#		#		#		#	
1	147933120	Wild type	Wild type	Heterozygous	Wild type	CCAAGCTGACTG	GATTCCAACTGG	#		#	6	#	9	#	-9	****	#		#	9	#	6	#	-6	
1	148091558	Heterozygous	Wild type	Wild type	Wild type	CTCTCTCTCTCA	ACACACACACAC	#		#		#		#		****	#		#		#		#	
1	148348841	Wild type	Heterozygous	Wild type	Wild type	TCCCACTCGACC	CAGCAAGAAAGA	#		#		#		#	-8 -7 1	****	#		#		#		#	-5 -4 4	
1	148388954	Homozygous	Homozygous	Homozygous	Homozygous	GTCCTGTCATTG	GTTGTATACTGG	#		#		#	9	#	-7	****	#		#		#	6	#	-4	
1	148472204	Heterozygous	Wild type	Wild type	Wild type	AGAATAAAGGAG	GGGAAAGTAATA	#	-4	#		#	-1 0	#		****	#	-7	#		#	-4 -3	#	
1	148496951	Wild type	Wild type	Heterozygous	Wild type	CTAGAAAAATCG	GAACCTTCCCTG	#		#	5 9 10	#		#		****	#		#	8 12 13	#		#	
1	148659905	Heterozygous	Wild type	Wild type	Wild type	ATTTATTTATTT	TATAAATATCCA	#		#	11	#		#		****	#		#	14	#		#	
1	148944168	Heterozygous	Wild type	Wild type	Wild type	TGAACTCACAGC	CATCTGTCATTA	#		#		#		#		****	#		#		#		#	
1	149016871	Heterozygous	Wild type	Wild type	Wild type	CAACATAGAACC	CACTCTTTGCCT	#		#	11	#		#	1	****	#		#	14	#		#	4	
1	149083194	Wild type	Heterozygous	Wild type	Wild type	ATATTTGCACCC	CAACCAGTGGAC	#		#	5	#	7	#	0 1	****	#		#	8	#	4	#	3 4	
1	149429345	Homozygous	Homozygous	Homozygous	Homozygous	TAACCAAACTTT	TGGAGTTTTAAT	#		#		#	0	#	-6	****	#		#		#	-3	#	-3	
1	149774308	Homozygous	Homozygous	Homozygous	Homozygous	ACTTACTGTGCT	TTGAACAAATAC	#		#		#		#		****	#		#		#		#	
1	151188989	Heterozygous	Heterozygous	Heterozygous	Heterozygous	GAGTTCAGGTGC	CCTGAGGAGGTT	#	-5	#	2	#	4 7	#		****	#	-8	#	5	#	1 4	#	
1	151189192	Heterozygous	Heterozygous	Heterozygous	Heterozygous	ACTTGGCATACT	TTCTAGTAGTGG	#	-8	#		#	9	#		****	#	-11	#		#	6	#	
1	151528456	Heterozygous	Wild type	Wild type	Wild type	CTCTGAGTGTGA	AGTGTGTGTGTG	#		#		#		#		****	#		#		#		#	
1	152239986	Homozygous	Homozygous	Homozygous	Homozygous	AACATTCCCTTT	TAGTCTTTGATA	#		#		#		#	-3 -2	****	#		#		#		#	0 1	
1	152383367	Heterozygous	Wild type	Wild type	Wild type	GTTCTGGTATTC	CCTACACAGTTT	#	-7	#	2	#		#		****	#	-10	#	5	#		#	
1	153168826	Heterozygous	Wild type	Wild type	Wild type	GGGACAATAGGC	CATTTGCCACCA	#	-12 -11 -3	#	8 11	#		#		****	#	-15 -14 -6	#	11 14	#		#	
1	153747132	Wild type	Wild type	Wild type	Heterozygous	TTCTTAACAGCG	GGAACCGCCCTC	#		#	6 9 10	#	-1	#		****	#		#	9 12 13	#	-4	#	
1	154103882	Wild type	Heterozygous	Wild type	Wild type	TCAGCTGGGGCC	CGAAGAAGCAGC	#	-6 -5 -4	#		#		#	1	****	#	-9 -8 -7	#		#		#	4	
1	154122552	Heterozygous	Wild type	Wild type	Wild type	AGCCTGTAGCAC	CTGAGTCAAAAT	#		#		#		#	-7	****	#		#		#		#	-4	
1	154138880	Wild type	Wild type	Wild type	Heterozygous	GTGTGTGTGTGT	TGGGGGGGGAAC	#	homopolymer	
1	155206104	Homozygous	Homozygous	Homozygous	Homozygous	GAACGTGAGAGA	AGTGTGTGTGTG	#		#		#		#		****	#		#		#		#	
1	155811560	Homozygous	Homozygous	Homozygous	Homozygous	CCCCTCCCCTTA	ACCCACCCCCAG	#		#	3 4 7 8 9 10	#		#	-9 -8 -7 -4 -3 -2	****	#		#	6 7 10 11 12 13	#		#	-6 -5 -4 -1 0 1	
1	156407112	Wild type	Wild type	Homozygous	Wild type	TCTCTCTCTCTC	CTATATATATAT	#		#		#		#		****	#		#		#		#	
1	156621140	Wild type	Wild type	Heterozygous	Wild type	ATTGCTCCTGAG	GAGAACAGTGGC	#		#		#	8	#	-3	****	#		#		#	5	#	0	
1	157597812	Wild type	Wild type	Heterozygous	Wild type	CTGGAATGACGA	AGACTGTGGAAG	#	-10	#		#	6	#		****	#	-13	#		#	3	#	
1	157986067	Wild type	Wild type	Heterozygous	Wild type	TGTGTGTGTGTT	TTGTGTGTGTGT	#		#		#		#		****	#		#		#		#	
1	158179504	Homozygous	Homozygous	Homozygous	Homozygous	TTTATATGAGTC	CCACTGTAGCTG	#		#	2	#		#		****	#		#	5	#		#	
1	158372187	Heterozygous	Wild type	Wild type	Wild type	CTGTAGACACCC	CCCCCCCCCGTG	#	homopolymer	
1	158380804	Heterozygous	Wild type	Wild type	Wild type	AAATGTCTTTAG	GGAGTAATGAGG	#		#		#	-1 9	#		****	#		#		#	-4 6	#	
1	158655265	Heterozygous	Heterozygous	Heterozygous	Heterozygous	TGTGTGTGTGTT	TTGTGTGTGTGT	#		#		#		#		****	#		#		#		#	
1	158958811	Heterozygous	Heterozygous	Heterozygous	Heterozygous	TCTCTCTCTCTC	CTCTCTCTCTCT	#		#		#		#		****	#		#		#		#	
1	159164643	Heterozygous	Wild type	Wild type	Wild type	CCATCTGTAATG	GGGATCCGATGC	#		#	7	#	-1 0	#	-9	****	#		#	10	#	-4 -3	#	-6	
1	159383312	Homozygous	Homozygous	Homozygous	Homozygous	ATTAATGCATAC	CGGAGATAACTT	#		#		#	0	#		****	#		#		#	-3	#	
1	159497091	Wild type	Wild type	Wild type	Heterozygous	GCTTATAAAGCA	AATCATTTTTTG	#		#		#		#		****	#		#		#		#	
1	159872560	Wild type	Wild type	Heterozygous	Wild type	TCACCCCTAATG	GGGAGAAATAAA	#		#		#	-1 0	#	-6 -5 -4	****	#		#		#	-4 -3	#	-3 -2 -1	
1	159990557	Wild type	Heterozygous	Wild type	Wild type	GTGGGCTTTAAG	GACCCTCATCCT	#	-10 -9	#	4 5 11	#		#		****	#	-13 -12	#	7 8 14	#		#	
1	160000576	Homozygous	Homozygous	Homozygous	Homozygous	CCACACACACAC	CACTCACTACAC	#		#		#		#	-9	****	#		#		#		#	-6	
1	160173398	Wild type	Wild type	Heterozygous	Wild type	CTGATGGGGGGG	GGGGGAGTTGAG	#	homopolymer	
1	160569289	Wild type	Heterozygous	Wild type	Wild type	ACACACACACAC	CAGAGAGAGAGA	#		#		#		#		****	#		#		#		#	
1	160829329	Homozygous	Homozygous	Homozygous	Homozygous	TGCTAATCAAGA	AAGACTCTGAAA	#		#		#		#		****	#		#		#		#	
1	160834897	Homozygous	Homozygous	Homozygous	Homozygous	GGCTAAAAGTAC	CAAATCAAGGAA	#	-12	#		#	7	#		****	#	-15	#		#	4	#	
1	161428359	Homozygous	Homozygous	Homozygous	Homozygous	TCTTCTTTCACC	CTATTGCAACCC	#		#	11 12	#		#	1	****	#		#	14 15	#		#	4	
1	161428435	Homozygous	Homozygous	Homozygous	Homozygous	CTCCCCCATCTT	TACCTCTCATCT	#		#	4	#		#	-7 -6 -5 -4	****	#		#	7	#		#	-4 -3 -2 -1	
1	161508878	Heterozygous	Wild type	Wild type	Wild type	TTAGTCACAGGG	GCATGCATAAAT	#	-3 -2	#		#		#		****	#	-6 -5	#		#		#	
1	161731964	Homozygous	Homozygous	Homozygous	Homozygous	GGGGCTCATCAC	CGCCCCGCCCCT	#	-12 -11 -10	#	4 5 6 9 10 11	#		#		****	#	-15 -14 -13	#	7 8 9 12 13 14	#		#	
1	162338295	Homozygous	Homozygous	Homozygous	Homozygous	CACTGAGATATT	TACATGACTAGG	#		#		#	9	#		****	#		#		#	6	#	
1	162361745	Homozygous	Homozygous	Homozygous	Homozygous	CACCCCTCCCAC	CACCCCTGGGTT	#		#	4 5 6	#	6 7	#	-7 -6 -5 -2 -1	****	#		#	7 8 9	#	3 4	#	-4 -3 -2 1 2	
1	162592297	Homozygous	Homozygous	Homozygous	Homozygous	ATACATGGCCTG	GTGGTTTCTCAT	#	-6	#		#	1	#	-1	****	#	-9	#		#	-2	#	2	
1	164044819	Wild type	Wild type	Wild type	Heterozygous	TTTTTTTTTTTG	GATTTTTATGAA	#	homopolymer	
1	164213420	Wild type	Heterozygous	Wild type	Wild type	CCTAGAACGCTC	CAAAAGTATGCC	#		#	12	#		#	-9	****	#		#	15	#		#	-6	
1	164640721	Wild type	Heterozygous	Heterozygous	Heterozygous	TATGTATGTATG	GTATCTATCTAT	#		#		#		#		****	#		#		#		#	
1	166174187	Heterozygous	Wild type	Wild type	Wild type	TGTCTGGGAAGG	GGAAGTTTATTG	#	-7 -6 -2	#		#	-1	#		****	#	-10 -9 -5	#		#	-4	#	
1	166930069	Heterozygous	Wild type	Wild type	Wild type	AGTCAAGTAACC	CGGGGCCCATGA	#		#	7 8	#	0 1 2	#	1	****	#		#	10 11	#	-3 -2 -1	#	4	
1	167161126	Homozygous	Homozygous	Homozygous	Homozygous	CTGCCCTGCTAG	GGTATTGTGTAG	#		#		#	-1	#	-6 -5	****	#		#		#	-4	#	-3 -2	
1	167393464	Heterozygous	Wild type	Wild type	Wild type	AGGAGGGGGAGG	GAAAATAAGGAA	#	-11 -8 -7 -6 -5 -2	#		#	7	#		****	#	-14 -11 -10 -9 -8 -5	#		#	4	#	
1	167548545	Homozygous	Homozygous	Homozygous	Homozygous	TATGCCCACCAA	AAAAGACCCTGT	#		#	8 9	#		#	-5 -4 -1	****	#		#	11 12	#		#	-2 -1 2	
1	167629311	Homozygous	Homozygous	Homozygous	Homozygous	GTTATTGTTTTG	GGTTTTAAATCA	#		#		#	-1	#		****	#		#		#	-4	#	
1	167640820	Homozygous	Homozygous	Homozygous	Homozygous	GTTCTGCTTCCG	GGTAGGGCCTCG	#		#	9	#	-1 3 4	#	0	****	#		#	12	#	-4 0 1	#	3	
1	167768048	Heterozygous	Wild type	Wild type	Wild type	TGCCATTTAATG	GGGGATCATAAC	#		#		#	-1 0 1	#	-7	****	#		#		#	-4 -3 -2	#	-4	
1	167853332	Heterozygous	Heterozygous	Heterozygous	Wild type	AGAGAGAGAGAA	AAGAGAGAGAGA	#		#		#		#		****	#		#		#		#	
1	168341811	Homozygous	Homozygous	Homozygous	Homozygous	CTGGATTTGGCC	CGCAGGAAGTCA	#	-10 -4	#		#	3	#	1	****	#	-13 -7	#		#	0	#	4	
1	169073713	Heterozygous	Wild type	Wild type	Wild type	CAGATCTTAGTT	TAATTCTTGCTG	#		#		#		#		****	#		#		#		#	
1	169096389	Wild type	Wild type	Heterozygous	Wild type	GAAAGAACTAAC	CTCCAGTTTGCA	#		#	4	#		#		****	#		#	7	#		#	
1	169183580	Homozygous	Homozygous	Homozygous	Homozygous	TTTTTTTTTAGG	GGGCTTTGGCCT	#	-2	#	11	#	-1 0 6	#		****	#	-5	#	14	#	-4 -3 3	#	
1	169870564	Homozygous	Homozygous	Homozygous	Homozygous	GGTGGTGAGAAC	CATCTTATGGAA	#	-12 -9	#		#	7	#		****	#	-15 -12	#		#	4	#	
1	170133939	Wild type	Wild type	Wild type	Heterozygous	CATGCAAAACAT	TGAAGACTATTA	#		#		#		#		****	#		#		#		#	
1	170469604	Heterozygous	Wild type	Wild type	Wild type	TCAGCCCCCCCC	CCCCCTTAACAG	#	homopolymer	
1	171265681	Homozygous	Homozygous	Homozygous	Homozygous	TCTTCACATTCT	TGGGTATATAAT	#		#		#	0 1	#		****	#		#		#	-3 -2	#	
1	171332238	Homozygous	Homozygous	Homozygous	Homozygous	AATTCCTCTTAA	AAAGCTAGACTG	#		#		#		#	-5	****	#		#		#		#	-2	
1	171344579	Heterozygous	Heterozygous	Heterozygous	Heterozygous	ATTTTCTATCTA	AGGAGAAACTCA	#		#		#	0	#		****	#		#		#	-3	#	
1	171344730	Homozygous	Homozygous	Homozygous	Heterozygous	TCCTCCTTTTTT	TTCGAGTGCTGG	#	homopolymer	
1	171393269	Heterozygous	Wild type	Wild type	Wild type	ATTTGATGTTTC	CACCTCAGTGAG	#		#	4	#		#		****	#		#	7	#		#	
1	171709295	Homozygous	Homozygous	Homozygous	Homozygous	GCGTTCTTGGAC	CCCAGTTATTGA	#	-4	#	2 3	#		#		****	#	-7	#	5 6	#		#	
1	172301789	Homozygous	Homozygous	Homozygous	Homozygous	AAAGAAAGACCC	CCCATGGGGTGA	#		#	2 3	#	4 5 6	#	0 1	****	#		#	5 6	#	1 2 3	#	3 4	
1	172311485	Homozygous	Homozygous	Homozygous	Homozygous	CCCCCTAATGGG	GCACTTCCGCGC	#	-3 -2	#	8	#		#	-9 -8 -7 -6	****	#	-6 -5	#	11	#		#	-6 -5 -4 -3	
1	172315662	Wild type	Wild type	Heterozygous	Wild type	GTGTGTGTGTGT	TGAGAGAGAGAG	#		#		#		#		****	#		#		#		#	
1	172329272	Heterozygous	Wild type	Wild type	Wild type	CCTGAATGTAAC	CGGCAGCTCAGA	#		#		#	0	#	-9	****	#		#		#	-3	#	-6	
1	172783175	Wild type	Wild type	Wild type	Homozygous	TGGGAGGCAGAG	GGAAGCAGGATT	#	-11 -10 -7	#		#	-1 6	#		****	#	-14 -13 -10	#		#	-4 3	#	
1	173342696	Homozygous	Homozygous	Homozygous	Homozygous	AGGACAGAGCCC	CACCTTAACAAG	#	-11	#	4	#		#	0 1	****	#	-14	#	7	#		#	3 4	
1	173349458	Homozygous	Homozygous	Homozygous	Homozygous	AAAAATGGAAAC	CCCAAAAAAAAA	#	-6	#	2 3	#		#		****	#	-9	#	5 6	#		#	
1	173355166	Homozygous	Homozygous	Homozygous	Homozygous	GATGGTGATGGC	CAATGGTGATGG	#	-9 -3	#		#	3 9	#		****	#	-12 -6	#		#	0 6	#	
1	173369674	Homozygous	Homozygous	Homozygous	Homozygous	GAGGTGAATTAA	AATGGGGGTAGG	#	-10	#		#	2 3 4 5 9	#		****	#	-13	#		#	-1 0 1 2 6	#	
1	173468067	Wild type	Heterozygous	Wild type	Wild type	GAGGAATCATGG	GGTTGTGAATAA	#	-10 -2	#		#	-1	#		****	#	-13 -5	#		#	-4	#	
1	173745832	Wild type	Wild type	Heterozygous	Wild type	CATGGTTGGAAT	TCAACCAAGTGG	#	-9 -5	#	6	#	9	#		****	#	-12 -8	#	9	#	6	#	
1	174251805	Heterozygous	Wild type	Wild type	Wild type	CCCCCACCCCCA	ACCCCCACCCCC	#	homopolymer	
1	174887030	Wild type	Heterozygous	Wild type	Wild type	CTTCCTCCCCCC	CCCCCATCATTA	#	homopolymer	
1	174903406	Wild type	Wild type	Wild type	Heterozygous	GTCTTCTTCCCC	CCTTTCCCACCG	#		#	2 7 8 11	#		#	-1 0 1	****	#		#	5 10 11 14	#		#	2 3 4	
1	174924356	Wild type	Wild type	Heterozygous	Wild type	GTGTGTGTGTGC	CGTGTGTGTGTG	#		#		#		#		****	#		#		#		#	
1	175159095	Wild type	Wild type	Wild type	Heterozygous	TTGATCTAGTTG	GGAGTCACACAA	#		#		#	-1	#		****	#		#		#	-4	#	
1	175454171	Homozygous	Homozygous	Homozygous	Homozygous	CATCTGAGGAAA	AAATAAACAGGC	#	-5	#		#	8	#		****	#	-8	#		#	5	#	
1	176445695	Homozygous	Heterozygous	Wild type	Heterozygous	CTTTCTTTCTTT	TCTTTCTTTCTT	#		#		#		#		****	#		#		#		#	
1	176757798	Heterozygous	Wild type	Wild type	Wild type	TAACTGTAAAGC	CTTTTTAAGTGT	#	homopolymer	
1	177693338	Wild type	Wild type	Heterozygous	Wild type	AGATGTTGTCGA	ACCCCCCCCCCC	#	homopolymer	
1	178392550	Heterozygous	Heterozygous	Homozygous	Heterozygous	ATAGCCTTGGGG	GGAAGAGAGTCT	#	-4 -3 -2	#		#	-1	#	-5	****	#	-7 -6 -5	#		#	-4	#	-2	
1	178703000	Wild type	Wild type	Wild type	Heterozygous	GAGATGAACCCC	CCAGGTCCAGCT	#		#	2 8	#	2	#	-1 0 1	****	#		#	5 11	#	-1	#	2 3 4	
1	178938144	Wild type	Wild type	Heterozygous	Wild type	CTGGTGGGACAC	CGCTTTGAAGAA	#	-10 -7 -6	#		#		#		****	#	-13 -10 -9	#		#		#	
1	179051773	Homozygous	Homozygous	Homozygous	Homozygous	ACACTCATAATA	ATAAAATAAAAA	#		#		#		#		****	#		#		#		#	
1	179646404	Wild type	Heterozygous	Wild type	Wild type	GAAACAGAGTTC	CTTTTTTTTTTT	#	homopolymer	
1	179734356	Homozygous	Homozygous	Homozygous	Homozygous	AGAGAGAGAGCC	CCGGTACCTGTT	#		#	2 8	#	1	#	1	****	#		#	5 11	#	-2	#	4	
1	179761408	Homozygous	Homozygous	Homozygous	Homozygous	TGGTGAGATGGT	TTTGGTGGATAA	#	-11 -3	#		#	2 5	#		****	#	-14 -6	#		#	-1 2	#	
1	179763226	Homozygous	Homozygous	Homozygous	Homozygous	ACAGTCTTTCAT	TTAAAAACCAAA	#		#	9	#		#		****	#		#	12	#		#	
1	180265368	Homozygous	Homozygous	Homozygous	Homozygous	AGTTGGCACCAA	AAAATAAAGGTC	#	-8	#		#	7	#	-1	****	#	-11	#		#	4	#	2	
1	180585222	Wild type	Wild type	Wild type	Heterozygous	ACCTATAAAAAT	TCTGCCTACCTC	#	homopolymer	
1	181240158	Homozygous	Homozygous	Homozygous	Homozygous	TGGGGGAGGGGT	TGAGGGGGAGGG	#	-11 -10 -9 -8 -5 -4 -3	#		#	2 3 4 5 8 9	#		****	#	-14 -13 -12 -11 -8 -7 -6	#		#	-1 0 1 2 5 6	#	
1	181530216	Heterozygous	Wild type	Wild type	Wild type	GTGTGTGTGTGT	TGAGAGAGAGAG	#		#		#		#		****	#		#		#		#	
1	181614559	Heterozygous	Wild type	Wild type	Wild type	TTCCTAATTGTC	CAGTGATTTTTA	#		#		#		#	-7	****	#		#		#		#	-4	
1	181933105	Homozygous	Homozygous	Homozygous	Homozygous	AAACTTCCAAAA	AAGCCCCTAAGA	#		#	5 6 7	#		#	-3	****	#		#	8 9 10	#		#	0	
1	182147997	Wild type	Heterozygous	Wild type	Wild type	ACCAGCAATTTC	CTGAGTAACTTT	#		#		#		#	-8	****	#		#		#		#	-5	
1	182429939	Heterozygous	Wild type	Wild type	Wild type	GATGGAAATTTC	CCTGCTTTCAGA	#	-9	#	2	#		#		****	#	-12	#	5	#		#	
1	182454965	Wild type	Heterozygous	Wild type	Wild type	CAGTCACTATTC	CTGAGACTGTAT	#		#		#		#		****	#		#		#		#	
1	182624708	Heterozygous	Wild type	Wild type	Wild type	GGGGGGGTTTGG	GGGGGATTTCCC	#	-12 -11 -10 -9 -8 -7 -2	#	11 12	#	-1 0 1 2	#		****	#	-15 -14 -13 -12 -11 -10 -5	#	14 15	#	-4 -3 -2 -1	#	
1	182950801	Wild type	Wild type	Wild type	Heterozygous	TTGGTTGGTTGC	CTTGCTTGCTTG	#	-10 -6	#		#		#		****	#	-13 -9	#		#		#	
1	182980766	Homozygous	Homozygous	Homozygous	Homozygous	CGGTCCTATCAA	AGGAGTATGGTC	#	-11	#		#	0 7	#	-5	****	#	-14	#		#	-3 4	#	-2	
1	182982777	Homozygous	Homozygous	Homozygous	Homozygous	AAGGGATACTTG	GCAACAACAAAT	#	-10 -9	#		#		#		****	#	-13 -12	#		#		#	
1	183038789	Homozygous	Homozygous	Homozygous	Homozygous	ACACGTTGGGGA	AGGGAGAGCTCC	#	-5 -4 -3	#	12	#	0 1	#		****	#	-8 -7 -6	#	15	#	-3 -2	#	
1	183109084	Homozygous	Homozygous	Homozygous	Homozygous	CACCGAAACGGG	GGAAGCTGGAAT	#	-3 -2	#		#	-1 6	#	-7	****	#	-6 -5	#		#	-4 3	#	-4	
1	183299345	Heterozygous	Heterozygous	Wild type	Heterozygous	AGGGAGGCCTCG	GAGAACTTATAC	#	-11 -10 -7	#		#		#	-2	****	#	-14 -13 -10	#		#		#	1	
1	183326982	Homozygous	Homozygous	Homozygous	Homozygous	GGCATACACTAC	CACCAAGGCCAT	#	-12	#	4 10	#	5	#		****	#	-15	#	7 13	#	2	#	
1	183336602	Homozygous	Homozygous	Homozygous	Homozygous	CTCTACTGCTGA	AGATAAACTGCC	#		#	12	#		#		****	#		#	15	#		#	
1	183452794	Homozygous	Homozygous	Homozygous	Homozygous	AAAATTCTGCTT	TTAGCAGGAAGA	#		#		#	5	#		****	#		#		#	2	#	
1	183668596	Wild type	Heterozygous	Wild type	Heterozygous	CTATCTATCTAC	CCTACCTACCTA	#		#	2 6 10	#		#		****	#		#	5 9 13	#		#	
1	183676221	Homozygous	Homozygous	Homozygous	Homozygous	TGAATCCATGGG	GTAACACACACA	#	-3 -2	#		#		#	-4	****	#	-6 -5	#		#		#	-1	
1	183894527	Homozygous	Homozygous	Homozygous	Homozygous	TCTGATATGTAA	AATGTAGAGGTT	#		#		#	7	#		****	#		#		#	4	#	
1	184066222	Wild type	Wild type	Heterozygous	Wild type	AGTTCTTCTTGT	TATTGTTTGCAT	#		#		#		#		****	#		#		#		#	
1	184114815	Wild type	Wild type	Wild type	Heterozygous	CCCTTATAAGGG	GAACTCTCTTAT	#	-3 -2	#		#		#	-9 -8	****	#	-6 -5	#		#		#	-6 -5	
1	184285311	Homozygous	Homozygous	Homozygous	Homozygous	CTTCCTTCCTTA	ACTTCCTTCCTT	#		#	6 10	#		#	-6 -2	****	#		#	9 13	#		#	-3 1	
1	184346232	Wild type	Homozygous	Wild type	Wild type	GCAGAGAGACAG	GAGTCCAAGATA	#		#	6	#		#		****	#		#	9	#		#	
1	184846871	Wild type	Wild type	Wild type	Heterozygous	CTCTCTCTGCCC	CCCTGCAGACCC	#		#	2 3 11 12	#		#	0 1	****	#		#	5 6 14 15	#		#	3 4	
1	185088648	Wild type	Wild type	Wild type	Heterozygous	TGGCAGGCAAAG	GAGCTTTTGGAA	#	-11 -7	#		#	7	#		****	#	-14 -10	#		#	4	#	
1	185901377	Wild type	Wild type	Wild type	Heterozygous	TATATGGAAAAT	TCTCTTCTAGCT	#	-7	#		#		#		****	#	-10	#		#		#	
1	186163555	Heterozygous	Wild type	Wild type	Wild type	CGCATCGCACCG	GAAGGGCGAGCT	#		#		#	2 3	#	0	****	#		#		#	-1 0	#	3	
1	186174257	Homozygous	Heterozygous	Homozygous	Homozygous	TCTCTCTCTCTA	ATATATATATAT	#		#		#		#		****	#		#		#		#	
1	186426033	Heterozygous	Wild type	Wild type	Wild type	TCTTCTCTTCTC	CTTCTCTTCTCT	#		#		#		#		****	#		#		#		#	
1	186489219	Homozygous	Homozygous	Homozygous	Homozygous	AAATGCAGCACG	GGATAAAACACG	#		#		#	-1	#		****	#		#		#	-4	#	
1	186977401	Heterozygous	Wild type	Wild type	Wild type	GGAGTCGGGGTG	GGGGGGATGGGG	#	homopolymer	
1	187472877	Homozygous	Homozygous	Homozygous	Homozygous	TAGGAAGGATGT	TAAGGAAGGAAG	#	-10 -6	#		#	2 6	#		****	#	-13 -9	#		#	-1 3	#	
1	188530311	Wild type	Wild type	Wild type	Heterozygous	ATCTCAGTAACG	GTTAAGTTTCTC	#		#		#		#		****	#		#		#		#	
1	190320352	Wild type	Heterozygous	Wild type	Wild type	GACAAATGCATC	CTTCTAATCGCG	#		#		#		#		****	#		#		#		#	
1	190688672	Heterozygous	Wild type	Wild type	Wild type	AATTGAATCTTG	GGGTATTCCGAA	#		#	9	#	-1 0	#		****	#		#	12	#	-4 -3	#	
1	190834870	Heterozygous	Wild type	Wild type	Wild type	TCAGCATGTCCA	AGCTGGATTTCT	#		#		#	3	#	0	****	#		#		#	0	#	3	
1	190845342	Wild type	Wild type	Heterozygous	Wild type	TCTCTCTCTCTG	GTGTGTGTGTGT	#		#		#		#		****	#		#		#		#	
1	191023448	Wild type	Wild type	Wild type	Heterozygous	TCACATTAAGTA	ATTTTGAGAAGC	#		#		#		#		****	#		#		#		#	
1	191284329	Wild type	Wild type	Wild type	Heterozygous	AAAAAAAAAAAA	AAATAATAATAA	#	homopolymer	
1	191467582	Wild type	Wild type	Wild type	Heterozygous	TGTGTGTGTGTT	TTGAGAGAGAGA	#		#		#		#		****	#		#		#		#	
1	191676273	Heterozygous	Wild type	Wild type	Wild type	GATAATTAAATG	GATAAAAAAAAA	#		#		#		#		****	#		#		#		#	
1	192206898	Heterozygous	Wild type	Wild type	Wild type	GTGTACTTTGGG	GGTAACCACTCA	#	-3 -2	#	7	#	-1	#		****	#	-6 -5	#	10	#	-4	#	
1	193096696	Heterozygous	Wild type	Wild type	Wild type	TGACGTCTCAGG	GAGGCATGAATG	#	-2	#		#	1	#		****	#	-5	#		#	-2	#	
1	193768495	Homozygous	Homozygous	Homozygous	Homozygous	AAAGAACAAGGC	CAGAGTTATTCT	#	-3	#		#		#		****	#	-6	#		#		#	
1	194006250	Homozygous	Homozygous	Homozygous	Homozygous	GTAACCAACGTG	GTAATTAGTCTT	#		#		#		#	-5	****	#		#		#		#	-2	
1	194173932	Wild type	Wild type	Heterozygous	Wild type	CATTTAAAAGTA	AGACCCACTGCC	#		#	5 6 12	#		#		****	#		#	8 9 15	#		#	
1	195117476	Wild type	Wild type	Wild type	Heterozygous	CAGGTCAGACTT	TACCCTTGAAGC	#	-10	#	4 5	#		#		****	#	-13	#	7 8	#		#	
1	195166209	Homozygous	Homozygous	Homozygous	Homozygous	GGGTTAAAGCTA	ATAAGCACCTTC	#	-12 -11	#	9	#		#		****	#	-15 -14	#	12	#		#	
2	3732801	Heterozygous	Wild type	Wild type	Wild type	GCTGAATACTCC	CTCTGTCTCAGT	#		#		#		#	1	****	#		#		#		#	4	
2	4276736	Wild type	Wild type	Wild type	Heterozygous	TCAAAAAAAAAA	AAAATAAATAAA	#	homopolymer	
2	4495458	Wild type	Heterozygous	Wild type	Wild type	TGTGTGTGTGTC	CTGTGTGTGTGT	#		#		#		#		****	#		#		#		#	
2	4687549	Heterozygous	Wild type	Wild type	Wild type	TTCCCCCCCCCC	CCCACCACCACC	#	homopolymer	
2	5300658	Heterozygous	Wild type	Wild type	Wild type	GTTTCATACTAG	GGTAAATGCTCT	#		#		#	-1	#		****	#		#		#	-4	#	
2	5877310	Wild type	Wild type	Wild type	Heterozygous	GTCATCTACCAC	CGCTGCTGTTAG	#		#		#		#	-1	****	#		#		#		#	2	
2	5921824	Homozygous	Homozygous	Homozygous	Homozygous	GCAGAAGGAAGC	CGTCACCGTGGA	#	-6	#	7	#	8	#		****	#	-9	#	10	#	5	#	
2	6821868	Wild type	Heterozygous	Wild type	Wild type	GGAGACTGCTCC	CAGCATTGTACT	#	-12	#		#		#	1	****	#	-15	#		#		#	4	
2	7055363	Wild type	Homozygous	Wild type	Wild type	ATTCCTGAGCTG	GAACCTATTTGT	#		#	5	#		#	-6	****	#		#	8	#		#	-3	
2	7704505	Homozygous	Homozygous	Homozygous	Homozygous	ATTTTGCTCCTA	ACTTCTAAGAAG	#		#		#		#	-1	****	#		#		#		#	2	
2	7723431	Homozygous	Homozygous	Homozygous	Homozygous	TATATATATATG	GTGTGTGTGTGT	#		#		#		#		****	#		#		#		#	
2	7840466	Homozygous	Heterozygous	Heterozygous	Homozygous	ACACACACACAC	CACACACACACA	#		#		#		#		****	#		#		#		#	
2	8743678	Wild type	Wild type	Heterozygous	Wild type	TGTGTGTATGAA	AAGAGAGAGAGA	#		#		#		#		****	#		#		#		#	
2	9419176	Wild type	Wild type	Heterozygous	Wild type	CAAAGAGCAACC	CAAATATGATTC	#		#		#		#	1	****	#		#		#		#	4	
2	9502313	Heterozygous	Heterozygous	Heterozygous	Heterozygous	ATAGATAGATAG	GATACATACATA	#		#		#		#		****	#		#		#		#	
2	9983321	Heterozygous	Wild type	Wild type	Wild type	TGTGTGGGGGTG	GGGGGGTGGGGG	#	homopolymer	
2	9989247	Wild type	Wild type	Wild type	Heterozygous	GTCTTCCACAAG	GAAGCGGCTCAG	#		#		#	4	#	-4	****	#		#		#	1	#	-1	
2	12803215	Heterozygous	Wild type	Wild type	Wild type	AAATCAGAAATA	ATTTTTTAAAAG	#	homopolymer	
2	13485907	Heterozygous	Wild type	Wild type	Wild type	GCAAAAAATATC	CTATGAATATGT	#		#		#		#		****	#		#		#		#	
2	14507025	Heterozygous	Wild type	Wild type	Wild type	TCCCCTGCTCCC	CCAACCCAACCC	#		#	2 6 7 11 12	#		#	-8 -7 -6 0 1	****	#		#	5 9 10 14 15	#		#	-5 -4 -3 3 4	
2	15273722	Wild type	Wild type	Wild type	Heterozygous	CAGGTCCCACCT	TTGGGCCAGGAA	#	-10	#	7	#	1 2 7	#	-4 -3 0	****	#	-13	#	10	#	-2 -1 4	#	-1 0 3	
2	15846245	Wild type	Heterozygous	Wild type	Wild type	GGTACTAAGTTG	GGTACTAGCATC	#	-12	#		#	-1	#		****	#	-15	#		#	-4	#	
2	15926174	Heterozygous	Wild type	Wild type	Wild type	AAAGCTGAAAGT	TTGAAAAACTAC	#		#		#		#		****	#		#		#		#	
2	16017413	Heterozygous	Wild type	Wild type	Wild type	ACAATTCCCCCC	CCTGTTATTATT	#	homopolymer	
2	16237864	Heterozygous	Wild type	Wild type	Wild type	CAGCATGCCCCC	CCTCTCAACTTC	#		#	2	#		#	-2 -1 0 1	****	#		#	5	#		#	1 2 3 4	
2	16281624	Heterozygous	Wild type	Wild type	Wild type	AAATTTAAGGAG	GATTATCATGTG	#	-4	#		#		#		****	#	-7	#		#		#	
2	16471515	Wild type	Homozygous	Heterozygous	Wild type	CATCAACACAAG	GAGTCTGTCTGA	#		#		#		#		****	#		#		#		#	
2	16526880	Homozygous	Homozygous	Homozygous	Homozygous	TTTAAAGTGTAG	GTACTTTTCAAT	#		#		#		#		****	#		#		#		#	
2	17389418	Wild type	Heterozygous	Wild type	Wild type	ATCACGGGCGGG	GGAGGATATAAG	#	-7 -6 -3 -2	#		#	-1 2	#		****	#	-10 -9 -6 -5	#		#	-4 -1	#	
2	17998028	Wild type	Heterozygous	Wild type	Wild type	CTCAGTTGAACC	CCTAAATGTAAG	#		#	2	#		#	1	****	#		#	5	#		#	4	
2	18224749	Wild type	Heterozygous	Wild type	Wild type	CACCTTCTTCTT	TCTTTTTGTTTT	#		#		#		#	-7	****	#		#		#		#	-4	
2	19366681	Homozygous	Homozygous	Homozygous	Homozygous	CCTCTCCCTCTA	ACCCTCTCCTCT	#		#	3 4 9	#		#	-9 -4 -3	****	#		#	6 7 12	#		#	-6 -1 0	
2	19892890	Heterozygous	Wild type	Wild type	Wild type	TTCTATAACATA	ACATACATACAT	#		#		#		#		****	#		#		#		#	
2	20961835	Homozygous	Homozygous	Homozygous	Homozygous	AAAGAAAAGAAG	GAGAAAAGAAAA	#		#		#		#		****	#		#		#		#	
2	21546744	Heterozygous	Wild type	Wild type	Wild type	AATGAGAAGACC	CAAACCTAATGA	#		#	6	#		#	1	****	#		#	9	#		#	4	
2	22236489	Heterozygous	Wild type	Wild type	Wild type	CAACACCCTCCC	CCCTTTTCAAAT	#		#	2 3	#		#	-4 -3 0 1	****	#		#	5 6	#		#	-1 0 3 4	
2	22545252	Homozygous	Homozygous	Homozygous	Homozygous	AACATATATGTT	TAAAGTCTTGTT	#		#		#		#		****	#		#		#		#	
2	23281247	Heterozygous	Wild type	Wild type	Wild type	CTGTCTTGGTTC	CTTGAATTTCTT	#	-5	#		#		#		****	#	-8	#		#		#	
2	23443963	Heterozygous	Wild type	Wild type	Wild type	TATGCAAATACC	CAGGTACCAAAG	#		#	8	#	1	#	1	****	#		#	11	#	-2	#	4	
2	23445044	Heterozygous	Wild type	Wild type	Wild type	AAATCGAAAACC	CTCAGAAGATGG	#		#		#	9	#	1	****	#		#		#	6	#	4	
2	23659834	Wild type	Heterozygous	Wild type	Wild type	TGTGGATCGATC	CCCATAATCAGC	#	-9	#	2 3	#		#		****	#	-12	#	5 6	#		#	
2	24100550	Wild type	Wild type	Wild type	Heterozygous	TGGTTTTTTTTT	TTTGTTGTTGTT	#	homopolymer	
2	24313143	Wild type	Wild type	Wild type	Homozygous	GCCCTGTGTTGC	CAGAAAATAATT	#		#		#		#	-8 -7	****	#		#		#		#	-5 -4	
2	24516827	Wild type	Wild type	Wild type	Heterozygous	TGGGGGGGTGGG	GGGTGAGGAGAG	#	-11 -10 -9 -8 -7 -6 -3 -2	#		#	-1 0 5	#		****	#	-14 -13 -12 -11 -10 -9 -6 -5	#		#	-4 -3 2	#	
2	24551364	Wild type	Wild type	Heterozygous	Wild type	TGTGACGGTATC	CCACACCTGTGC	#	-6	#	2 7	#		#		****	#	-9	#	5 10	#		#	
2	25553660	Homozygous	Homozygous	Homozygous	Homozygous	TTTTTTTTTGGG	GTTTTTGAGACA	#	homopolymer	
2	27123872	Heterozygous	Wild type	Wild type	Wild type	CTACACAGCTGG	GGGTTGTCTCAA	#	-2	#		#	-1 0	#		****	#	-5	#		#	-4 -3	#	
2	27190291	Heterozygous	Wild type	Wild type	Wild type	TGCTCTCTCCCC	CATTCCAGGTGG	#		#	6	#	6 9	#	-1 0 1	****	#		#	9	#	3 6	#	2 3 4	
2	27319943	Wild type	Homozygous	Wild type	Wild type	GCATGTGCTCTC	CCTCTTTTCTGA	#		#	2	#		#		****	#		#	5	#		#	
2	27411389	Homozygous	Homozygous	Homozygous	Homozygous	CTCTCTCTCTCA	ACACACACACAC	#		#		#		#		****	#		#		#		#	
2	27902765	Heterozygous	Wild type	Wild type	Wild type	TGTGTGTGTGTG	GTGTGTGTGTGT	#		#		#		#		****	#		#		#		#	
2	29012757	Heterozygous	Wild type	Wild type	Wild type	GGGAGGCTCCCG	GGGAGCTCAGGA	#	-12 -11 -8	#		#	-1 0 8	#	-1 0	****	#	-15 -14 -11	#		#	-4 -3 5	#	2 3	
2	29955277	Homozygous	Homozygous	Homozygous	Homozygous	GGGTTTCTCTGC	CAGCTCTGGCTA	#	-12 -11	#		#	6	#		****	#	-15 -14	#		#	3	#	
2	30119587	Wild type	Wild type	Heterozygous	Wild type	GCAACTGGAGAC	CAGTTTGGACTC	#	-6	#		#	5	#		****	#	-9	#		#	2	#	
2	30126116	Heterozygous	Heterozygous	Heterozygous	Wild type	ATGTAAGAAGAG	GGAAACAAGCTG	#		#		#	-1	#		****	#		#		#	-4	#	
2	30328626	Homozygous	Homozygous	Homozygous	Homozygous	CCCTCCCCTATA	ACCCCTCCCCTG	#		#	3 4 5 8 9 10	#		#	-9 -8 -5 -4 -3	****	#		#	6 7 8 11 12 13	#		#	-6 -5 -2 -1 0	
2	30417420	Homozygous	Homozygous	Homozygous	Homozygous	GCAGAGGCAGGT	TGGATTTCTGAG	#	-7 -3	#		#	0	#		****	#	-10 -6	#		#	-3	#	
2	30537635	Heterozygous	Heterozygous	Heterozygous	Heterozygous	TGTGTGTGTGTA	ATGTGTGTGTGT	#		#		#		#		****	#		#		#		#	
2	30690353	Heterozygous	Wild type	Wild type	Wild type	ATGCACGTGTGC	CGTGTGTGTGTG	#		#		#		#		****	#		#		#		#	
2	30848112	Wild type	Wild type	Wild type	Heterozygous	TGGGGATGAGGA	ACAAATGAATAA	#	-11 -10 -9 -3	#		#		#		****	#	-14 -13 -12 -6	#		#		#	
2	30972314	Homozygous	Homozygous	Homozygous	Homozygous	CCTCCTCCTCCA	ACTTCCTCCTCC	#		#	6 9 12	#		#	-9 -6 -3 0	****	#		#	9 12 15	#		#	-6 -3 0 3	
2	31168260	Homozygous	Homozygous	Homozygous	Homozygous	GGTATTTTGCCT	TACATGCTTGTC	#	-12	#		#		#	0	****	#	-15	#		#		#	3	
2	31278620	Wild type	Wild type	Heterozygous	Wild type	GGGGGGGGGGGT	TAGGTTCTCCAG	#	homopolymer	
2	31794319	Wild type	Heterozygous	Wild type	Wild type	AGAGTGTGTGTA	ATGTGCGTGTGT	#		#		#		#		****	#		#		#		#	
2	32401986	Heterozygous	Wild type	Wild type	Wild type	AACCTGCAAGTC	CTCACTGGCCTG	#		#	10	#	5	#	-7	****	#		#	13	#	2	#	-4	
2	32624881	Wild type	Wild type	Heterozygous	Wild type	ATCATCGTGCTC	CCACCGGGTACT	#		#	2 5	#	4 5	#		****	#		#	5 8	#	1 2	#	
2	33231069	Wild type	Heterozygous	Wild type	Wild type	TACAGCTTCTCG	GGGACGATGTCA	#		#		#	-1 0	#		****	#		#		#	-4 -3	#	
2	33253411	Heterozygous	Wild type	Wild type	Wild type	ATCAGAGTGAAG	GTGTACAGACCA	#		#	11	#		#		****	#		#	14	#		#	
2	33441908	Heterozygous	Wild type	Wild type	Wild type	CCTCTGTCTCCC	CGAGTGCTGAGA	#		#		#		#	-9 0 1	****	#		#		#		#	-6 3 4	
2	33590569	Homozygous	Homozygous	Homozygous	Homozygous	TCTCTCTCTCTG	GTGTGTGTGTGT	#		#		#		#		****	#		#		#		#	
2	33695176	Wild type	Wild type	Heterozygous	Wild type	TGAAAAAAAAAA	AAAAAAACAAAA	#	homopolymer	
2	33994275	Wild type	Wild type	Wild type	Heterozygous	AATGTAGTCAGG	GAAGGGCCTGGT	#	-2	#	8	#	2 3 8	#		****	#	-5	#	11	#	-1 0 5	#	
2	34324103	Heterozygous	Wild type	Wild type	Wild type	AACACCAACACC	CACATGCAAGGC	#		#		#	8	#	-5 1	****	#		#		#	5	#	-2 4	
2	34594833	Heterozygous	Wild type	Wild type	Wild type	GGATTTTTCCCA	ATCTCGAAAGAT	#	-12	#		#		#	-1 0	****	#	-15	#		#		#	2 3	
2	34780994	Heterozygous	Heterozygous	Heterozygous	Wild type	TAACGGAGAGAG	GGTTCAATATGC	#	-8	#		#	-1	#		****	#	-11	#		#	-4	#	
2	35510250	Heterozygous	Wild type	Wild type	Wild type	GACTCCAGCAGG	GCAGGACTTCTG	#	-2	#		#	2	#	-5	****	#	-5	#		#	-1	#	-2	
2	35776330	Wild type	Heterozygous	Wild type	Wild type	AACCTGGGAATG	GGGGCACCCTGC	#	-7 -6	#	8 9	#	-1 0 1	#	-7	****	#	-10 -9	#	11 12	#	-4 -3 -2	#	-4	
2	36222101	Heterozygous	Wild type	Wild type	Wild type	AGTGTTTCATCG	GCATTGATGTGG	#		#		#	9	#		****	#		#		#	6	#	
2	36592226	Heterozygous	Wild type	Wild type	Wild type	TTTGAAAACGAC	CATTTATTTATT	#		#		#		#		****	#		#		#		#	
2	36827868	Wild type	Wild type	Wild type	Heterozygous	AACTCACTTTGT	TAGACCAGGCTG	#		#	6	#	6	#		****	#		#	9	#	3	#	
2	37378565	Wild type	Wild type	Wild type	Heterozygous	TGCTGACGATTG	GCTGTAGCTAAA	#		#		#		#		****	#		#		#		#	
2	37756992	Heterozygous	Homozygous	Heterozygous	Homozygous	ACAGCTCAAGGT	TCTATCCATCTG	#	-3	#	7	#		#		****	#	-6	#	10	#		#	
2	38023304	Wild type	Heterozygous	Wild type	Wild type	GACAGTGACACG	GGCAGAGCAGTT	#		#		#	-1	#		****	#		#		#	-4	#	
2	38711910	Homozygous	Homozygous	Homozygous	Homozygous	ATCCCGAGAGCC	CGTGGCCAGGAA	#		#	7	#	2 7	#	-7 -6 1	****	#		#	10	#	-1 4	#	-4 -3 4	
2	39538542	Heterozygous	Wild type	Wild type	Wild type	TGGATACTATCC	CCTGTGCCCTCT	#	-11	#	2 8 9	#		#	1	****	#	-14	#	5 11 12	#		#	4	
2	39685448	Wild type	Wild type	Heterozygous	Wild type	ATGATAGATCCC	CTTTTTGTGAGC	#	homopolymer	
2	39744047	Wild type	Heterozygous	Heterozygous	Wild type	ATGCAGCTAGGA	AATAGTGTATTA	#	-3	#		#		#		****	#	-6	#		#		#	
2	39816632	Wild type	Wild type	Heterozygous	Wild type	CTACTACCCAAA	ATTATGGCCATA	#		#	9	#	4	#	-3 -2	****	#		#	12	#	1	#	0 1	
2	39849908	Heterozygous	Wild type	Wild type	Wild type	AAACATGATTTC	CTTATCTCAGCT	#		#		#		#		****	#		#		#		#	
2	39948715	Heterozygous	Wild type	Heterozygous	Wild type	ATATATATATAG	GAGAGAGAGAGA	#		#		#		#		****	#		#		#		#	
2	39964870	Homozygous	Homozygous	Homozygous	Homozygous	AATAGTAAAGAA	ATTATATATGTA	#		#		#		#		****	#		#		#		#	
2	40240957	Homozygous	Homozygous	Homozygous	Homozygous	CTGACATTGATA	ATTTTAAAAATT	#		#		#		#		****	#		#		#		#	
2	40455126	Heterozygous	Wild type	Wild type	Wild type	ACGTGATGAGAG	GAGTTCAGGGCC	#		#	12	#	6 7	#		****	#		#	15	#	3 4	#	
2	40466320	Heterozygous	Wild type	Wild type	Wild type	TTGGAAAGGAAG	GAAGTCAAAATA	#	-10 -5	#		#		#		****	#	-13 -8	#		#		#	
2	40598035	Homozygous	Homozygous	Homozygous	Homozygous	CTAAAATATGAA	AATTTTATGCAC	#		#		#		#		****	#		#		#		#	
2	41151386	Wild type	Wild type	Wild type	Heterozygous	ATCAACAATAAC	CCAGGGAAATAT	#		#	2	#	2 3	#		****	#		#	5	#	-1 0	#	
2	41855066	Wild type	Wild type	Heterozygous	Wild type	CAACCCTGAAGC	CTCAAAACGCAA	#		#		#		#	-6 -5	****	#		#		#		#	-3 -2	
2	42090974	Wild type	Wild type	Wild type	Heterozygous	TAGTTAAATTGG	GACCTCCAGTGG	#	-2	#	4 7	#	9	#		****	#	-5	#	7 10	#	6	#	
2	42160357	Wild type	Wild type	Heterozygous	Wild type	CTGTGGGGTGGG	GCTGTGGGATCT	#	-8 -7 -6 -3 -2	#		#	4 5	#		****	#	-11 -10 -9 -6 -5	#		#	1 2	#	
2	42502095	Wild type	Wild type	Heterozygous	Wild type	AACATTCTTTTC	CAAAGAAGTTCC	#		#	12	#		#		****	#		#	15	#		#	
2	42884193	Wild type	Wild type	Heterozygous	Wild type	GAGAGTAAAGGA	ACTTTAGTAAAT	#	-3	#		#		#		****	#	-6	#		#		#	
2	43480140	Homozygous	Homozygous	Homozygous	Homozygous	TTGCCTGGGATG	GTAATGCAGATT	#	-6 -5	#		#		#	-6	****	#	-9 -8	#		#		#	-3	
2	43931296	Homozygous	Wild type	Heterozygous	Homozygous	AGTCCTTGGTTG	GGAAGAATGAGG	#	-5	#		#	-1 9	#	-6	****	#	-8	#		#	-4 6	#	-3	
2	44563954	Homozygous	Homozygous	Homozygous	Homozygous	GTGTGGCTCCCC	CAACCCTGATTG	#	-8	#	5 6	#		#	-1 0 1	****	#	-11	#	8 9	#		#	2 3 4	
2	44651647	Heterozygous	Wild type	Wild type	Wild type	TTATACTGTATC	CACAGGCACAGA	#		#		#	3	#		****	#		#		#	0	#	
2	45266911	Wild type	Wild type	Heterozygous	Wild type	ACACACACCACG	GCAATAACATGT	#		#		#		#	-2	****	#		#		#		#	1	
2	45473596	Heterozygous	Wild type	Heterozygous	Homozygous	TTTGCCCTGGAG	GTTTTTTTTTTT	#	homopolymer	
2	45841413	Heterozygous	Wild type	Wild type	Wild type	CCAGCATATTAC	CATTGTCATTCA	#		#		#		#	-9	****	#		#		#		#	-6	
2	46009113	Heterozygous	Wild type	Wild type	Wild type	AACTTAGACCAG	GCAAATTCTAAA	#		#		#		#	-1	****	#		#		#		#	2	
2	46086025	Heterozygous	Wild type	Wild type	Wild type	CACAAGCTACAT	TGTCTTCTTGAC	#		#		#		#		****	#		#		#		#	
2	46222349	Wild type	Heterozygous	Wild type	Wild type	ACTTTTTCTACC	CCAACTTCATTT	#		#	2	#		#	1	****	#		#	5	#		#	4	
2	46504348	Homozygous	Homozygous	Homozygous	Homozygous	ATCTAGCCATCT	TAGCCATCCAGC	#		#	5 9	#		#	-3	****	#		#	8 12	#		#	0	
2	47023542	Heterozygous	Wild type	Wild type	Wild type	TTTTCTCTGGTC	CCATCAGCAAAG	#	-4	#	2	#		#		****	#	-7	#	5	#		#	
2	47488044	Wild type	Heterozygous	Wild type	Wild type	ATGAATAAAGAA	AGCTCTCTCTCT	#		#		#		#		****	#		#		#		#	
2	47575406	Homozygous	Homozygous	Homozygous	Homozygous	ATATATATATAT	TAGAGAGAGAGA	#		#		#		#		****	#		#		#		#	
2	48345315	Wild type	Heterozygous	Wild type	Wild type	GAAGGAAGGAAG	GGAAAGAAAGAA	#	-9 -5	#		#	-1	#		****	#	-12 -8	#		#	-4	#	
2	48659066	Heterozygous	Wild type	Wild type	Wild type	GCATCTTTTGTG	GGAAATTGGACT	#		#		#	-1 6	#		****	#		#		#	-4 3	#	
2	48852982	Heterozygous	Wild type	Wild type	Wild type	GAAGGCCAGGCG	GTGGTGGCATAC	#	-9 -4	#		#	1 4	#	-4	****	#	-12 -7	#		#	-2 1	#	-1	
2	49348320	Wild type	Heterozygous	Wild type	Wild type	AAACAGGAAAGG	GAACGCACTATC	#	-7 -2	#		#		#		****	#	-10 -5	#		#		#	
2	49496179	Homozygous	Homozygous	Homozygous	Homozygous	ATTTTATTTGTT	TCGAGAACATTT	#		#		#		#		****	#		#		#		#	
2	50538763	Wild type	Wild type	Heterozygous	Wild type	TATCTGGTAGAG	GGGTCTCACTGC	#	-7	#		#	-1 0	#		****	#	-10	#		#	-4 -3	#	
2	50725855	Wild type	Wild type	Heterozygous	Wild type	ATGATAGAAAAC	CGAGCTGGAGTC	#		#		#	5	#		****	#		#		#	2	#	
2	51075115	Heterozygous	Heterozygous	Heterozygous	Heterozygous	CTTTCTTTCTTC	CCTTCCTTCCTT	#		#	2 6 10	#		#		****	#		#	5 9 13	#		#	
2	51115668	Wild type	Wild type	Heterozygous	Wild type	AACAATGAAAGC	CATATTGGCTAG	#		#		#	5	#		****	#		#		#	2	#	
2	51673236	Wild type	Heterozygous	Wild type	Wild type	ACATCCCCCCCA	ACACACACACAC	#	homopolymer	
2	51754947	Heterozygous	Wild type	Wild type	Wild type	TGGAGAAAGAGG	GAACACTCCTCC	#	-11 -2	#	9 12	#		#		****	#	-14 -5	#	12 15	#		#	
2	51774723	Heterozygous	Heterozygous	Wild type	Heterozygous	AGACAGACAGAT	TAGATAGATAGA	#		#		#		#		****	#		#		#		#	
2	53157085	Homozygous	Homozygous	Homozygous	Homozygous	GAGAGAGAGAGT	TGAGGAGAGAGA	#		#		#	2	#		****	#		#		#	-1	#	
2	53863999	Heterozygous	Homozygous	Heterozygous	Heterozygous	CTTTCTTTCTTT	TCTTCCTTCCTT	#		#	6 10	#		#		****	#		#	9 13	#		#	
2	54523421	Wild type	Wild type	Heterozygous	Wild type	TATATCTAAACG	GATGGAGTTCTA	#		#		#	2	#		****	#		#		#	-1	#	
2	55405980	Wild type	Wild type	Heterozygous	Wild type	TCTGAAATTTTC	CAAAAATAATGA	#	homopolymer	
2	55994003	Homozygous	Homozygous	Homozygous	Homozygous	TACTGAAATAGC	CGCAGCCATTAT	#		#	7	#		#		****	#		#	10	#		#	
2	56295550	Wild type	Heterozygous	Wild type	Wild type	TTTTATTCCCCC	CATCCTCAGTCC	#		#	5 12	#		#	-2 -1 0 1	****	#		#	8 15	#		#	1 2 3 4	
2	56335802	Homozygous	Homozygous	Homozygous	Homozygous	ATTAAAAGCCCC	CGATTTTGTATC	#		#		#		#	-1 0 1	****	#		#		#		#	2 3 4	
2	56421845	Heterozygous	Homozygous	Heterozygous	Wild type	CAGACAAACTGC	CCTGCAAATATC	#		#	2	#		#		****	#		#	5	#		#	
2	56526413	Wild type	Wild type	Heterozygous	Wild type	ATGTATTCACTG	GAATTTCAGGGC	#		#		#	7 8	#		****	#		#		#	4 5	#	
2	56834343	Wild type	Wild type	Wild type	Heterozygous	TACGCCACAGAA	ACCGGACAGCTT	#		#	3	#	2	#	-5	****	#		#	6	#	-1	#	-2	
2	57308285	Heterozygous	Wild type	Wild type	Heterozygous	CTTTCTTTCTTC	CCTTCCTTCCTT	#		#	2 6 10	#		#		****	#		#	5 9 13	#		#	
2	57485657	Wild type	Heterozygous	Wild type	Wild type	TTCATACTTATC	CAAAGGAAAAAT	#		#		#	3	#		****	#		#		#	0	#	
2	58204925	Wild type	Wild type	Wild type	Heterozygous	AACAAAACCAAG	GAGCTAGTTCTT	#		#		#		#	-2	****	#		#		#		#	1	
2	59054377	Homozygous	Homozygous	Homozygous	Homozygous	CCCAGCCCCCTG	GTAATTTTTCCT	#		#	11	#		#	-9 -8 -4 -3 -2 -1	****	#		#	14	#		#	-6 -5 -1 0 1 2	
2	60083305	Wild type	Wild type	Wild type	Heterozygous	GAGTGATTCACG	GAACCAAGCAGC	#		#	5	#		#		****	#		#	8	#		#	
2	60403588	Wild type	Wild type	Wild type	Heterozygous	GTGTGTGTGTGG	GGGGGGGGGGGC	#	homopolymer	
2	61036248	Wild type	Wild type	Wild type	Heterozygous	TATATGCCCAGG	GAATGGTATCGC	#	-2	#		#	3	#	-3 -2	****	#	-5	#		#	0	#	0 1	
2	62897904	Wild type	Wild type	Wild type	Heterozygous	ACACACACACAT	TACACACACACA	#		#		#		#		****	#		#		#		#	
2	63097259	Heterozygous	Wild type	Wild type	Wild type	AACCAGAAAACC	CTCAAATTCAAA	#		#		#		#	-7 1	****	#		#		#		#	-4 4	
2	63293674	Wild type	Wild type	Wild type	Heterozygous	TTGGTGATACTT	TTTTGATTTGAA	#	-10	#		#		#		****	#	-13	#		#		#	
2	63546900	Homozygous	Homozygous	Homozygous	Homozygous	GTCCATCAAAGT	TCTCTTTAGTGG	#		#		#	9	#	-7	****	#		#		#	6	#	-4	
2	63777130	Heterozygous	Wild type	Wild type	Wild type	AAAGAGAAATTC	CTAGCTGGGAAG	#		#		#	5 6	#		****	#		#		#	2 3	#	
2	65006200	Homozygous	Homozygous	Homozygous	Homozygous	AGAGCCATTTTA	ACTGTCAATGTA	#		#		#		#	-5	****	#		#		#		#	-2	
2	65012675	Heterozygous	Wild type	Wild type	Wild type	CAAATGTTCCCA	ACTTGATCTCAT	#		#		#		#	-1 0	****	#		#		#		#	2 3	
2	65436065	Heterozygous	Heterozygous	Heterozygous	Heterozygous	AGGAGGAGGAGT	TAGGAGGAGGAA	#	-11 -8 -5	#		#	1 4 7	#		****	#	-14 -11 -8	#		#	-2 1 4	#	
2	66674856	Wild type	Wild type	Heterozygous	Wild type	AAGCAAGCAAAC	CAAAAAAAAAAA	#	homopolymer	
2	66692013	Heterozygous	Wild type	Wild type	Wild type	CTCGTTCATTTG	GTTTCTTCTCAG	#		#		#		#		****	#		#		#		#	
2	67092174	Heterozygous	Wild type	Wild type	Wild type	CAGTTGATTCTG	GATTCACTATTG	#		#		#		#		****	#		#		#		#	
2	67813080	Heterozygous	Wild type	Wild type	Wild type	ATTGTGGTTTTG	GGTTTGTGTTTT	#	-7	#		#	-1	#		****	#	-10	#		#	-4	#	
2	68454375	Homozygous	Homozygous	Homozygous	Homozygous	GGAGGAGGAGGT	TGAAGGAGGAGG	#	-12 -9 -6 -3	#		#	3 6 9	#		****	#	-15 -12 -9 -6	#		#	0 3 6	#	
2	68567980	Wild type	Wild type	Wild type	Heterozygous	TGCTTTCTTAAC	CGAACCCAGGAT	#		#	6 7	#	7	#		****	#		#	9 10	#	4	#	
2	68976322	Wild type	Heterozygous	Wild type	Wild type	ATAGCCATCTCC	CACTTTTTAAAA	#		#		#		#	-5 1	****	#		#		#		#	-2 4	
2	69036647	Heterozygous	Wild type	Wild type	Wild type	GAAACGGTTGAG	GGGAGGCTCAAA	#	-7	#		#	-1 0 3	#		****	#	-10	#		#	-4 -3 0	#	
2	69348881	Heterozygous	Wild type	Wild type	Wild type	ACAGATGCAAAG	GGGATGAAAATG	#		#		#	-1 0	#		****	#		#		#	-4 -3	#	
2	69704621	Heterozygous	Wild type	Wild type	Wild type	GTAAGACCTGGG	GTTTAGGTCCCA	#	-3 -2	#	10 11	#	4	#	-3	****	#	-6 -5	#	13 14	#	1	#	0	
2	70612453	Wild type	Heterozygous	Wild type	Wild type	TTTATGTCTTGG	GGGGAGGGGGGG	#	-2	#		#	-1 0 1 4 5 6 7 8 9	#		****	#	-5	#		#	-4 -3 -2 1 2 3 4 5 6	#	
2	70714858	Heterozygous	Heterozygous	Heterozygous	Homozygous	ATTCTAGGCCAG	GCCAGGGCTATA	#	-6	#	3	#	3 4	#	-1	****	#	-9	#	6	#	0 1	#	2	
2	70854516	Heterozygous	Wild type	Wild type	Wild type	ACACGAGAAGGG	GACTTACACAGC	#	-3 -2	#		#		#		****	#	-6 -5	#		#		#	
2	70888791	Homozygous	Homozygous	Homozygous	Homozygous	AAAACCAACTGG	GCCAACCTGTGA	#	-2	#	3 7	#		#	-5	****	#	-5	#	6 10	#		#	-2	
2	71000760	Wild type	Wild type	Heterozygous	Wild type	TGGTTAGGGCCG	GTGTGCTAAAGT	#	-11 -6 -5	#		#		#	0	****	#	-14 -9 -8	#		#		#	3	
2	72190532	Homozygous	Homozygous	Homozygous	Homozygous	GTTTTCTTTTTA	ATCCCCATCCAT	#	homopolymer	
2	72330597	Homozygous	Homozygous	Homozygous	Homozygous	CTGGCAAGATAA	AATTCTTAAGTG	#	-10	#		#		#		****	#	-13	#		#		#	
2	73540019	Heterozygous	Wild type	Wild type	Wild type	TAAAGTATCCCC	CCAGATAATTTT	#		#	2	#		#	-1 0 1	****	#		#	5	#		#	2 3 4	
2	73564749	Homozygous	Homozygous	Homozygous	Homozygous	TAACTTTCCCCA	AAAAATTTTTTT	#		#		#		#	-2 -1 0	****	#		#		#		#	1 2 3	
2	73847603	Heterozygous	Wild type	Wild type	Wild type	GAGCAGGAAACG	GAGGATGGATGA	#	-7	#		#	1 5	#		****	#	-10	#		#	-2 2	#	
2	73913274	Wild type	Heterozygous	Wild type	Wild type	TCTCTCTCTCTG	GTGTGTGTGTGT	#		#		#		#		****	#		#		#		#	
2	74496337	Heterozygous	Wild type	Wild type	Wild type	ATAGATAGATAC	CATACATACATA	#		#		#		#		****	#		#		#		#	
2	74815310	Wild type	Wild type	Heterozygous	Wild type	CTTGGAAAACCC	CTCTCCTGTGTG	#	-9	#	6	#		#	0 1	****	#	-12	#	9	#		#	3 4	
2	75798185	Homozygous	Homozygous	Homozygous	Homozygous	TCTCTCCCTCTA	ACCCTCTCTCTC	#		#	3 4	#		#	-4 -3	****	#		#	6 7	#		#	-1 0	
2	76811243	Wild type	Wild type	Heterozygous	Wild type	AGATGCGGCGCA	AGGCCGTCGGTC	#	-6	#	5	#	0 7	#		****	#	-9	#	8	#	-3 4	#	
2	77022515	Homozygous	Homozygous	Homozygous	Homozygous	GAGTTAAAATTT	TCCCAGTTTATC	#		#	3 4	#		#		****	#		#	6 7	#		#	
2	77417587	Wild type	Wild type	Wild type	Heterozygous	ATGCAGGCTCCC	CCGAGGTTCCTA	#	-7	#	2 10	#	3	#	0 1	****	#	-10	#	5 13	#	0	#	3 4	
2	77530579	Wild type	Heterozygous	Wild type	Wild type	ACACTGAAATAC	CTCGCATGGTGC	#		#		#	6	#		****	#		#		#	3	#	
2	77637119	Heterozygous	Wild type	Wild type	Wild type	CATTTTTAAAAG	GGGATAATGGTG	#		#		#	-1 0 7	#		****	#		#		#	-4 -3 4	#	
2	77733661	Heterozygous	Wild type	Wild type	Wild type	GAATATAGGATG	GAGCAATAACTC	#	-5	#		#		#		****	#	-8	#		#		#	
2	77867407	Wild type	Heterozygous	Wild type	Wild type	ATATATATATAT	TAGAGAGAGAGA	#		#		#		#		****	#		#		#		#	
2	78783716	Heterozygous	Wild type	Wild type	Wild type	TGGTTTTCAAAG	GGGGTTATGTTT	#	-11	#		#	-1 0 1	#		****	#	-14	#		#	-4 -3 -2	#	
2	79102501	Wild type	Wild type	Heterozygous	Wild type	AGGTGAATAAAC	CAAAAAAAAAAA	#	homopolymer	
2	79163306	Heterozygous	Wild type	Wild type	Wild type	AGCTACAACCCC	CCCCCCCCCAGG	#	homopolymer	
2	79479388	Heterozygous	Wild type	Wild type	Wild type	ACAAGTGGATCC	CCATACATTGGA	#	-6	#	2	#	8	#	1	****	#	-9	#	5	#	5	#	4	
2	79789122	Homozygous	Homozygous	Homozygous	Homozygous	AACAAACTAATA	AAGTCATTAAAT	#		#		#		#		****	#		#		#		#	
2	79921261	Homozygous	Homozygous	Homozygous	Homozygous	CATGCCTGTGCG	GACCGCCTTTCT	#		#	4 7	#		#	-5	****	#		#	7 10	#		#	-2	
2	79932371	Heterozygous	Wild type	Wild type	Wild type	TCACTTGAAAAG	GTGATTTAGCCA	#		#	11	#		#		****	#		#	14	#		#	
2	80551177	Homozygous	Homozygous	Homozygous	Homozygous	AGCCACCAGTGC	CATTTCTCATAG	#		#		#		#	-7 -4	****	#		#		#		#	-4 -1	
2	80677936	Wild type	Heterozygous	Wild type	Wild type	CCTTTACTATGC	CGTGTGGGCCTC	#		#	10	#	4 5	#	-9	****	#		#	13	#	1 2	#	-6	
2	81044471	Wild type	Heterozygous	Wild type	Wild type	AGTACATTAACC	CCACTTCCAAAG	#		#	2 8	#		#	1	****	#		#	5 11	#		#	4	
2	81339516	Wild type	Homozygous	Wild type	Wild type	GAAGGACAGGGG	GGCTGTTTCTAC	#	-9 -4 -3 -2	#		#	-1	#		****	#	-12 -7 -6 -5	#		#	-4	#	
2	81503140	Wild type	Heterozygous	Wild type	Wild type	CAGATGCTGGTG	GAGGATGTGGAG	#	-4	#		#	1 7	#		****	#	-7	#		#	-2 4	#	
2	81872618	Wild type	Heterozygous	Wild type	Wild type	ACTTTAAAAAAA	ATTTTTTTATTA	#	homopolymer	
2	82033766	Heterozygous	Wild type	Wild type	Wild type	TATGGGTTGGTA	AACCCAGGTCCT	#	-9 -8 -4	#	4 5 11	#	5	#		****	#	-12 -11 -7	#	7 8 14	#	2	#	
2	82182975	Heterozygous	Wild type	Wild type	Wild type	CAATTTTTCATC	CTTGAAATGCAC	#		#		#		#		****	#		#		#		#	
2	82377845	Wild type	Wild type	Heterozygous	Wild type	CAGTGAGATTAG	GTCCCACAACTA	#		#	4 5	#		#		****	#		#	7 8	#		#	
2	83214047	Wild type	Heterozygous	Wild type	Wild type	CCTCATATCAGC	CTGGTGTATGTT	#		#		#	1	#	-9	****	#		#		#	-2	#	-6	
2	83251890	Wild type	Wild type	Heterozygous	Wild type	CCTGCCACTATC	CTTCTCCTGGCC	#		#	7 12	#	7	#	-9 -5	****	#		#	10 15	#	4	#	-6 -2	
2	83262501	Wild type	Wild type	Heterozygous	Wild type	TAGGTAGGTAGA	ATAGATAGATAG	#	-10 -6	#		#		#		****	#	-13 -9	#		#		#	
2	83448377	Wild type	Heterozygous	Wild type	Wild type	TGGCAAGACGAC	CGGGGAAGTCCT	#	-11	#	11	#	0 1 2	#		****	#	-14	#	14	#	-3 -2 -1	#	
2	83918472	Heterozygous	Wild type	Homozygous	Wild type	ACCTCTCTATCC	CTCTTCTTTTGT	#		#		#		#	-8 1	****	#		#		#		#	-5 4	
2	84513687	Wild type	Wild type	Wild type	Heterozygous	CACAGCATAGAC	CTTTGTCCCCTG	#		#	8 9 10	#		#		****	#		#	11 12 13	#		#	
2	85184099	Homozygous	Homozygous	Homozygous	Homozygous	CTTCCTTCCTTA	ACTTCCTTCCTT	#		#	6 10	#		#	-6 -2	****	#		#	9 13	#		#	-3 1	
2	85662788	Wild type	Wild type	Wild type	Heterozygous	AGAGAGAGAGAA	AAGAGAAAAAGA	#		#		#		#		****	#		#		#		#	
2	86925547	Heterozygous	Wild type	Wild type	Wild type	AATACTAGGGTG	GCTACATGTGCC	#	-5 -4	#	12	#		#		****	#	-8 -7	#	15	#		#	
2	87569467	Wild type	Heterozygous	Wild type	Wild type	TGTTTTTTTTAA	AACTGGTGAATA	#		#		#	3	#		****	#		#		#	0	#	
2	87610123	Heterozygous	Heterozygous	Wild type	Homozygous	AGATACTCAAAC	CAGTGGTGGTCA	#		#		#	3 6	#		****	#		#		#	0 3	#	
2	87713667	Wild type	Wild type	Wild type	Heterozygous	TGTGTGTGTGTG	GGGTGTGTGTGT	#		#		#	-1 0	#		****	#		#		#	-4 -3	#	
2	88593061	Wild type	Heterozygous	Wild type	Wild type	AAACAAAAATAT	TTGTCATACAAA	#		#		#		#		****	#		#		#		#	
2	88999135	Heterozygous	Wild type	Wild type	Wild type	AGCACTATATTG	GAATAGGGAGGG	#		#		#	4 5 8 9	#		****	#		#		#	1 2 5 6	#	
2	89786939	Wild type	Wild type	Heterozygous	Wild type	ATCTCCCACTTC	CCCAGTTACCCC	#		#	2 3 10 11 12	#		#	-5 -4	****	#		#	5 6 13 14 15	#		#	-2 -1	
2	90549033	Wild type	Wild type	Heterozygous	Wild type	TCCCAAGGCAGG	GGGTAGAATAGG	#	-6 -2	#		#	-1 0 9	#	-8 -7	****	#	-9 -5	#		#	-4 -3 6	#	-5 -4	
2	90881688	Heterozygous	Heterozygous	Wild type	Homozygous	AGAAAGGAAGCG	GTCTTACTGAGG	#	-7	#		#	9	#		****	#	-10	#		#	6	#	
2	91605816	Heterozygous	Wild type	Wild type	Wild type	TCCCAAGTGCTG	GGGACTAAAGGT	#		#		#	-1 0 8	#	-8 -7	****	#		#		#	-4 -3 5	#	-5 -4	
2	92041826	Wild type	Wild type	Wild type	Heterozygous	TGGGGGGGGGGT	TGGGGTGGGGGC	#	homopolymer	
2	92056648	Heterozygous	Wild type	Wild type	Wild type	TAACAAAAACCC	CTGTCTTCTTTC	#		#		#		#	0 1	****	#		#		#		#	3 4	
2	92206356	Homozygous	Homozygous	Homozygous	Homozygous	CCTCCTTCCTTA	ACTTCCTTCCCT	#		#	6 10 11	#		#	-9 -6 -2	****	#		#	9 13 14	#		#	-6 -3 1	
2	92915927	Wild type	Heterozygous	Wild type	Wild type	GACTGTGCATCC	CCAGGCAGGAAT	#		#	2	#	2 6	#	1	****	#		#	5	#	-1 3	#	4	
2	93510918	Homozygous	Homozygous	Homozygous	Homozygous	CCTTTTCCTCTA	ACCTCTCTCCCT	#		#	3 10 11	#		#	-9 -3	****	#		#	6 13 14	#		#	-6 0	
2	94119491	Homozygous	Homozygous	Homozygous	Homozygous	AACTTCCCAAGG	GAAAAAACACAT	#	homopolymer	
2	94618460	Wild type	Wild type	Wild type	Heterozygous	TTGCCAGAGCTG	GATTTCTGCACA	#		#		#		#	-6	****	#		#		#		#	-3	
2	94683718	Wild type	Homozygous	Wild type	Wild type	CTCTCTCTCTCA	ACACACACACAC	#		#		#		#		****	#		#		#		#	
2	95211258	Wild type	Heterozygous	Wild type	Wild type	CCCAAGTACCTG	GATAAAGGTTAC	#		#		#	5	#	-9 -8 -1	****	#		#		#	2	#	-6 -5 2	
2	95311756	Heterozygous	Wild type	Wild type	Wild type	ACAAATGAGACC	CTCATAAAATTG	#		#		#		#	1	****	#		#		#		#	4	
2	95916799	Wild type	Heterozygous	Wild type	Wild type	TGTATGTATGTG	GTGAGTTTCATG	#		#		#		#		****	#		#		#		#	
2	96690598	Heterozygous	Wild type	Wild type	Wild type	GAAAAATAATTC	CAATGTTTGTGT	#		#		#		#		****	#		#		#		#	
2	96752213	Heterozygous	Wild type	Wild type	Wild type	GATTAATGACCC	CTCCAAGGTGAT	#		#	4	#	5	#	0 1	****	#		#	7	#	2	#	3 4	
2	96802158	Wild type	Wild type	Wild type	Heterozygous	CAGTGATGAGAT	TCCCACATGGGT	#		#	3 4	#	7 8	#		****	#		#	6 7	#	4 5	#	
2	97061850	Wild type	Wild type	Heterozygous	Wild type	CAAAAAAGGCCC	CAGGACCAGATG	#	-5	#	7	#	1	#	0 1	****	#	-8	#	10	#	-2	#	3 4	
2	97725849	Heterozygous	Wild type	Wild type	Wild type	TTGCATTTCAAG	GGTGAAAGTTTA	#		#		#	-1	#		****	#		#		#	-4	#	
2	98324756	Wild type	Wild type	Wild type	Heterozygous	TGAATGAAAACT	TTAGCACAAAAC	#		#		#		#		****	#		#		#		#	
2	98376463	Homozygous	Homozygous	Homozygous	Homozygous	AATTTGAGAAAT	TTGTTTGCTAAA	#		#		#		#		****	#		#		#		#	
2	98456685	Heterozygous	Wild type	Wild type	Wild type	AATGTTTTTTGG	GATGCGCCTTGT	#	-2	#	8	#		#		****	#	-5	#	11	#		#	
2	98579692	Heterozygous	Wild type	Wild type	Wild type	TGTAAAGCTAAA	AATTATCTAAAT	#		#		#		#		****	#		#		#		#	
2	98585624	Homozygous	Homozygous	Homozygous	Homozygous	TACCTGTATGGG	GTCCTTCTTCCA	#	-3 -2	#	4 11	#		#	-7	****	#	-6 -5	#	7 14	#		#	-4	
2	98626265	Wild type	Wild type	Heterozygous	Wild type	CAGCTTGTTTAT	TCTTTTGAGTAG	#		#		#		#		****	#		#		#		#	
2	98819438	Wild type	Heterozygous	Wild type	Wild type	AGGCTAGTTTAG	GTATGAGCCAGA	#	-11	#	9	#		#		****	#	-14	#	12	#		#	
2	99543641	Heterozygous	Wild type	Wild type	Wild type	TCTTTATCGAAG	GGGGAAAAATAT	#		#		#	-1 0 1	#		****	#		#		#	-4 -3 -2	#	
2	99556976	Heterozygous	Wild type	Wild type	Wild type	GGGGTGGGGTGG	GGGGGCACTCTC	#	-12 -11 -10 -7 -6 -5 -2	#		#	-1 0 1 2	#		****	#	-15 -14 -13 -10 -9 -8 -5	#		#	-4 -3 -2 -1	#	
2	99691116	Wild type	Heterozygous	Homozygous	Heterozygous	ACAATTCCTACA	ATTCATGGTACC	#		#	12	#	5	#	-3	****	#		#	15	#	2	#	0	
2	99972882	Homozygous	Homozygous	Homozygous	Homozygous	TTTTTTTTTTGG	GTTTTTGAGACA	#	homopolymer	
2	100443645	Wild type	Wild type	Wild type	Homozygous	TGCGTAAAACTC	CGAGTCTAAGAA	#		#		#		#		****	#		#		#		#	
2	101317662	Heterozygous	Wild type	Heterozygous	Wild type	GTCTCTGATATC	CTCTCTCTCTCT	#		#		#		#		****	#		#		#		#	
2	101357430	Wild type	Wild type	Wild type	Heterozygous	CTCTGCAGTCCC	CAATCTGGTGCT	#		#		#	5	#	0 1	****	#		#		#	2	#	3 4	
2	101393906	Homozygous	Homozygous	Homozygous	Homozygous	GAGAGAGAAAGT	TAAAGAAAGAGA	#		#		#		#		****	#		#		#		#	
2	101893163	Wild type	Wild type	Heterozygous	Wild type	TCAGAGGTGGTT	TTCAGTCAGGTC	#	-7 -4	#		#	7	#		****	#	-10 -7	#		#	4	#	
2	101932086	Wild type	Heterozygous	Wild type	Wild type	CAGCACGTGCTC	CAATAAACATTT	#		#		#		#		****	#		#		#		#	
2	101938164	Wild type	Wild type	Heterozygous	Wild type	TCAGGGTCCCAG	GAGGCAGCTTGA	#	-9 -8	#		#	1	#	-2 -1	****	#	-12 -11	#		#	-2	#	1 2	
2	102224193	Wild type	Heterozygous	Wild type	Wild type	CTCTCTTTCTGA	AAAAGGCCCCTT	#		#	8 9 10	#	3	#		****	#		#	11 12 13	#	0	#	
2	102670906	Wild type	Wild type	Heterozygous	Wild type	GAATCAGGACAC	CGAGGTGAACGG	#	-6	#		#	2 9	#		****	#	-9	#		#	-1 6	#	
2	103632436	Heterozygous	Wild type	Wild type	Wild type	GCCTCCCCTACC	CTCAGATGTCAA	#		#		#		#	-8 -5 -4 -3 1	****	#		#		#		#	-5 -2 -1 0 4	
2	103819892	Wild type	Heterozygous	Wild type	Wild type	ATATATATATAG	GAGAGAGAGAGA	#		#		#		#		****	#		#		#		#	
2	103935640	Heterozygous	Wild type	Wild type	Wild type	CTCACAAGGATG	GCTGGAAATCTG	#	-5	#		#	2	#		****	#	-8	#		#	-1	#	
2	104535260	Homozygous	Heterozygous	Heterozygous	Heterozygous	CTCTACCTCTAC	CCTCTATCTCTA	#		#	2	#		#	-4	****	#		#	5	#		#	-1	
2	105495715	Wild type	Wild type	Homozygous	Heterozygous	TGTGTGTGTGTA	ATATATATAAAT	#		#		#		#		****	#		#		#		#	
2	106605728	Wild type	Wild type	Wild type	Heterozygous	AAGGAAGGAAGG	GAAGAAAGAAAG	#	-10 -6 -2	#		#		#		****	#	-13 -9 -5	#		#		#	
2	106636069	Wild type	Heterozygous	Wild type	Wild type	TAGGTAGGTAGG	GTAGATAGATAG	#	-10 -6 -2	#		#		#		****	#	-13 -9 -5	#		#		#	
2	106680689	Heterozygous	Homozygous	Homozygous	Heterozygous	TGTTGTTGTTGT	TTGGTGGTGGTG	#		#		#	1 4 7	#		****	#		#		#	-2 1 4	#	
2	107113702	Homozygous	Homozygous	Homozygous	Homozygous	TCTCTCTCTCTC	CTATATATATAT	#		#		#		#		****	#		#		#		#	
2	107237375	Heterozygous	Heterozygous	Wild type	Heterozygous	CTTCCTTCCTTC	CCTTTCTTTCTT	#		#	2	#		#	-6 -2	****	#		#	5	#		#	-3 1	
2	107310084	Homozygous	Homozygous	Homozygous	Homozygous	GAAGAGGGAGTG	GCTTAGGATTTT	#	-7 -6	#		#	4	#		****	#	-10 -9	#		#	1	#	
2	107703601	Wild type	Heterozygous	Wild type	Wild type	AGACTGATTTCC	CACAGTTGTTGT	#		#		#		#	1	****	#		#		#		#	4	
2	107755497	Heterozygous	Wild type	Wild type	Wild type	TTAACTTCTTGA	AGTTCTTTGTAT	#		#		#		#		****	#		#		#		#	
2	107843704	Wild type	Wild type	Wild type	Heterozygous	TATTATTATTAT	TTAGTAGTAGTA	#		#		#		#		****	#		#		#		#	
2	107892111	Heterozygous	Wild type	Wild type	Wild type	GGAAGTGTGTGG	GGGGAGGATATG	#	-12 -2	#		#	-1 0 1 4	#		****	#	-15 -5	#		#	-4 -3 -2 1	#	
2	108310600	Heterozygous	Wild type	Wild type	Wild type	TATATATAATAC	CTAGACTACAAT	#		#		#		#		****	#		#		#		#	
2	108489404	Homozygous	Homozygous	Homozygous	Homozygous	CTTTACTGTTGG	GGCCCCGAGACT	#	-2	#	4 5 6	#	-1	#		****	#	-5	#	7 8 9	#	-4	#	
2	108753037	Homozygous	Homozygous	Homozygous	Homozygous	AGAAACCGACAA	AACATAATAAAT	#		#		#		#	-4	****	#		#		#		#	-1	
2	109042266	Wild type	Wild type	Heterozygous	Wild type	AACTTTAGTGGG	GGAAAAAAACCC	#	-3 -2	#	11 12	#	-1	#		****	#	-6 -5	#	14 15	#	-4	#	
2	109120681	Homozygous	Homozygous	Homozygous	Homozygous	ATCCAGCCACAC	CGATGCTGGGGT	#		#		#	6 7 8	#	-7 -3	****	#		#		#	3 4 5	#	-4 0	
2	109596533	Heterozygous	Wild type	Wild type	Wild type	AGGAAACAACCC	CCTTTTATAGCA	#	-11	#	2	#		#	0 1	****	#	-14	#	5	#		#	3 4	
2	109619596	Wild type	Wild type	Wild type	Heterozygous	ACTTGATTTAAC	CTGTATAAAAAT	#		#		#		#		****	#		#		#		#	
2	110455908	Heterozygous	Wild type	Wild type	Wild type	GTTTATTTCACG	GCTTGGGTTACT	#		#		#	3 4	#		****	#		#		#	0 1	#	
2	110939965	Wild type	Wild type	Heterozygous	Wild type	TTAACATTATAA	AATATACTACAG	#		#		#		#		****	#		#		#		#	
2	111260172	Heterozygous	Homozygous	Wild type	Heterozygous	TTTTCAACCAGC	CCCAAGATTAAT	#		#	2 3	#		#	-2	****	#		#	5 6	#		#	1	
2	111310764	Wild type	Heterozygous	Wild type	Wild type	ATATGCAGCTAG	GAGACATGAGCT	#		#		#		#		****	#		#		#		#	
2	111534495	Homozygous	Homozygous	Homozygous	Homozygous	TATTACATTCAA	ATTTGACCCAGA	#		#	8 9	#		#		****	#		#	11 12	#		#	
2	112036243	Wild type	Heterozygous	Wild type	Wild type	AGTGTGTGTTCC	CTGTATTCAGTC	#		#		#		#	1	****	#		#		#		#	4	
2	112097111	Wild type	Heterozygous	Wild type	Wild type	TAGATAATTAGC	CTCAAATCCTGA	#		#	9	#		#		****	#		#	12	#		#	
2	112616467	Wild type	Wild type	Heterozygous	Wild type	TAAGCCCACACC	CCACAGTGACAC	#		#	2	#		#	-5 -4 1	****	#		#	5	#		#	-2 -1 4	
2	112890001	Wild type	Wild type	Wild type	Heterozygous	AGCCCGTCTTTA	ATGCATTGTTCT	#		#		#		#	-7 -6	****	#		#		#		#	-4 -3	
2	113536706	Heterozygous	Wild type	Wild type	Wild type	TTAGTTAATTCC	CACAAGACCTGA	#		#	9	#		#	1	****	#		#	12	#		#	4	
2	113893148	Homozygous	Homozygous	Homozygous	Homozygous	GACAAAAAAGAT	TAGAAAAGATGT	#		#		#		#		****	#		#		#		#	
2	115770589	Homozygous	Homozygous	Homozygous	Homozygous	GCGTATCTCCGC	CATAGCCATTGG	#		#	7	#	9	#	-1	****	#		#	10	#	6	#	2	
2	116032439	Homozygous	Homozygous	Homozygous	Homozygous	AAGGAAGGAAGT	TAAAGAAGGAAG	#	-10 -6	#		#	6	#		****	#	-13 -9	#		#	3	#	
2	116865272	Wild type	Heterozygous	Wild type	Wild type	CCTCTTCTGATT	TTCAGTGGGCAC	#		#		#	5 6	#	-9	****	#		#		#	2 3	#	-6	
2	116945958	Heterozygous	Wild type	Wild type	Wild type	ACCTAACCACCC	CCTTCCATCCCA	#		#	2 6 10 11	#		#	-8 -3 0 1	****	#		#	5 9 13 14	#		#	-5 0 3 4	
2	117008829	Wild type	Heterozygous	Wild type	Wild type	AGAGAGAGAGAG	GAGAAAGAAAGA	#		#		#		#		****	#		#		#		#	
2	117677804	Heterozygous	Wild type	Wild type	Wild type	AGACAGAAGAGG	GGGGCATGTATG	#	-2	#		#	-1 0 1	#		****	#	-5	#		#	-4 -3 -2	#	
2	117729474	Homozygous	Homozygous	Homozygous	Homozygous	TCTTCCTAGAGG	GCAGGAGTTTAC	#	-2	#		#	2	#	-5	****	#	-5	#		#	-1	#	-2	
2	118067131	Wild type	Wild type	Heterozygous	Wild type	TACTACTACTAA	ATAATAATAATA	#		#		#		#		****	#		#		#		#	
2	119026937	Homozygous	Homozygous	Homozygous	Homozygous	CTAGTACAAAAA	AATTTTTGACTT	#		#		#		#		****	#		#		#		#	
2	119129659	Homozygous	Homozygous	Homozygous	Homozygous	CCTCCCTCCCTA	ACTTCCCTCCCT	#		#	6 7 10 11	#		#	-9 -6 -5 -2 -1	****	#		#	9 10 13 14	#		#	-6 -3 -2 1 2	
2	119159659	Wild type	Wild type	Wild type	Heterozygous	AAAAAAAAAAAC	CAAAAAAAAAAA	#	homopolymer	
2	119805117	Homozygous	Homozygous	Homozygous	Homozygous	AGGGAGGGAAGT	TAGGGAGGGAGG	#	-11 -10 -7 -6	#		#	1 2 5 6 9	#		****	#	-14 -13 -10 -9	#		#	-2 -1 2 3 6	#	
2	119909806	Heterozygous	Heterozygous	Wild type	Heterozygous	CCTTTCCCTTTC	CCCTTTTCCTTT	#		#	2 3 9	#		#	-9 -4 -3	****	#		#	5 6 12	#		#	-6 -1 0	
2	120482371	Heterozygous	Wild type	Wild type	Wild type	TGTCTCTCTCTG	GTGTGTGTGTGT	#		#		#		#		****	#		#		#		#	
2	120602333	Wild type	Wild type	Wild type	Heterozygous	TATTATTATTAG	GTAGTAGTAGTA	#		#		#		#		****	#		#		#		#	
2	120680035	Wild type	Heterozygous	Wild type	Wild type	GGAGTGCTTCCG	GTTTGGAGCTGG	#	-12	#		#	3 9	#	0	****	#	-15	#		#	0 6	#	3	
2	120996955	Wild type	Wild type	Wild type	Heterozygous	TCTTTCTTTCTT	TTCTGTCTGTCT	#		#		#		#		****	#		#		#		#	
2	121209778	Wild type	Wild type	Wild type	Homozygous	AATAAAAAAAAA	ACAAAACAAAAC	#	homopolymer	
2	122042724	Wild type	Heterozygous	Wild type	Wild type	TTCCCTCCTTCC	CCTCCTTCCTTC	#		#	2 5 9	#		#	-7 -6 -3 1	****	#		#	5 8 12	#		#	-4 -3 0 4	
2	122061647	Homozygous	Homozygous	Homozygous	Homozygous	TTTAAGTTCAAC	CGTGATTCTCCT	#		#	11	#		#		****	#		#	14	#		#	
2	122177459	Heterozygous	Wild type	Wild type	Wild type	CACCTTTAATCC	CCAGAACTTGGG	#		#	2	#	8 9	#	-7 1	****	#		#	5	#	5 6	#	-4 4	
2	122681380	Heterozygous	Heterozygous	Heterozygous	Heterozygous	TAAACCCCAGCT	TTCAAAATCTTT	#		#		#		#	-5 -4 -3	****	#		#		#		#	-2 -1 0	
2	123101061	Heterozygous	Wild type	Wild type	Wild type	ATATTATTGCAA	ATATCCATTTGC	#		#	6	#		#		****	#		#	9	#		#	
2	123965831	Wild type	Wild type	Wild type	Heterozygous	CAAATTAGGACA	ATTGCCTTTGAA	#	-5	#	6	#		#		****	#	-8	#	9	#		#	
2	124014845	Heterozygous	Wild type	Wild type	Wild type	CTACCCTCTCCC	CTGCCCTGCTCC	#		#	5 6 12	#		#	-6 -5 0 1	****	#		#	8 9 15	#		#	-3 -2 3 4	
2	124072593	Wild type	Heterozygous	Wild type	Wild type	TGCATTCGTAGC	CAGAGAATGGTC	#		#		#	7	#		****	#		#		#	4	#	
2	124111768	Heterozygous	Wild type	Wild type	Wild type	CTCGTTGGTGTA	AATGAATGTGTA	#	-6	#		#		#		****	#	-9	#		#		#	
2	124174852	Heterozygous	Wild type	Wild type	Wild type	CAACTCTTGGTC	CAGTGTTTTCTT	#	-4	#		#		#		****	#	-7	#		#		#	
2	124907169	Homozygous	Wild type	Homozygous	Heterozygous	CATGCCCCCCCC	CCACACACACAC	#	homopolymer	
2	125908442	Homozygous	Homozygous	Homozygous	Homozygous	GACTGGGAGTTA	ACTACTGAAAAA	#	-8 -7	#		#		#		****	#	-11 -10	#		#		#	
2	125987921	Wild type	Heterozygous	Wild type	Wild type	GTCAATTAGTTC	CCTGTTGCTCTC	#		#	2	#		#		****	#		#	5	#		#	
2	126227163	Heterozygous	Wild type	Wild type	Wild type	ATGTGAATTAAG	GTGATGTAGACC	#		#	12	#		#		****	#		#	15	#		#	
2	127139208	Homozygous	Homozygous	Homozygous	Homozygous	AAAACGTGACAG	GTCACCGACTAC	#		#	6	#		#		****	#		#	9	#		#	
2	127500213	Wild type	Heterozygous	Wild type	Wild type	TGTGTGTTTGGG	GGGGGGGGGTGG	#	homopolymer	
2	128048230	Heterozygous	Wild type	Wild type	Wild type	TTTCTCTCCCCT	TCAGAGAAGCCT	#		#	11	#		#	-2 -1 0	****	#		#	14	#		#	1 2 3	
2	128433141	Wild type	Wild type	Heterozygous	Wild type	GTCACCCTCCCC	CTCCCCCACCCA	#		#	4 5 6 7 10 11	#		#	-5 -4 -1 0 1	****	#		#	7 8 9 10 13 14	#		#	-2 -1 2 3 4	
2	128472385	Heterozygous	Wild type	Wild type	Wild type	CCCTATTTCCCC	CATTTTTCTACC	#		#	12	#		#	-9 -8 -1 0 1	****	#		#	15	#		#	-6 -5 2 3 4	
2	128490761	Homozygous	Homozygous	Homozygous	Homozygous	AGGGAGGGAAGT	TAGGGAGGGAGG	#	-11 -10 -7 -6	#		#	1 2 5 6 9	#		****	#	-14 -13 -10 -9	#		#	-2 -1 2 3 6	#	
2	128574303	Wild type	Heterozygous	Wild type	Wild type	AATTTTCTTTTT	TAAAAAAAAAAG	#	homopolymer	
2	128603421	Homozygous	Homozygous	Homozygous	Homozygous	TAAAAAAAAAAC	CACTGGAGGAAT	#	homopolymer	
2	129969539	Heterozygous	Wild type	Wild type	Wild type	CAATGTCTCACG	GGAGTCTCCGTA	#		#	9	#	-1	#		****	#		#	12	#	-4	#	
2	129998934	Heterozygous	Wild type	Wild type	Wild type	GGATGAGGGAAG	GGGATGTGGGCA	#	-12 -6 -5	#		#	-1 0 6 7	#		****	#	-15 -9 -8	#		#	-4 -3 3 4	#	
2	130397755	Heterozygous	Wild type	Wild type	Wild type	CCCCCGGGGGGG	GGGGGAGGGCGG	#	homopolymer	
2	131172618	Wild type	Heterozygous	Wild type	Wild type	AGCTCAACAGCC	CCCACCTGTAAG	#		#	2 3 6	#		#	1	****	#		#	5 6 9	#		#	4	
2	131258709	Homozygous	Homozygous	Homozygous	Homozygous	GTTAATATGGCC	CGGTGGTGATGC	#	-4	#		#	0 3	#	1	****	#	-7	#		#	-3 0	#	4	
2	132267925	Wild type	Heterozygous	Wild type	Wild type	ACTGAAGAATTC	CCTCCAGCCCCA	#		#	2 5 9 10 11	#		#		****	#		#	5 8 12 13 14	#		#	
2	132288798	Heterozygous	Wild type	Wild type	Wild type	TCATTCTTGGAT	TTTCTGATGGGG	#	-4	#		#	7 8 9	#		****	#	-7	#		#	4 5 6	#	
2	133003749	Heterozygous	Wild type	Wild type	Wild type	TCTCTCTCTCTC	CTCTCTCTCTTT	#		#		#		#		****	#		#		#		#	
2	133003759	Heterozygous	Wild type	Wild type	Wild type	TCTCTCTCTCTT	TTCTCTCTCTCT	#		#		#		#		****	#		#		#		#	
2	133103543	Heterozygous	Wild type	Wild type	Wild type	TTGGGGGGGGGG	GGGGAAGAGGCT	#	homopolymer	
2	133355360	Wild type	Heterozygous	Wild type	Wild type	TATAATTTCAAG	GAGTTCAGCATA	#		#		#		#		****	#		#		#		#	
2	133973790	Wild type	Wild type	Heterozygous	Wild type	CCTTGACAACCA	AAAATAAGGAAC	#		#		#	6	#	-9 0	****	#		#		#	3	#	-6 3	
2	134376613	Wild type	Wild type	Heterozygous	Wild type	AATGCAAATTTG	GGGTTAATTTTA	#		#		#	-1 0	#		****	#		#		#	-4 -3	#	
2	134483635	Wild type	Wild type	Wild type	Heterozygous	TGTGTTCCTACT	TTATAGCATCAG	#		#		#		#	-3	****	#		#		#		#	0	
2	136141589	Wild type	Wild type	Wild type	Heterozygous	TTTCCTAAACTG	GGACAGACAGAA	#		#		#	-1	#	-6	****	#		#		#	-4	#	-3	
2	136531178	Heterozygous	Wild type	Wild type	Wild type	TTTGTGTAGCCC	CTGGCTGTCCTG	#		#	10	#	1	#	0 1	****	#		#	13	#	-2	#	3 4	
2	137431994	Wild type	Wild type	Homozygous	Wild type	CTGATTGCCTCA	ATGTGCTCCCAG	#		#	9 10	#		#	-2	****	#		#	12 13	#		#	1	
2	137526859	Heterozygous	Wild type	Wild type	Wild type	CAGCCATATGGA	AAGTCATTACAG	#	-3	#		#		#	-6	****	#	-6	#		#		#	-3	
2	138395834	Heterozygous	Wild type	Wild type	Wild type	AATTCTGTTGTC	CAAAAATTGCCA	#	homopolymer	
2	139860815	Wild type	Wild type	Wild type	Heterozygous	CAGGGGATCCAA	ATGTTCTTTTCT	#	-10 -9 -8	#		#		#	-1	****	#	-13 -12 -11	#		#		#	2	
2	140404616	Homozygous	Homozygous	Homozygous	Homozygous	GAGGGAGAAAAT	TAAAAAAAGAGG	#	homopolymer	
2	140629455	Heterozygous	Wild type	Wild type	Wild type	TATTTCAGATTG	GAAAATCTAAAC	#		#		#		#		****	#		#		#		#	
2	140720146	Heterozygous	Heterozygous	Heterozygous	Heterozygous	ACACACACACAT	TACACACACACA	#		#		#		#		****	#		#		#		#	
2	140929628	Wild type	Heterozygous	Wild type	Wild type	ATTACATTACAT	TTATATTACATT	#		#		#		#		****	#		#		#		#	
2	141057091	Homozygous	Homozygous	Homozygous	Homozygous	CCTCTCTCTCTA	ACTCCCTCCCCT	#		#	5 6 9 10 11	#		#	-9	****	#		#	8 9 12 13 14	#		#	-6	
2	141222849	Heterozygous	Wild type	Wild type	Wild type	TCCATGTAAAAG	GAAATTATATAT	#		#		#		#	-8	****	#		#		#		#	-5	
2	141922670	Wild type	Wild type	Wild type	Heterozygous	ACAGACACACAC	CAGACACACACA	#		#		#		#		****	#		#		#		#	
2	142175200	Heterozygous	Wild type	Wild type	Wild type	CTGGAGCTTCTC	CGGTTACTGGAA	#	-10	#		#	0 7	#		****	#	-13	#		#	-3 4	#	
2	142246185	Heterozygous	Wild type	Wild type	Wild type	CCCATTCTTCAG	GAGAAAGTTTAA	#		#		#		#	-9 -8	****	#		#		#		#	-6 -5	
2	144265902	Homozygous	Homozygous	Homozygous	Homozygous	TTAAATGGCTCA	AACAAGTGGGAG	#	-6	#		#	6 7	#		****	#	-9	#		#	3 4	#	
2	144644071	Wild type	Wild type	Heterozygous	Wild type	CTTTCTCTGCCC	CCTTCCTCCAAA	#		#	2 6 9	#		#	0 1	****	#		#	5 9 12	#		#	3 4	
2	144647554	Homozygous	Homozygous	Homozygous	Homozygous	TCCTCAGGGTTC	CGTCCATGTCAA	#	-6 -5	#	5	#		#	-8	****	#	-9 -8	#	8	#		#	-5	
2	144649617	Heterozygous	Wild type	Wild type	Wild type	AGATGTGGCGAT	TCATACATGTTT	#	-6	#		#		#		****	#	-9	#		#		#	
2	144772469	Wild type	Heterozygous	Wild type	Wild type	TCCCCATTCCTG	GCTGAAACCAAG	#		#	9	#		#	-8 -7 -6 -1	****	#		#	12	#		#	-5 -4 -3 2	
2	145097628	Heterozygous	Wild type	Wild type	Wild type	CAAGCATCTTGG	GGAATTAGGGGA	#	-2	#		#	-1 6 7 8	#		****	#	-5	#		#	-4 3 4 5	#	
2	146107602	Wild type	Wild type	Wild type	Heterozygous	CACACACACACA	ACACACGCACAC	#		#		#		#		****	#		#		#		#	
2	146174629	Wild type	Wild type	Wild type	Heterozygous	ACAATACTGTAT	TAACAGCTATTC	#		#		#		#		****	#		#		#		#	
2	146485849	Homozygous	Homozygous	Homozygous	Homozygous	CACTAGGGTTCT	TTTCTTCCCACG	#	-7 -6	#	8 9	#		#		****	#	-10 -9	#	11 12	#		#	
2	147552557	Wild type	Wild type	Heterozygous	Wild type	GTGATTCCTGTC	CTGTTAGCTCTG	#		#		#		#	-3	****	#		#		#		#	0	
2	147798702	Wild type	Wild type	Heterozygous	Wild type	AGAGGTAGATCT	TGGCCAATCTAG	#	-9	#	5	#	0	#		****	#	-12	#	8	#	-3	#	
2	148193270	Heterozygous	Wild type	Wild type	Wild type	GTAAACCCAGGG	GAGGGCAGGGGT	#	-3 -2	#		#	1 2 6 7 8	#	-4 -3	****	#	-6 -5	#		#	-2 -1 3 4 5	#	-1 0	
2	149581846	Wild type	Wild type	Heterozygous	Wild type	TTCTCTGAGAGG	GCTATATCAGCC	#	-2	#	12	#		#		****	#	-5	#	15	#		#	
2	149582924	Homozygous	Homozygous	Homozygous	Homozygous	TCCTTGTGTTGT	TTTCACCATTTT	#		#	7	#		#	-8	****	#		#	10	#		#	-5	
2	149760437	Heterozygous	Wild type	Wild type	Wild type	TCTCTGTCTCTC	CTGTGTGTGTGT	#		#		#		#		****	#		#		#		#	
2	149809933	Wild type	Heterozygous	Wild type	Wild type	TTATCACAGCAA	AATTCGAAGTAG	#		#		#		#		****	#		#		#		#	
2	150753243	Heterozygous	Wild type	Wild type	Wild type	GCTCAGCTGCAC	CGTGGTCATGAG	#		#		#	2	#		****	#		#		#	-1	#	
2	152561812	Heterozygous	Heterozygous	Wild type	Heterozygous	GAGAACATATGA	ACCCATCCTACC	#		#	3 4 8 12	#		#		****	#		#	6 7 11 15	#		#	
2	152846969	Homozygous	Homozygous	Homozygous	Homozygous	ATATAAAATGTG	GTTATCTCACAC	#		#		#		#		****	#		#		#		#	
2	153168041	Heterozygous	Wild type	Wild type	Wild type	TCCCCCCTTCCT	TCCCCCCCCCCC	#	homopolymer	
2	153578821	Heterozygous	Wild type	Wild type	Wild type	ATGAGTTCCAGG	GACAGCCAGGGC	#	-2	#	7	#	7 8	#	-2	****	#	-5	#	10	#	4 5	#	1	
2	154157817	Homozygous	Homozygous	Homozygous	Homozygous	TCATACACATAC	CATACACATGCA	#		#		#		#		****	#		#		#		#	
2	154839343	Heterozygous	Wild type	Heterozygous	Wild type	TGGGATGAAGCC	CTACCTGATCAT	#	-11 -10	#	5	#		#	1	****	#	-14 -13	#	8	#		#	4	
2	155071241	Heterozygous	Wild type	Wild type	Wild type	CAGGAATTTGAG	GACTCACAATCC	#	-10	#	12	#		#		****	#	-13	#	15	#		#	
2	155232069	Homozygous	Homozygous	Homozygous	Homozygous	AGCTTATAGACC	CCCTGTCATGCC	#		#	2 3 12	#		#	1	****	#		#	5 6 15	#		#	4	
2	156062613	Wild type	Heterozygous	Wild type	Wild type	TTCTTGAACCCA	ACCCCCCCCCCC	#	homopolymer	
2	156397224	Homozygous	Homozygous	Homozygous	Homozygous	TCCTCTCTCCTA	AACTCTCCTCTC	#		#	8	#		#	-8 -1	****	#		#	11	#		#	-5 2	
2	156889374	Homozygous	Homozygous	Homozygous	Homozygous	AGAAAGAAAGAA	AAGACAGACAGA	#		#		#		#		****	#		#		#		#	
2	157065104	Homozygous	Homozygous	Homozygous	Homozygous	AGGCAGTGTCTG	GTTGACTAGTCT	#	-11	#		#		#		****	#	-14	#		#		#	
2	158472200	Heterozygous	Wild type	Wild type	Wild type	TTTCCACTTAGC	CCACAGTGAATT	#		#	2	#		#	-6	****	#		#	5	#		#	-3	
2	158501050	Wild type	Wild type	Wild type	Heterozygous	ATAGGGTGGGGT	TGGGGTGGGGTG	#	-9 -8 -5 -4 -3	#		#	0 1 2 5 6 7	#		****	#	-12 -11 -8 -7 -6	#		#	-3 -2 -1 2 3 4	#	
2	158604902	Homozygous	Homozygous	Homozygous	Homozygous	GGCAGGTCTTAT	TCACACCCTGCA	#	-12 -8	#	7 8	#		#		****	#	-15 -11	#	10 11	#		#	
2	159106704	Heterozygous	Wild type	Wild type	Wild type	ACCAGGTCCTCG	GTTACCACATTG	#	-8	#	6	#		#	-8 -2	****	#	-11	#	9	#		#	-5 1	
2	159138377	Heterozygous	Wild type	Wild type	Wild type	ACACTATTAATG	GATATTTTGTTA	#		#		#		#		****	#		#		#		#	
2	159541471	Wild type	Wild type	Wild type	Heterozygous	ACACACACACAG	GAGAGAGAGAGA	#		#		#		#		****	#		#		#		#	
2	159884928	Homozygous	Homozygous	Homozygous	Homozygous	AGGAGAAGGGGG	GGGAGTGTGTGT	#	-11 -5 -4 -3 -2	#		#	-1 0	#		****	#	-14 -8 -7 -6 -5	#		#	-4 -3	#	
2	160071293	Wild type	Heterozygous	Wild type	Wild type	TTCAGTCTCTGC	CTCCACTCTTTG	#		#	4	#		#		****	#		#	7	#		#	
2	160813304	Heterozygous	Wild type	Wild type	Wild type	ACACACTTTGGG	GCAAACTCCACA	#	-3 -2	#	9	#		#		****	#	-6 -5	#	12	#		#	
2	160918597	Heterozygous	Wild type	Wild type	Wild type	GGGGGGGGGGGA	AGCAGAGCTGCC	#	homopolymer	
2	161134513	Heterozygous	Heterozygous	Heterozygous	Wild type	GATAGATAGATA	AGATGGATGGAT	#		#		#	3 7	#		****	#		#		#	0 4	#	
2	161134537	Wild type	Wild type	Wild type	Heterozygous	GATGGATGGATA	AGATAGATAGAT	#	-9 -5	#		#		#		****	#	-12 -8	#		#		#	
2	161402763	Heterozygous	Wild type	Wild type	Wild type	TTATTATTGAGC	CACCAGTACAGC	#		#	4	#		#		****	#		#	7	#		#	
2	161713537	Wild type	Wild type	Heterozygous	Wild type	AAACAAAAAAAA	ACAAATGAAGCC	#	homopolymer	
2	162272612	Heterozygous	Wild type	Wild type	Wild type	AAATGCTGACCC	CAGGTATCTCAA	#		#		#	1	#	0 1	****	#		#		#	-2	#	3 4	
2	162629631	Wild type	Wild type	Heterozygous	Wild type	TGTGTGTGTGTA	ATGAGAGAGAGA	#		#		#		#		****	#		#		#		#	
2	162769583	Wild type	Heterozygous	Wild type	Wild type	GATGAGGGTGGG	GGGTGGGGTGGG	#	-7 -6 -3 -2	#		#	-1 0 3 4 5 8 9	#		****	#	-10 -9 -6 -5	#		#	-4 -3 0 1 2 5 6	#	
2	162980299	Wild type	Heterozygous	Wild type	Wild type	AATAATAATAAG	GAAGAAGAAGAA	#		#		#		#		****	#		#		#		#	
2	165073254	Wild type	Wild type	Heterozygous	Wild type	TGACTTGCCATC	CGGTGACACAGG	#		#		#	0 9	#	-2	****	#		#		#	-3 6	#	1	
2	165225626	Wild type	Wild type	Heterozygous	Wild type	TGGTGGGTGGGT	TGGGTGCACAGC	#	-11 -8 -7 -4 -3	#		#	0 1	#		****	#	-14 -11 -10 -7 -6	#		#	-3 -2	#	
2	166474552	Heterozygous	Wild type	Wild type	Wild type	AATGAGATCCTG	GACGCATCAGAT	#		#		#		#	-1	****	#		#		#		#	2	
2	166720887	Homozygous	Homozygous	Homozygous	Homozygous	AAAAAAAAAAAA	AATATATATATA	#	homopolymer	
2	166898991	Heterozygous	Wild type	Wild type	Wild type	ATAGCCCCAATC	CTTTTTTTTTTT	#	homopolymer	
2	168038139	Wild type	Heterozygous	Wild type	Wild type	CTTCCTTCCTTC	CCTTTCTTTCTT	#		#	2	#		#	-6 -2	****	#		#	5	#		#	-3 1	
2	168546899	Homozygous	Homozygous	Homozygous	Homozygous	CTCACAACCTTC	CGGAAGAGCAGT	#		#		#	0	#	-2	****	#		#		#	-3	#	1	
2	168571169	Wild type	Heterozygous	Wild type	Wild type	GTCGTCGGGCCC	CGGCGTTATTGG	#	-6 -5	#		#	0 9	#	0 1	****	#	-9 -8	#		#	-3 6	#	3 4	
2	169140284	Homozygous	Homozygous	Homozygous	Homozygous	AGGGAGGAGGGT	TATGGGGAGGAG	#	-11 -10 -7 -4 -3	#		#	2 3 4 7	#		****	#	-14 -13 -10 -7 -6	#		#	-1 0 1 4	#	
2	169329467	Wild type	Wild type	Heterozygous	Heterozygous	TCTATTGTTGTG	GATAAACACCCT	#		#	10 11	#		#		****	#		#	13 14	#		#	
2	169487126	Wild type	Homozygous	Wild type	Heterozygous	CACAGCCCGTGC	CTCAATCAGTGT	#		#		#		#	-4 -3	****	#		#		#		#	-1 0	
2	169678734	Homozygous	Homozygous	Homozygous	Homozygous	CGGCTCTCTGAG	GGATTGCACGAA	#	-11	#		#	-1	#		****	#	-14	#		#	-4	#	
2	169773855	Homozygous	Homozygous	Homozygous	Homozygous	GAGCATGGATAT	TCAGAAGGTCTT	#	-6	#		#	5	#		****	#	-9	#		#	2	#	
2	171326471	Heterozygous	Heterozygous	Heterozygous	Heterozygous	TTGTTTTGTTTG	GGTTTGGTTTGG	#		#		#	-1 4 9	#		****	#		#		#	-4 1 6	#	
2	171339608	Heterozygous	Wild type	Wild type	Wild type	AAAAGATTTTTC	CTTCCTCAGTTA	#	homopolymer	
2	171433206	Homozygous	Homozygous	Homozygous	Homozygous	GTGTGTGCGTGA	ATATATATTCTT	#		#		#		#		****	#		#		#		#	
2	171760996	Heterozygous	Wild type	Wild type	Wild type	TTCTCTCTGAGG	GGATCGTAATAT	#	-2	#		#	-1	#		****	#	-5	#		#	-4	#	
2	171817806	Homozygous	Homozygous	Homozygous	Homozygous	GGCATCTATTAA	AAAGCTGCATTT	#	-12	#		#		#		****	#	-15	#		#		#	
2	172658782	Homozygous	Homozygous	Homozygous	Homozygous	GAAGAATTAACA	ATTTTTTAAAAA	#	homopolymer	
2	172778812	Homozygous	Homozygous	Homozygous	Homozygous	CCTCCCTCCTTA	ACTTCCCTCCCT	#		#	6 7 10 11	#		#	-9 -6 -5 -2	****	#		#	9 10 13 14	#		#	-6 -3 -2 1	
2	172979301	Heterozygous	Wild type	Wild type	Wild type	TTGCCTGGCGGG	GGGTCCTAAGAA	#	-6 -3 -2	#	6	#	-1 0	#	-6	****	#	-9 -6 -5	#	9	#	-4 -3	#	-3	
2	173151167	Wild type	Homozygous	Wild type	Heterozygous	GACACGCTAGCC	CAGCTTTGCCTG	#		#	10	#		#	1	****	#		#	13	#		#	4	
2	174294206	Wild type	Heterozygous	Wild type	Wild type	CAGCCCCTCCCC	CGACTCTATGTA	#		#		#		#	-6 -5 -4 -1 0 1	****	#		#		#		#	-3 -2 -1 2 3 4	
2	177317857	Heterozygous	Wild type	Heterozygous	Heterozygous	TCCCCTTCCCTA	ACTTGCCAGATG	#		#	7	#		#	-8 -7 -6 -2 -1	****	#		#	10	#		#	-5 -4 -3 1 2	
2	178117997	Wild type	Wild type	Heterozygous	Wild type	TCCTCAACAGAG	GCTGAGGGGAGA	#		#		#	4 5 6	#	-8	****	#		#		#	1 2 3	#	-5	
2	178329097	Heterozygous	Wild type	Wild type	Heterozygous	TCTCTCTCTCTA	ATATATATATAT	#		#		#		#		****	#		#		#		#	
2	178712419	Wild type	Wild type	Heterozygous	Wild type	TCCCTCCCCCCA	ACCCCCCCCCCC	#	homopolymer	
2	179056611	Homozygous	Homozygous	Homozygous	Homozygous	AGAGTCCACAGC	CGCAGGGAAATC	#		#		#	3 4	#	-4	****	#		#		#	0 1	#	-1	
2	179080163	Homozygous	Homozygous	Homozygous	Homozygous	GCACACTCATGC	CTCTCTCTCTCT	#		#		#		#		****	#		#		#		#	
2	179206093	Wild type	Wild type	Wild type	Heterozygous	CACTTTCCGAGC	CGCTTACTCTCT	#		#		#		#	-3	****	#		#		#		#	0	
2	179637670	Heterozygous	Wild type	Wild type	Wild type	TGGTAGAGTAAG	GGGTCCACCCTG	#	-11	#	6 9 10	#	-1 0	#		****	#	-14	#	9 12 13	#	-4 -3	#	
2	179798327	Wild type	Wild type	Wild type	Heterozygous	ACTGCCCTGCGA	AGTCAGCGTCAG	#		#		#		#	-5 -4	****	#		#		#		#	-2 -1	
2	179976234	Heterozygous	Wild type	Wild type	Wild type	CAGCGGCGGCGG	GGGCAGGGCCCC	#	-8 -5 -2	#	10 11 12	#	-1 0 4 5	#		****	#	-11 -8 -5	#	13 14 15	#	-4 -3 1 2	#	
2	180254633	Homozygous	Homozygous	Homozygous	Homozygous	CCACATGCGGCA	ATAGTATGGGTG	#	-4	#		#	6 7	#	-9	****	#	-7	#		#	3 4	#	-6	
2	181148433	Heterozygous	Wild type	Wild type	Wild type	TGTGTGTGTGTA	ATGTGTGCGTGC	#		#		#		#		****	#		#		#		#	
3	3001059	Homozygous	Homozygous	Homozygous	Homozygous	GACAGTACATTG	GTTGCAATCTCA	#		#		#		#		****	#		#		#		#	
3	3007317	Homozygous	Homozygous	Homozygous	Homozygous	CACAGTGCAGCT	TCTGTGACAGCA	#		#		#		#		****	#		#		#		#	
3	3070355	Heterozygous	Wild type	Wild type	Wild type	CTCCCGTGGATC	CCTGAGGCTTGG	#	-5	#	2	#	4 9	#	-7 -6	****	#	-8	#	5	#	1 6	#	-4 -3	
3	3294240	Heterozygous	Homozygous	Homozygous	Homozygous	ATATATATATAG	GAGAGAGAGAGA	#		#		#		#		****	#		#		#		#	
3	3379582	Heterozygous	Wild type	Wild type	Wild type	ACAAGTAAGGAG	GGGTTGGCAGAG	#	-4	#		#	-1 0 4	#		****	#	-7	#		#	-4 -3 1	#	
3	3408548	Wild type	Wild type	Wild type	Heterozygous	TAGACTATTGCT	TGGTACACTTGA	#		#		#	0	#		****	#		#		#	-3	#	
3	3616232	Heterozygous	Wild type	Wild type	Wild type	TTGTTGACAACC	CAGTGATATAAT	#		#		#		#	1	****	#		#		#		#	4	
3	3795513	Wild type	Heterozygous	Wild type	Wild type	AATTCTTTGATC	CCACTTAGACTT	#		#	2	#		#		****	#		#	5	#		#	
3	4359871	Wild type	Wild type	Heterozygous	Wild type	AAGAGTTTATAG	GCTGTGGACATA	#		#		#	4	#		****	#		#		#	1	#	
3	4404406	Homozygous	Homozygous	Homozygous	Homozygous	GTAACAAACTGT	TTGATTTACCTA	#		#	10	#		#		****	#		#	13	#		#	
3	4686185	Wild type	Wild type	Heterozygous	Wild type	TAAAAACAAAGG	GGTAGAATATTA	#	-2	#		#	-1	#		****	#	-5	#		#	-4	#	
3	4798159	Heterozygous	Wild type	Wild type	Wild type	ATGAAAGGAAGG	GGAGTTGGTGTG	#	-6 -2	#		#	-1 5	#		****	#	-9 -5	#		#	-4 2	#	
3	5380669	Heterozygous	Wild type	Wild type	Wild type	AGGAGAAGACAG	GGACAGAGAAAA	#	-11	#		#	-1	#		****	#	-14	#		#	-4	#	
3	5760398	Homozygous	Homozygous	Homozygous	Homozygous	TACCTTATAGAG	GACTTTATTCTT	#		#		#		#	-7	****	#		#		#		#	-4	
3	5860579	Homozygous	Homozygous	Homozygous	Homozygous	GCGGAATCAGCA	AGGGAAAGAAGA	#	-10	#		#	0 1	#		****	#	-13	#		#	-3 -2	#	
3	5860672	Homozygous	Homozygous	Homozygous	Homozygous	CGGCGCCCGGCT	TCCGTCCTCGCG	#	-11 -4	#	3 7	#		#	-4 -3	****	#	-14 -7	#	6 10	#		#	-1 0	
3	6783150	Homozygous	Homozygous	Homozygous	Homozygous	GCGAGAGAGAGT	TAGAGAGAGAGA	#		#		#		#		****	#		#		#		#	
3	7256790	Wild type	Wild type	Heterozygous	Wild type	ATATATACTATA	ATATATACTAAT	#		#		#		#		****	#		#		#		#	
3	7300150	Heterozygous	Wild type	Wild type	Wild type	TATATTATTTAC	CTGTCCAGTAGA	#		#	6	#		#		****	#		#	9	#		#	
3	7938999	Wild type	Heterozygous	Wild type	Wild type	AGTCTGTTTTTT	TTGTGTGTGTGT	#	homopolymer	
3	8749434	Heterozygous	Wild type	Wild type	Wild type	TTCCCATATCCC	CTGTAAGTAACC	#		#	12	#		#	-7 -6 0 1	****	#		#	15	#		#	-4 -3 3 4	
3	8790738	Heterozygous	Wild type	Wild type	Wild type	CTACAATGCCCC	CAGATTTGTCCC	#		#	11 12	#		#	-1 0 1	****	#		#	14 15	#		#	2 3 4	
3	9325238	Homozygous	Homozygous	Homozygous	Homozygous	TAACTACTTTAA	AACTTTGAAAAA	#		#		#		#		****	#		#		#		#	
3	9593812	Wild type	Wild type	Wild type	Heterozygous	TCTTAGGTCCCC	CGGTATTCCCAC	#	-7	#	9 10	#	0	#	-1 0 1	****	#	-10	#	12 13	#	-3	#	2 3 4	
3	9810561	Homozygous	Homozygous	Homozygous	Homozygous	GTTCTCCTGGGG	GTACAGTATTAC	#	-4 -3 -2	#		#		#	-4	****	#	-7 -6 -5	#		#		#	-1	
3	9986051	Wild type	Heterozygous	Wild type	Wild type	ACAATTTTAAGG	GGGAGTGTGATC	#	-2	#		#	-1 0	#		****	#	-5	#		#	-4 -3	#	
3	10322192	Homozygous	Homozygous	Homozygous	Homozygous	GGGAGGGAGGGT	TAGAAGGAGGGA	#	-12 -11 -8 -7 -4 -3	#		#	4 7 8	#		****	#	-15 -14 -11 -10 -7 -6	#		#	1 4 5	#	
3	11247529	Heterozygous	Wild type	Wild type	Wild type	ACAGAAAACACC	CATCTCAAAGTG	#		#		#		#	1	****	#		#		#		#	4	
3	11866284	Homozygous	Homozygous	Homozygous	Homozygous	TTTCTTTTTTTT	TCCACATTTTTT	#	homopolymer	
3	12214265	Wild type	Wild type	Heterozygous	Wild type	AATATGTTGCAG	GGTCTTTCTTCC	#		#	12	#	-1	#		****	#		#	15	#	-4	#	
3	12390956	Homozygous	Homozygous	Homozygous	Homozygous	AATCAAACTTAG	GGGCTAAAATCA	#		#		#	-1 0	#		****	#		#		#	-4 -3	#	
3	12757968	Wild type	Homozygous	Wild type	Wild type	TTTTTAATAATT	TTTTTGAATTTT	#		#		#		#		****	#		#		#		#	
3	13045165	Wild type	Heterozygous	Wild type	Wild type	TCTAAACAGCCC	CCATAACTCCTA	#		#	2 10	#		#	0 1	****	#		#	5 13	#		#	3 4	
3	13070392	Heterozygous	Wild type	Wild type	Wild type	AAGACTGAATAA	ATGACAATGTGA	#		#		#		#		****	#		#		#		#	
3	13588576	Wild type	Wild type	Heterozygous	Wild type	TACATGAAATCC	CCATTTTCAATC	#		#	2	#		#	1	****	#		#	5	#		#	4	
3	13766985	Wild type	Wild type	Heterozygous	Wild type	TTAGGATAACCC	CCTTTCCAATTG	#	-9	#	2 7	#		#	0 1	****	#	-12	#	5 10	#		#	3 4	
3	13833429	Wild type	Wild type	Heterozygous	Wild type	TTTTTTTTTTTG	GTTTTTTGTTTT	#	homopolymer	
3	13865065	Heterozygous	Wild type	Wild type	Wild type	CATAATTTTCCC	CTTTTCCATCTT	#		#	7	#		#	0 1	****	#		#	10	#		#	3 4	
3	13951465	Heterozygous	Wild type	Wild type	Wild type	GAGGAAATAGGG	GGGAGTGAAAAA	#	-10 -3 -2	#		#	-1 0	#		****	#	-13 -6 -5	#		#	-4 -3	#	
3	14074978	Heterozygous	Wild type	Wild type	Wild type	GGTGAGTGAACC	CAGTTTTTAAGG	#	-12	#		#	9	#	1	****	#	-15	#		#	6	#	4	
3	14566656	Wild type	Wild type	Heterozygous	Wild type	AATTTTACAAAG	GTACATAGAACC	#		#	12	#		#		****	#		#	15	#		#	
3	14663369	Wild type	Wild type	Wild type	Heterozygous	CAACAGAGTAGG	GAGTAGTGTTCC	#	-2	#	12	#		#		****	#	-5	#	15	#		#	
3	15331116	Wild type	Wild type	Heterozygous	Heterozygous	TTAGGTGAACCG	GTGAGCAGGGAA	#	-9	#		#	6 7	#	0	****	#	-12	#		#	3 4	#	3	
3	15332332	Heterozygous	Wild type	Wild type	Wild type	CAGTGTTATGGA	AGAAACAGGAAC	#	-3	#		#	6	#		****	#	-6	#		#	3	#	
3	15332596	Heterozygous	Heterozygous	Wild type	Heterozygous	CACATAAAACTT	TCACAGTTAAGG	#		#		#	9	#		****	#		#		#	6	#	
3	15332966	Heterozygous	Wild type	Wild type	Wild type	TTAGATGAATTA	ATAGCATATATG	#		#		#		#		****	#		#		#		#	
3	15334338	Heterozygous	Heterozygous	Heterozygous	Heterozygous	ATAAGAATGGAA	ACTCAAGCCAGG	#	-4	#	9	#	9	#		****	#	-7	#	12	#	6	#	
3	15459180	Heterozygous	Heterozygous	Heterozygous	Heterozygous	AAATAGGGGGCA	AATTTGAACGTC	#	-7 -6 -5 -4	#		#		#		****	#	-10 -9 -8 -7	#		#		#	
3	15525476	Wild type	Wild type	Wild type	Heterozygous	TGATCTTTGACA	AAAGATGCCAAA	#		#	9	#		#		****	#		#	12	#		#	
3	15525904	Wild type	Wild type	Wild type	Heterozygous	AGAAGTTATTCG	GCCAAAAAACCA	#		#	3 11	#		#		****	#		#	6 14	#		#	
3	15526056	Heterozygous	Heterozygous	Heterozygous	Heterozygous	CAGAAAATGTGG	GTACATTTACAC	#	-2	#		#		#		****	#	-5	#		#		#	
3	15577104	Heterozygous	Heterozygous	Heterozygous	Heterozygous	TAGTAAGTCCAA	ACAAAGACTAAT	#		#		#		#	-1	****	#		#		#		#	2	
3	15578541	Heterozygous	Wild type	Wild type	Wild type	TGACATTTTTTA	AAAATTTCTTTC	#	homopolymer	
3	15578679	Wild type	Heterozygous	Wild type	Heterozygous	CAGCTACTTCAG	GTGAAGCTGTAT	#		#		#		#		****	#		#		#		#	
3	16711564	Heterozygous	Wild type	Wild type	Wild type	TTCTTATCTCCC	CTATACAAAGCT	#		#		#		#	0 1	****	#		#		#		#	3 4	
3	16735980	Heterozygous	Wild type	Wild type	Wild type	GCTGAAAGTTTG	GATTCTTTTCCA	#		#	11	#		#		****	#		#	14	#		#	
3	16764819	Homozygous	Homozygous	Homozygous	Homozygous	AAAAAAAAAAAA	AAAATAAAAATA	#	homopolymer	
3	17767295	Wild type	Heterozygous	Wild type	Wild type	AGGTAGAAGTCC	CTTAAACAGGAA	#	-11	#		#	7	#	1	****	#	-14	#		#	4	#	4	
3	19570609	Heterozygous	Wild type	Wild type	Wild type	TTCCCATCCTCA	ACCCCCCCCCCC	#	homopolymer	
3	19696858	Wild type	Wild type	Heterozygous	Wild type	CATTAATAAATA	AATGATCAAATT	#		#		#		#		****	#		#		#		#	
3	19737106	Heterozygous	Wild type	Wild type	Wild type	CTTTGGATCACC	CTTACCCTAACT	#	-8	#	6 7	#		#	1	****	#	-11	#	9 10	#		#	4	
3	19747594	Homozygous	Homozygous	Homozygous	Homozygous	CAGCTGTCATTT	TTGAGGTGTCAG	#		#		#	3	#		****	#		#		#	0	#	
3	19753314	Homozygous	Homozygous	Homozygous	Homozygous	GTGATCACTTCA	AAGAGTAGTATC	#		#		#		#		****	#		#		#		#	
3	19767484	Homozygous	Homozygous	Homozygous	Homozygous	CATCTAAGAGAC	CCCAATAATAAT	#		#	2 3	#		#		****	#		#	5 6	#		#	
3	20244891	Heterozygous	Wild type	Heterozygous	Heterozygous	CTTCCTTCCTTC	CCTTTCTTTCTT	#		#	2	#		#	-6 -2	****	#		#	5	#		#	-3 1	
3	20378642	Wild type	Wild type	Heterozygous	Wild type	AACCGTATCTCA	ATGATGATGGTA	#		#		#	7	#	-7	****	#		#		#	4	#	-4	
3	20497920	Heterozygous	Wild type	Wild type	Wild type	ATCCTATAGGTC	CAGTAGTGATGA	#	-4	#		#		#	-7	****	#	-7	#		#		#	-4	
3	20579541	Wild type	Wild type	Wild type	Heterozygous	AAATCATAGAAG	GAAAAATTTTCT	#	homopolymer	
3	20579760	Wild type	Wild type	Wild type	Heterozygous	AAGACCCTTGCA	ATGTGTAGTTAT	#		#		#		#	-5 -4	****	#		#		#		#	-2 -1	
3	20832463	Wild type	Wild type	Wild type	Heterozygous	CTCTTTGAATTC	CTTATTTTCTGA	#		#		#		#		****	#		#		#		#	
3	21894835	Heterozygous	Wild type	Wild type	Wild type	AAATAAAAATAT	TTATTTAAAAAG	#		#		#		#		****	#		#		#		#	
3	21991946	Wild type	Heterozygous	Wild type	Wild type	CCCCCACCCCCC	CGACTTCCTCTT	#	homopolymer	
3	22581197	Heterozygous	Wild type	Wild type	Wild type	CTTCTTAGTAAG	GATTCAAGCTTC	#		#		#		#		****	#		#		#		#	
3	22946414	Heterozygous	Wild type	Wild type	Wild type	CTTTCTCAGCCC	CTGATTTTCTTG	#		#		#		#	0 1	****	#		#		#		#	3 4	
3	22989017	Wild type	Homozygous	Wild type	Wild type	TAAATGTCTGAC	CTTTCATTTTTA	#		#		#		#		****	#		#		#		#	
3	23114610	Heterozygous	Wild type	Wild type	Wild type	CCTCTATCTCCC	CTAGTGCTTGGA	#		#		#	8	#	-9 0 1	****	#		#		#	5	#	-6 3 4	
3	23220218	Homozygous	Wild type	Wild type	Wild type	CTAACGCTGTTC	CGTATTGATTAG	#		#		#		#		****	#		#		#		#	
3	23458219	Wild type	Wild type	Wild type	Heterozygous	TGTTACTCTTTA	ACTAGTAAAAAT	#		#		#		#		****	#		#		#		#	
3	23471033	Heterozygous	Wild type	Wild type	Wild type	TTTTTGCAACTC	CTAGGCCTTTTT	#		#	7	#	2	#		****	#		#	10	#	-1	#	
3	23560918	Heterozygous	Wild type	Wild type	Wild type	TATCTGTTTACC	CTTGGTCAGCAA	#		#		#	2	#	1	****	#		#		#	-1	#	4	
3	23865690	Heterozygous	Wild type	Wild type	Wild type	GATGAAATTCTC	CTACTCCAACTT	#		#	7	#		#		****	#		#	10	#		#	
3	24999661	Heterozygous	Wild type	Wild type	Wild type	TCTTTTCGGATC	CCATACTAGGAA	#	-5	#	2	#	7	#		****	#	-8	#	5	#	4	#	
3	25065129	Wild type	Wild type	Heterozygous	Wild type	CATTGTGATTTA	AAGGTTTAGAGA	#		#		#	1	#		****	#		#		#	-2	#	
3	25623155	Wild type	Wild type	Wild type	Heterozygous	TGTGGGTCTCCT	TAAGAGCAGCAT	#	-9 -8	#		#		#	0	****	#	-12 -11	#		#		#	3	
3	25999892	Homozygous	Homozygous	Homozygous	Homozygous	CTTTTCTGTGCC	CTTTATCTGCTT	#		#		#		#	1	****	#		#		#		#	4	
3	26011853	Heterozygous	Wild type	Wild type	Wild type	CATTCAGCACTG	GGGAAAAAAAGA	#		#		#	-1 0	#		****	#		#		#	-4 -3	#	
3	26808941	Wild type	Heterozygous	Wild type	Wild type	GCACCTTCAATC	CAAGTGAACATA	#		#		#		#	-6	****	#		#		#		#	-3	
3	26818162	Wild type	Wild type	Heterozygous	Wild type	CTGGCCTCACTC	CTCTCCCAATAC	#	-10	#	6 7	#		#	-5	****	#	-13	#	9 10	#		#	-2	
3	27931373	Heterozygous	Wild type	Wild type	Wild type	ATATATATATAT	TAGAGAGAGAGA	#		#		#		#		****	#		#		#		#	
3	27965782	Homozygous	Homozygous	Homozygous	Homozygous	GCCAAGTTTGCT	TAGACATGTGGA	#		#		#	8	#	-8	****	#		#		#	5	#	-5	
3	28161116	Homozygous	Homozygous	Homozygous	Homozygous	GGGCACGGCTCT	TTCAGCATCTTC	#	-12 -11 -6	#		#		#		****	#	-15 -14 -9	#		#		#	
3	28826255	Wild type	Wild type	Heterozygous	Wild type	AAGATGATAAAG	GGGCATATTAAA	#		#		#	-1 0	#		****	#		#		#	-4 -3	#	
3	30584431	Homozygous	Homozygous	Homozygous	Homozygous	AGAGGAGGAGGT	TAGAGGAGGAGG	#	-9 -6 -3	#		#	3 6 9	#		****	#	-12 -9 -6	#		#	0 3 6	#	
3	30593440	Homozygous	Homozygous	Homozygous	Homozygous	ACCTATGACTTA	AACATAGGGGAC	#		#		#	5 6 7	#	-8	****	#		#		#	2 3 4	#	-5	
3	30594202	Homozygous	Homozygous	Homozygous	Homozygous	CAGGTGACTGAA	ATTGCTATATGC	#	-10	#		#		#		****	#	-13	#		#		#	
3	30736255	Wild type	Homozygous	Wild type	Wild type	AACTTTAATTTT	TTTTTAAAACTT	#		#		#		#		****	#		#		#		#	
3	31467109	Heterozygous	Wild type	Wild type	Wild type	GAAGGAAGGATG	GGAACAAAAGAA	#	-9 -5	#		#	-1	#		****	#	-12 -8	#		#	-4	#	
3	32149276	Heterozygous	Wild type	Wild type	Wild type	GTCAAATATCCC	CCCCCCCCCCAA	#	homopolymer	
3	32826313	Wild type	Wild type	Heterozygous	Wild type	ACTGGAGGAGGC	CATGGCCACCTG	#	-9 -6 -3	#	7 10	#	2	#		****	#	-12 -9 -6	#	10 13	#	-1	#	
3	33086047	Wild type	Wild type	Wild type	Homozygous	CTTTCTCTAACT	TCCTCCATTGGG	#		#	3 6	#	8 9	#		****	#		#	6 9	#	5 6	#	
3	34145637	Heterozygous	Wild type	Wild type	Wild type	CATCAAACACCC	CTCAGACCCAAG	#		#	8 9	#		#	0 1	****	#		#	11 12	#		#	3 4	
3	34434472	Heterozygous	Wild type	Wild type	Wild type	ACTAAAGAGATG	GGGGAGATGCAT	#		#		#	-1 0 1	#		****	#		#		#	-4 -3 -2	#	
3	34599047	Homozygous	Homozygous	Homozygous	Homozygous	AGGGAGGGAAGT	TAAGGAAGGAGG	#	-11 -10 -7 -6	#		#	2 6 9	#		****	#	-14 -13 -10 -9	#		#	-1 3 6	#	
3	35008859	Heterozygous	Wild type	Wild type	Wild type	GGTGGGGGTGGG	GGGAGTGAGAAG	#	-12 -9 -8 -7 -6 -3 -2	#		#	-1 0	#		****	#	-15 -12 -11 -10 -9 -6 -5	#		#	-4 -3	#	
3	35180781	Heterozygous	Wild type	Wild type	Wild type	ACTTGAGACTTA	ACAGCCTTCTAC	#		#	6	#		#		****	#		#	9	#		#	
3	35318057	Homozygous	Homozygous	Homozygous	Homozygous	ACATTTTTTTTA	AAAGCCTTTCTA	#	homopolymer	
3	35322322	Wild type	Homozygous	Wild type	Wild type	TCTCTCTCTCTC	CTGTGTGTGTGG	#		#		#	9	#		****	#		#		#	6	#	
3	36347315	Homozygous	Homozygous	Homozygous	Homozygous	TCTGATTTATTG	GGTATGCTTACA	#		#		#	-1	#		****	#		#		#	-4	#	
3	37366429	Homozygous	Homozygous	Homozygous	Homozygous	TGAAGAACTGTC	CTAGATGAAATT	#		#		#		#		****	#		#		#		#	
3	37621750	Wild type	Wild type	Wild type	Heterozygous	TTGTTCAGCTTC	CCATGTGTATGT	#		#	2	#		#		****	#		#	5	#		#	
3	38012866	Wild type	Wild type	Heterozygous	Wild type	ACACACACACAT	TACACACACACA	#		#		#		#		****	#		#		#		#	
3	39013948	Heterozygous	Wild type	Wild type	Wild type	AAGACTCTGTCC	CTGAAAAGAAGA	#		#		#		#	1	****	#		#		#		#	4	
3	40035644	Heterozygous	Wild type	Wild type	Wild type	GGGAAGAGGGGG	GGAGAGAGAGAG	#	-12 -11 -5 -4 -3 -2	#		#	-1	#		****	#	-15 -14 -8 -7 -6 -5	#		#	-4	#	
3	40651727	Homozygous	Homozygous	Homozygous	Homozygous	TGACAAAAATTG	GGAGTTAAGGAT	#		#		#	-1 7	#		****	#		#		#	-4 4	#	
3	40672009	Homozygous	Homozygous	Homozygous	Homozygous	TCAGAGCATTCC	CAGATGTACATT	#		#		#		#	1	****	#		#		#		#	4	
3	40681611	Homozygous	Homozygous	Homozygous	Homozygous	ATACATGCAGCG	GAACTGCTGAAG	#		#		#		#		****	#		#		#		#	
3	41162984	Heterozygous	Wild type	Wild type	Wild type	GTTGCCATGGTC	CATGGTGTCTCT	#	-4	#		#	2	#	-5	****	#	-7	#		#	-1	#	-2	
3	41313315	Homozygous	Homozygous	Homozygous	Homozygous	AGTACAGTGTTA	ATAAAAAAAATC	#		#		#		#		****	#		#		#		#	
3	41365542	Homozygous	Homozygous	Homozygous	Homozygous	TTGTAAACATAC	CAGCAAGGGAGA	#		#		#	5 6	#		****	#		#		#	2 3	#	
3	42141388	Homozygous	Homozygous	Homozygous	Homozygous	TATTCAGCTACG	GTTGAATCGTTT	#		#		#		#		****	#		#		#		#	
3	42223367	Heterozygous	Wild type	Wild type	Wild type	TAATGAGCTTCC	CATTTTAACCAA	#		#	10	#		#	1	****	#		#	13	#		#	4	
3	42643165	Wild type	Wild type	Heterozygous	Wild type	CTAAAAATGATG	GAGGGGCATGCG	#		#		#	1 2 3	#		****	#		#		#	-2 -1 0	#	
3	43747179	Heterozygous	Wild type	Wild type	Wild type	AGAACTTTCAAG	GGACTGCTAGCA	#		#		#	-1	#		****	#		#		#	-4	#	
3	43942599	Wild type	Wild type	Wild type	Heterozygous	AGGCAGGGAAGT	TGGAAGGGAAAA	#	-11 -7 -6	#		#	0 4 5	#		****	#	-14 -10 -9	#		#	-3 1 2	#	
3	44302264	Wild type	Wild type	Heterozygous	Wild type	TGAAATCTATTA	ATTTTATTAATC	#		#		#		#		****	#		#		#		#	
3	44308680	Wild type	Wild type	Wild type	Heterozygous	CTTTTTTTTTTA	AAATTTTTTATT	#	homopolymer	
3	45017513	Heterozygous	Wild type	Wild type	Wild type	TGGGTATATCCC	CAAGAATGAGTG	#	-11 -10	#		#		#	0 1	****	#	-14 -13	#		#		#	3 4	
3	45258901	Homozygous	Homozygous	Homozygous	Homozygous	CTTTTTTTTTTA	AAAAGTTGTGTT	#	homopolymer	
3	46182001	Heterozygous	Wild type	Wild type	Wild type	ATTAATGCTGTG	GGTCACTGGACT	#		#		#	-1 6	#		****	#		#		#	-4 3	#	
3	46304728	Wild type	Wild type	Homozygous	Heterozygous	CTTTACGCTAGC	CCTAAGCTCTGT	#		#	2	#		#		****	#		#	5	#		#	
3	46503858	Wild type	Wild type	Heterozygous	Wild type	GATTAAGTGGCT	TATTCATGGAAT	#	-4	#		#	6	#		****	#	-7	#		#	3	#	
3	47255566	Wild type	Wild type	Heterozygous	Heterozygous	CAAAATGCAATA	AATATGAATTTT	#		#		#		#		****	#		#		#		#	
3	47943312	Homozygous	Homozygous	Homozygous	Homozygous	AAGAACGAAGCC	CACAATAGGATC	#		#		#	6	#	1	****	#		#		#	3	#	4	
3	48175503	Heterozygous	Wild type	Wild type	Wild type	ATGCTTTCTGAG	GAACTTTCAAAA	#		#		#		#		****	#		#		#		#	
3	48284886	Heterozygous	Wild type	Wild type	Wild type	AGAGTGAATCTA	ATCATTCACCAA	#		#	10	#		#		****	#		#	13	#		#	
3	48598441	Heterozygous	Wild type	Wild type	Wild type	GCCTATGCTTAG	GGAAAACACACA	#		#		#	-1	#	-8	****	#		#		#	-4	#	-5	
3	48721698	Wild type	Homozygous	Heterozygous	Wild type	ATAGATAAATGC	CAAGTAGATAAA	#		#		#		#		****	#		#		#		#	
3	49259559	Homozygous	Homozygous	Homozygous	Homozygous	AGGACCAAGATC	CCCTTCCTCCCA	#	-11	#	2 3 7 10 11	#		#	-5	****	#	-14	#	5 6 10 13 14	#		#	-2	
3	49297172	Homozygous	Homozygous	Homozygous	Homozygous	GTAGTATTATCT	TCCATGTCATTG	#		#	3	#		#		****	#		#	6	#		#	
3	50461067	Homozygous	Homozygous	Homozygous	Homozygous	GATTTTCTCTGG	GCCTTCACTTGC	#	-2	#	3	#		#		****	#	-5	#	6	#		#	
3	50761789	Homozygous	Homozygous	Homozygous	Homozygous	CACCCCACCCCG	GTGCCACCTCCT	#		#	5 8 11	#		#	-7 -6 -5 -2 -1 0	****	#		#	8 11 14	#		#	-4 -3 -2 1 2 3	
3	51069494	Heterozygous	Wild type	Wild type	Wild type	TTTGCAGGCCTC	CTGGGCAACACT	#	-6	#		#	1 2	#	-1	****	#	-9	#		#	-2 -1	#	2	
3	51201396	Wild type	Homozygous	Wild type	Wild type	TCCTTAGATGTC	CTGAGAAATAGG	#		#		#	9	#	-8	****	#		#		#	6	#	-5	
3	51374644	Wild type	Homozygous	Homozygous	Wild type	TTCGTGAAAATG	GATTTTATATAA	#		#		#		#		****	#		#		#		#	
3	52213818	Homozygous	Homozygous	Homozygous	Homozygous	ATCCAGCCTCAA	AAAGGACTCACC	#		#	12	#	2	#	-7 -3	****	#		#	15	#	-1	#	-4 0	
3	52953886	Wild type	Wild type	Wild type	Heterozygous	TCTCTGTTGACT	TATCTGCAGAGT	#		#		#		#		****	#		#		#		#	
3	53205522	Wild type	Wild type	Heterozygous	Wild type	AAGATATCAAGC	CTCTAAGGACAG	#		#		#	5	#		****	#		#		#	2	#	
3	53232923	Heterozygous	Wild type	Heterozygous	Wild type	TTTCTGGACTCG	GCGATTCCTGAG	#	-7	#	8	#		#		****	#	-10	#	11	#		#	
3	53347339	Wild type	Wild type	Heterozygous	Wild type	CTCTCTCTCTCA	ACTCTCTCTCTC	#		#		#		#		****	#		#		#		#	
3	53550843	Wild type	Wild type	Heterozygous	Wild type	CCTTTAATATCA	AGCACCCAGGAA	#		#	6 7	#	7	#	-9	****	#		#	9 10	#	4	#	-6	
3	53592320	Wild type	Wild type	Heterozygous	Wild type	GAAGCTGACCCG	GGAATGGTAGAG	#		#		#	-1 4	#	-1 0	****	#		#		#	-4 1	#	2 3	
3	53643200	Heterozygous	Wild type	Wild type	Wild type	CAAAGAATTTTC	CAACTGAGGAAT	#		#		#	6	#		****	#		#		#	3	#	
3	54339085	Wild type	Homozygous	Wild type	Wild type	ACACCCCCCCCA	ACACACACACAC	#	homopolymer	
3	54607214	Homozygous	Homozygous	Homozygous	Homozygous	ACATATTCTAGA	ATGAGCCTGTGG	#		#	7	#	9	#		****	#		#	10	#	6	#	
3	55242168	Homozygous	Homozygous	Homozygous	Homozygous	CCAAATGAAAAG	GATGTAGGGGTG	#		#		#	5 6 7	#	-9	****	#		#		#	2 3 4	#	-6	
3	56436757	Wild type	Wild type	Heterozygous	Wild type	ATCTTGGCTCAC	CAAGAAGTCAGA	#	-7	#		#		#		****	#	-10	#		#		#	
3	57205548	Heterozygous	Wild type	Wild type	Wild type	ATGAAGATTATC	CAATGTGAAACT	#		#		#		#		****	#		#		#		#	
3	57332156	Heterozygous	Wild type	Wild type	Wild type	TTTCATTGTGTC	CCCATAAATTTG	#		#	2 3	#		#		****	#		#	5 6	#		#	
3	57644938	Wild type	Wild type	Wild type	Heterozygous	ACAGGCTAATTT	TATTTTTAAAAA	#	-9	#		#		#		****	#	-12	#		#		#	
3	58254464	Heterozygous	Wild type	Wild type	Wild type	CATTTTTTTTTT	TAAATTATTCTT	#	homopolymer	
3	58259777	Heterozygous	Wild type	Wild type	Wild type	ATATATATATAG	GATAGATAGATA	#		#		#		#		****	#		#		#		#	
3	58448759	Homozygous	Homozygous	Homozygous	Homozygous	TAGGTAGGTAGA	ATAGATAGATAG	#	-10 -6	#		#		#		****	#	-13 -9	#		#		#	
3	58468189	Wild type	Wild type	Wild type	Heterozygous	TTTGAAGAGAAC	CCTGAGATGTCC	#		#	2 12	#		#		****	#		#	5 15	#		#	
3	59356431	Wild type	Heterozygous	Wild type	Wild type	TTTTACACCTGC	CCAAGTGAGATA	#		#	2	#		#	-2	****	#		#	5	#		#	1	
3	59380479	Heterozygous	Wild type	Wild type	Wild type	TTCACTAAACCC	CATCTGGTTCTG	#		#		#	4	#	0 1	****	#		#		#	1	#	3 4	
3	59559156	Heterozygous	Wild type	Wild type	Wild type	TTGGGGTTCCCC	CAAGCTCCAAAG	#	-10 -9 -8	#	8	#		#	-1 0 1	****	#	-13 -12 -11	#	11	#		#	2 3 4	
3	60042323	Heterozygous	Wild type	Wild type	Wild type	TAGCAATTCAAG	GATTCCCCTTTT	#		#	6 7 8	#		#		****	#		#	9 10 11	#		#	
3	60350325	Wild type	Wild type	Wild type	Heterozygous	GTGTGTGAGACC	CATGCCTGTGTG	#		#	6	#		#	1	****	#		#	9	#		#	4	
3	60392410	Homozygous	Homozygous	Homozygous	Homozygous	TAAAGTGTTCCT	TTTACATCTCTA	#		#		#		#	0	****	#		#		#		#	3	
3	60850808	Wild type	Wild type	Heterozygous	Heterozygous	GCTAGCTACCAG	GAGCCTCTGATC	#		#	5	#		#	-1	****	#		#	8	#		#	2	
3	61025143	Heterozygous	Wild type	Wild type	Wild type	GTATTCTCATAG	GGAGTTCTCAGC	#		#		#	-1	#		****	#		#		#	-4	#	
3	61226937	Homozygous	Homozygous	Homozygous	Homozygous	TGAGACAGTATA	AGAAATCATTCC	#		#	12	#		#		****	#		#	15	#		#	
3	61794187	Wild type	Heterozygous	Wild type	Wild type	GTTTTTCCTCCC	CTAAAATCAAAT	#		#		#		#	-3 0 1	****	#		#		#		#	0 3 4	
3	62086160	Wild type	Wild type	Wild type	Heterozygous	GCCTCTCAAAAT	TTGTCTGTAAAT	#		#		#		#	-8	****	#		#		#		#	-5	
3	62098337	Homozygous	Homozygous	Homozygous	Homozygous	TTACTTGACATC	CCATTAGGCTTA	#		#	2	#	5	#		****	#		#	5	#	2	#	
3	62274040	Wild type	Heterozygous	Wild type	Wild type	TGTGTTCCCTTG	GATCACAAATCT	#		#		#		#	-3 -2	****	#		#		#		#	0 1	
3	62281608	Heterozygous	Wild type	Wild type	Wild type	AGACACAGTTAG	GATGCCCTGGAA	#		#	6 7	#	7	#		****	#		#	9 10	#	4	#	
3	62733710	Homozygous	Homozygous	Homozygous	Homozygous	AAGATTTCTTAG	GGAGTGCGTTCT	#		#		#	-1	#		****	#		#		#	-4	#	
3	62822759	Wild type	Wild type	Wild type	Heterozygous	CTGTTAGCTTCT	TGTAGTCAGCAC	#		#		#		#		****	#		#		#		#	
3	62920904	Heterozygous	Wild type	Wild type	Wild type	CAAAGAAGTAAT	TAAGCAATAGTC	#		#		#		#		****	#		#		#		#	
3	63064357	Homozygous	Homozygous	Homozygous	Homozygous	ATTCCCTACCAG	GGAGTCAGCTGG	#		#		#	-1 9	#	-6 -5 -1	****	#		#		#	-4 6	#	-3 -2 2	
3	63121929	Heterozygous	Wild type	Wild type	Wild type	AAGAACTTTATT	TAAAGCTCAAAA	#		#		#		#		****	#		#		#		#	
3	63428486	Heterozygous	Wild type	Heterozygous	Wild type	TGGGGTCTCCAA	AGTTTTTACTAT	#	-11 -10 -9	#		#		#	-1	****	#	-14 -13 -12	#		#		#	2	
3	63687345	Homozygous	Homozygous	Homozygous	Homozygous	GCCAGGGCTATC	CCAGAGAAACAA	#	-8 -7	#	2	#		#	-8	****	#	-11 -10	#	5	#		#	-5	
3	63750128	Wild type	Homozygous	Wild type	Wild type	CATGTTCCTGAC	CACCATAGCCTT	#		#	4 10	#		#	-3	****	#		#	7 13	#		#	0	
3	64252565	Heterozygous	Wild type	Wild type	Wild type	TATCTGCTTATC	CAGTGAGTGCAT	#		#		#		#		****	#		#		#		#	
3	64430312	Wild type	Heterozygous	Wild type	Wild type	CTATTTCTTTCC	CAAGGAAAAATT	#		#		#	2	#	1	****	#		#		#	-1	#	4	
3	64792526	Wild type	Wild type	Heterozygous	Wild type	CCCGTTAAAAGG	GAGCTCCACAAC	#	-2	#	7	#		#	-9 -8	****	#	-5	#	10	#		#	-6 -5	
3	64875535	Heterozygous	Wild type	Heterozygous	Wild type	TCTGTCTCTCTC	CTGTGTGTGTGT	#		#		#		#		****	#		#		#		#	
3	65415179	Wild type	Wild type	Wild type	Heterozygous	TTACAAGGAATC	CGCTGAACATAT	#	-6	#		#		#		****	#	-9	#		#		#	
3	65461308	Wild type	Heterozygous	Wild type	Wild type	AAGAAAGAAAGG	GAAGGAAGGAAG	#	-2	#		#	2 6	#		****	#	-5	#		#	-1 3	#	
3	65900706	Wild type	Wild type	Wild type	Heterozygous	AAAAGGAAACAG	GAGGATACAGGC	#	-8	#		#	1 8	#		****	#	-11	#		#	-2 5	#	
3	66554551	Heterozygous	Heterozygous	Wild type	Wild type	TGTGTGTGTGTA	ATGTGTGTGTGT	#		#		#		#		****	#		#		#		#	
3	66799970	Homozygous	Homozygous	Homozygous	Homozygous	CTAACCCCAATG	GAGCCCATGTAA	#		#	5 6	#		#	-5 -4 -3	****	#		#	8 9	#		#	-2 -1 0	
3	67045438	Heterozygous	Wild type	Wild type	Wild type	TCTGAGACCCTG	GAGATCCTGGTG	#		#	7	#	7	#	-2 -1	****	#		#	10	#	4	#	1 2	
3	67978287	Wild type	Heterozygous	Wild type	Wild type	ACACACACACAC	CAGAGAGAGAGA	#		#		#		#		****	#		#		#		#	
3	68709804	Heterozygous	Wild type	Wild type	Wild type	CAGGGCAGAGAC	CGACATCTTTCA	#	-10 -9	#		#		#		****	#	-13 -12	#		#		#	
3	69205919	Homozygous	Homozygous	Homozygous	Homozygous	TGTTGTCTGTCA	ATAAGCCACTTT	#		#	7	#		#		****	#		#	10	#		#	
3	69450954	Heterozygous	Wild type	Wild type	Wild type	ATTTTAATCACC	CATACATTTTCA	#		#		#		#	1	****	#		#		#		#	4	
3	69505608	Wild type	Wild type	Wild type	Heterozygous	TATGGATCGCAC	CCCAGGGCCATT	#	-9	#	2 3 9	#	3 4	#		****	#	-12	#	5 6 12	#	0 1	#	
3	69711202	Wild type	Heterozygous	Wild type	Wild type	ATACACTTCCAG	GACCAGCACACG	#		#	4	#		#	-1	****	#		#	7	#		#	2	
3	70517555	Wild type	Wild type	Heterozygous	Wild type	TTAACAATCAAG	GATCATTTCTGA	#		#		#		#		****	#		#		#		#	
3	70597130	Heterozygous	Wild type	Wild type	Wild type	ATTTTAACATTC	CAGTTAGTTTCT	#		#		#		#		****	#		#		#		#	
3	70928985	Heterozygous	Wild type	Wild type	Wild type	GAGACATTCACC	CTTTTATGTCAA	#		#		#		#	1	****	#		#		#		#	4	
3	71076771	Homozygous	Homozygous	Homozygous	Homozygous	CCTACAAGATAC	CGCAGGGATAAA	#		#		#	3 4	#	-9	****	#		#		#	0 1	#	-6	
3	71787703	Heterozygous	Wild type	Wild type	Wild type	AATACAATTCTC	CATCAAAATATT	#		#		#		#		****	#		#		#		#	
3	72445789	Homozygous	Homozygous	Homozygous	Homozygous	TACTACTACTAA	ATAATAATAATA	#		#		#		#		****	#		#		#		#	
3	72504386	Heterozygous	Wild type	Wild type	Wild type	GGGAAAGAGTGG	GGTACAAGAGGG	#	-12 -11 -2	#		#	-1 8 9	#		****	#	-15 -14 -5	#		#	-4 5 6	#	
3	73061088	Heterozygous	Wild type	Wild type	Wild type	TCTCTGACCCCC	CCCCCCTCCACT	#	homopolymer	
3	73977752	Homozygous	Homozygous	Homozygous	Homozygous	TAGAGTTAAATG	GCAATTGTGAGC	#		#		#		#		****	#		#		#		#	
3	74177912	Homozygous	Homozygous	Homozygous	Homozygous	CAGTGATAAAAA	ATTTCAAATTAA	#		#		#		#		****	#		#		#		#	
3	74347942	Heterozygous	Wild type	Wild type	Wild type	GGGTTTGGGGAG	GGTGAAAATATA	#	-12 -11 -6 -5 -4	#		#	-1	#		****	#	-15 -14 -9 -8 -7	#		#	-4	#	
3	75093782	Heterozygous	Wild type	Wild type	Wild type	AGGAAACTTATG	GAACCCAGGAGT	#	-11	#	5 6	#	6	#		****	#	-14	#	8 9	#	3	#	
3	75133295	Wild type	Heterozygous	Wild type	Wild type	TAGAGAGAAAGT	TGAGTGAGAAAA	#		#		#		#		****	#		#		#		#	
3	75887790	Heterozygous	Wild type	Wild type	Wild type	ATAGGAAAAATC	CAGACAATACAT	#	-9	#		#		#		****	#	-12	#		#		#	
3	75995493	Wild type	Heterozygous	Wild type	Wild type	ACAGCAAGGGGG	GGGGGTATGGGG	#	-5 -4 -3 -2	#		#	-1 0 1 2 7 8 9	#		****	#	-8 -7 -6 -5	#		#	-4 -3 -2 -1 4 5 6	#	
3	76280569	Homozygous	Homozygous	Homozygous	Homozygous	AAAAATGATTTG	GAGAGCCTCTTT	#		#	7	#		#		****	#		#	10	#		#	
3	76330987	Heterozygous	Wild type	Wild type	Heterozygous	AGAAGTACAAAA	ACTAAGAGTTTC	#		#		#		#		****	#		#		#		#	
3	76418100	Wild type	Wild type	Wild type	Heterozygous	ACAAGAGATATG	GGGGGCTCTGTT	#		#		#	-1 0 1 2	#		****	#		#		#	-4 -3 -2 -1	#	
3	76560378	Homozygous	Homozygous	Homozygous	Homozygous	CCCATGTTTAAA	ATTTTTTTTTGT	#	homopolymer	
3	76588385	Heterozygous	Wild type	Wild type	Wild type	ATTTTACTAACC	CAATTGTCTTTA	#		#		#		#	1	****	#		#		#		#	4	
3	77269030	Homozygous	Homozygous	Homozygous	Homozygous	ATATATATATAT	TAGAGAGAGAGA	#		#		#		#		****	#		#		#		#	
3	77435567	Heterozygous	Wild type	Wild type	Wild type	TCTCTTGCCAGG	GGATACTAATGG	#	-2	#		#	-1 9	#	-2	****	#	-5	#		#	-4 6	#	1	
3	77575395	Wild type	Heterozygous	Wild type	Wild type	GGGGACTTTTGG	GGATAACATTGG	#	-12 -11 -10 -2	#		#	-1 9	#		****	#	-15 -14 -13 -5	#		#	-4 6	#	
3	77743200	Wild type	Heterozygous	Wild type	Wild type	GAAAAAAACTGG	GGGAAAAAAAAA	#	-2	#		#	-1 0	#		****	#	-5	#		#	-4 -3	#	
3	78234264	Wild type	Wild type	Wild type	Heterozygous	AACATTTTTCAA	AAGTAGACTGCT	#		#		#		#		****	#		#		#		#	
3	78860304	Heterozygous	Wild type	Wild type	Heterozygous	TGTAGGAATCAG	GAAAGAATGAAA	#	-8	#		#		#		****	#	-11	#		#		#	
3	79005687	Heterozygous	Wild type	Wild type	Wild type	CCTTTTAATTGG	GGGCTGGCTTGC	#	-2	#		#	-1 0 4	#	-9	****	#	-5	#		#	-4 -3 1	#	-6	
3	79321386	Homozygous	Wild type	Wild type	Heterozygous	CACACACACACC	CCCATAACCTTG	#		#	2 3 9	#		#	1	****	#		#	5 6 12	#		#	4	
3	79568158	Homozygous	Homozygous	Homozygous	Homozygous	GGGGCGGGGCGT	TGTGGGGGGAGG	#	-12 -11 -10 -7 -6 -5	#		#	2 3 4 5 6 9	#		****	#	-15 -14 -13 -10 -9 -8	#		#	-1 0 1 2 3 6	#	
3	79714903	Wild type	Heterozygous	Wild type	Wild type	CTTTCTTTCTTC	CCTTCCTTCCTT	#		#	2 6 10	#		#		****	#		#	5 9 13	#		#	
3	79982755	Heterozygous	Wild type	Wild type	Wild type	TTGGGTCCTTTC	CTCTAGCTCCTT	#	-10 -9	#	10	#		#	-3	****	#	-13 -12	#	13	#		#	0	
3	80140996	Heterozygous	Wild type	Wild type	Wild type	TGATTGGGCCAC	CGGAGTCAGAGA	#	-7 -6	#		#	0	#	-1	****	#	-10 -9	#		#	-3	#	2	
3	80537551	Wild type	Wild type	Wild type	Heterozygous	TACCTTTTTCCT	TCTTTTAGGAAT	#		#		#	6	#	-7 0	****	#		#		#	3	#	-4 3	
3	80838227	Wild type	Heterozygous	Wild type	Wild type	AACACAGTAGAT	TTATCTCTCTCT	#		#		#		#		****	#		#		#		#	
3	80964218	Wild type	Wild type	Heterozygous	Wild type	AAAGGCCTCCAC	CGACTGCTAGTG	#	-9	#		#		#	-4 -1	****	#	-12	#		#		#	-1 2	
3	81054594	Heterozygous	Wild type	Wild type	Wild type	TCTCTGTTGAGG	GGACATCTGGGA	#	-2	#		#	-1 7 8	#		****	#	-5	#		#	-4 4 5	#	
3	81267877	Wild type	Heterozygous	Wild type	Wild type	GGGGAGTATGGG	GGGGGAGGGTAT	#	-12 -11 -10 -3 -2	#		#	-1 0 1 2 5 6	#		****	#	-15 -14 -13 -6 -5	#		#	-4 -3 -2 -1 2 3	#	
3	81283619	Heterozygous	Wild type	Wild type	Wild type	TGGTGGTGTGTG	GGGGATTTTAAT	#	-11 -8	#		#	-1 0 1	#		****	#	-14 -11	#		#	-4 -3 -2	#	
3	81635578	Homozygous	Homozygous	Homozygous	Homozygous	TATAAAGTTTTA	AGGTAGATGGAC	#		#		#	0 7	#		****	#		#		#	-3 4	#	
3	82312320	Homozygous	Homozygous	Homozygous	Homozygous	ACATTTCCCAGT	TTGGTTCCATTC	#		#	8	#	1	#	-3 -2	****	#		#	11	#	-2	#	0 1	
3	82350086	Wild type	Heterozygous	Wild type	Wild type	GAAGGAGCCAAA	AGCTCTACATTT	#	-9	#		#		#	-2	****	#	-12	#		#		#	1	
3	82388855	Heterozygous	Heterozygous	Heterozygous	Heterozygous	ACACACACACAT	TACACACACACA	#		#		#		#		****	#		#		#		#	
3	82528104	Wild type	Homozygous	Wild type	Heterozygous	CACCATAACTAC	CAAACAATTAAC	#		#		#		#	-7	****	#		#		#		#	-4	
3	84372707	Heterozygous	Wild type	Heterozygous	Heterozygous	GATAGATAGATA	AGATGGATGGAT	#		#		#	3 7	#		****	#		#		#	0 4	#	
3	84626662	Homozygous	Homozygous	Homozygous	Homozygous	CCTCCTCCTCCA	ACCTCCTCCTCC	#		#	3 6 9 12	#		#	-9 -6 -3 0	****	#		#	6 9 12 15	#		#	-6 -3 0 3	
3	84627487	Homozygous	Homozygous	Homozygous	Homozygous	TTTTTCAAGACG	GGGTAGTAGCCC	#		#	11 12	#	-1 0	#		****	#		#	14 15	#	-4 -3	#	
3	85671966	Wild type	Wild type	Wild type	Heterozygous	AGGACAGCCAGA	AGCTACACAGAG	#	-11	#		#		#	-2	****	#	-14	#		#		#	1	
3	85869094	Heterozygous	Wild type	Wild type	Wild type	CCCAAATCACTC	CACAAGAAACGG	#		#		#	9	#	-9 -8	****	#		#		#	6	#	-6 -5	
3	85930247	Wild type	Heterozygous	Wild type	Wild type	CTCAACCTATGG	GAAAGAAACAAG	#	-2	#		#		#	-4	****	#	-5	#		#		#	-1	
3	86336407	Heterozygous	Wild type	Wild type	Wild type	GCTGTGGCTTAG	GGTCGCCTCCAC	#	-7	#	7 10	#	-1	#		****	#	-10	#	10 13	#	-4	#	
3	86387755	Wild type	Wild type	Wild type	Heterozygous	TGTAGAGCATGC	CGAGTCAGCTTG	#		#		#		#		****	#		#		#		#	
3	86394356	Homozygous	Homozygous	Homozygous	Homozygous	AATAGCCAGTAG	GCTGGGTATAGT	#		#		#	2 3	#	-4	****	#		#		#	-1 0	#	-1	
3	86586781	Wild type	Wild type	Homozygous	Wild type	ATGTGGAGAAAG	GAGGAACACTCC	#	-8	#	12	#	1	#		****	#	-11	#	15	#	-2	#	
3	86978362	Wild type	Wild type	Heterozygous	Heterozygous	CCTCGTGTTCTG	GTGGATGAGGCC	#		#	12	#	1 7	#	-9	****	#		#	15	#	-2 4	#	-6	
3	87591399	Homozygous	Homozygous	Homozygous	Homozygous	TCCAAAAAAAAT	TTTTTTTTTAAT	#	homopolymer	
3	87902598	Homozygous	Homozygous	Homozygous	Homozygous	CAGGCAGATTTT	TTGAGTTTGAGG	#	-10	#		#	9	#		****	#	-13	#		#	6	#	
3	88362841	Homozygous	Homozygous	Homozygous	Homozygous	ATATTGCCAGAC	CTTGTACCCAAG	#		#	8 9	#		#	-3	****	#		#	11 12	#		#	0	
3	88512566	Homozygous	Homozygous	Homozygous	Homozygous	AGGCCCAGACTT	TTGAAGTGGAGA	#	-11	#		#	6	#	-6 -5	****	#	-14	#		#	3	#	-3 -2	
3	88736066	Heterozygous	Wild type	Wild type	Wild type	TTATCATCCCCC	CTTCCTTTTTTT	#		#	5	#		#	-2 -1 0 1	****	#		#	8	#		#	1 2 3 4	
3	89014223	Heterozygous	Wild type	Wild type	Wild type	CATCAAAGTCCC	CAATGACACTTT	#		#		#		#	0 1	****	#		#		#		#	3 4	
3	89021059	Wild type	Heterozygous	Wild type	Wild type	ACATTGTATCTC	CAACTCACAGAT	#		#		#		#		****	#		#		#		#	
3	89253729	Homozygous	Homozygous	Homozygous	Homozygous	ACTTCTTTTTTG	GGGGGGGGGGGG	#	homopolymer	
3	89645059	Wild type	Wild type	Heterozygous	Wild type	AGAGAGAGAGAG	GAGAGAGAGAGA	#		#		#		#		****	#		#		#		#	
3	91086738	Wild type	Wild type	Heterozygous	Wild type	GTAAGTGAATTG	GGAGTAACTTTC	#		#		#	-1	#		****	#		#		#	-4	#	
3	91329463	Heterozygous	Wild type	Wild type	Wild type	AATTTTACAGAG	GCTGCTAGTCTT	#		#		#		#		****	#		#		#		#	
3	91523411	Wild type	Wild type	Heterozygous	Wild type	AATACTCCCTAC	CAGAGTTTCTTA	#		#		#		#	-3 -2	****	#		#		#		#	0 1	
3	92075233	Heterozygous	Wild type	Wild type	Wild type	CCATAAAGTTGG	GGTATGTTGTGG	#	-2	#		#	-1 9	#	-9	****	#	-5	#		#	-4 6	#	-6	
3	92529881	Heterozygous	Wild type	Wild type	Wild type	AATCTCCCACCC	CCACCCCTGCAA	#		#	2 5 6 7	#		#	-4 -3 0 1	****	#		#	5 8 9 10	#		#	-1 0 3 4	
3	93340114	Heterozygous	Wild type	Wild type	Wild type	GCTTTACTGGTC	CTCTGCTGATAT	#	-4	#		#		#		****	#	-7	#		#		#	
3	93358120	Wild type	Wild type	Heterozygous	Wild type	GAAGGAACTTGG	GAGAAAAATTCA	#	-9 -2	#		#		#		****	#	-12 -5	#		#		#	
3	94795289	Wild type	Heterozygous	Wild type	Wild type	ATATCAGCATAG	GATCACTCTTCT	#		#		#		#		****	#		#		#		#	
3	95120347	Wild type	Heterozygous	Wild type	Wild type	TCCTCTGAGTTC	CAGAGCCAACCA	#		#	7 11	#		#	-8	****	#		#	10 14	#		#	-5	
3	95308291	Heterozygous	Wild type	Wild type	Wild type	ACCAGAGGACCC	CATGATCAGTCT	#	-6	#		#		#	-8 0 1	****	#	-9	#		#		#	-5 3 4	
3	95395275	Homozygous	Homozygous	Homozygous	Homozygous	CCAAACCAGCCG	GAACAAACAAAC	#		#		#		#	-9 -4 0	****	#		#		#		#	-6 -1 3	
3	95456048	Heterozygous	Wild type	Wild type	Wild type	TGCTTGCTGCTC	CTTTGAGAGTAC	#		#		#		#		****	#		#		#		#	
3	95678859	Homozygous	Homozygous	Homozygous	Homozygous	GATTTTTGTTGC	CCCATGGTTTTT	#		#	2 3	#	4	#		****	#		#	5 6	#	1	#	
3	95777084	Homozygous	Homozygous	Homozygous	Homozygous	GGATGTGGGTGA	AGCAGGCCATGA	#	-12 -6 -5	#	8	#	3	#		****	#	-15 -9 -8	#	11	#	0	#	
3	95821438	Homozygous	Homozygous	Homozygous	Homozygous	TGTGCTTTCACC	CACAATTTTCTG	#		#		#		#	1	****	#		#		#		#	4	
3	95822342	Homozygous	Homozygous	Homozygous	Homozygous	TTGCAGCCTGGG	GCTACAGAGAGT	#	-3 -2	#		#		#	-3	****	#	-6 -5	#		#		#	0	
3	95826691	Homozygous	Homozygous	Homozygous	Homozygous	GCTGTCTTTCAA	AATGTGTTTCTA	#		#		#		#		****	#		#		#		#	
3	95935823	Homozygous	Homozygous	Homozygous	Homozygous	AAAAAAAAAAAG	GGAAAAACAAAA	#	homopolymer	
3	96098010	Wild type	Wild type	Wild type	Heterozygous	CTGTGTTGGTCC	CCGTACATCCAC	#	-5	#	2 10	#		#	1	****	#	-8	#	5 13	#		#	4	
3	96123489	Homozygous	Homozygous	Homozygous	Homozygous	TCTTTTGCTTGG	GTTAAAATATGT	#	-2	#		#		#		****	#	-5	#		#		#	
3	96164098	Wild type	Wild type	Wild type	Heterozygous	CTTTGGCCACAG	GCACCTACCACT	#	-8	#	5 9	#		#	-3	****	#	-11	#	8 12	#		#	0	
3	96562914	Homozygous	Homozygous	Homozygous	Homozygous	CAGGCTAACCCC	CAAACTCAGAGA	#	-10	#		#		#	-1 0 1	****	#	-13	#		#		#	2 3 4	
3	96652111	Wild type	Heterozygous	Wild type	Wild type	ATGCTTCTTCCC	CGGTGGACGCCG	#		#	11	#	0 3	#	0 1	****	#		#	14	#	-3 0	#	3 4	
3	97372981	Homozygous	Homozygous	Homozygous	Homozygous	TCTCTCCCTCAA	ACCCTCTCTCCA	#		#	3 4 11	#		#	-4 -3	****	#		#	6 7 14	#		#	-1 0	
3	97397333	Wild type	Heterozygous	Wild type	Wild type	GATCCCCAGGTG	GGGGCAGTCTCT	#	-4	#		#	-1 0 1	#	-6 -5 -4	****	#	-7	#		#	-4 -3 -2	#	-3 -2 -1	
3	97495773	Homozygous	Homozygous	Homozygous	Homozygous	AAGTACTTCCTT	TGCCATTAGAAA	#		#	4	#		#	-1	****	#		#	7	#		#	2	
3	97532017	Homozygous	Homozygous	Homozygous	Homozygous	GTATGTATGTAG	GGCATGTGTATT	#		#		#	-1	#		****	#		#		#	-4	#	
3	98086470	Wild type	Homozygous	Wild type	Wild type	TGTAATTTCAAC	CTTGGGCTTGGA	#		#		#	2 3 8	#		****	#		#		#	-1 0 5	#	
3	98754587	Homozygous	Homozygous	Homozygous	Homozygous	TCAAATTAGAGC	CCCATTTATTCC	#		#	2 3 12	#		#		****	#		#	5 6 15	#		#	
3	100352918	Heterozygous	Wild type	Wild type	Wild type	GTTTTACCAATC	CCATTAGGCATA	#		#	2	#	5	#	-3	****	#		#	5	#	2	#	0	
3	100422072	Wild type	Heterozygous	Wild type	Wild type	TTCAAGTTTCCT	TCCCCCCCCCCC	#	homopolymer	
3	100581546	Homozygous	Homozygous	Homozygous	Homozygous	GTATGTGTGTAT	TATTATATTTTG	#		#		#		#		****	#		#		#		#	
3	100970217	Wild type	Wild type	Heterozygous	Wild type	GCCTGGTGTGGA	ACGCCCTGGGTC	#	-8 -3	#	5 6	#	6 7	#	-8	****	#	-11 -6	#	8 9	#	3 4	#	-5	
3	101801383	Wild type	Heterozygous	Wild type	Wild type	ATGTGGGGTGGG	GGGCGGGGCGTG	#	-8 -7 -6 -3 -2	#		#	-1 0 3 4 5	#		****	#	-11 -10 -9 -6 -5	#		#	-4 -3 0 1 2	#	
3	102998731	Wild type	Wild type	Heterozygous	Wild type	AATAATGTTCCC	CCCTTTTTACAA	#		#	2 3	#		#	0 1	****	#		#	5 6	#		#	3 4	
3	103144832	Wild type	Wild type	Wild type	Heterozygous	TATTATTATACA	ATAAGTACACTG	#		#		#		#		****	#		#		#		#	
3	103284194	Heterozygous	Wild type	Wild type	Wild type	GAACATTGTACC	CTATTTGTATAT	#		#		#		#	1	****	#		#		#		#	4	
3	103454480	Heterozygous	Wild type	Wild type	Wild type	AGGCTGGCCTTG	GAACTCAAAATC	#	-11 -7	#		#		#	-2	****	#	-14 -10	#		#		#	1	
3	103694173	Wild type	Wild type	Wild type	Heterozygous	TATATCTCTATA	ATCTATATCTAT	#		#		#		#		****	#		#		#		#	
3	104555494	Wild type	Wild type	Wild type	Heterozygous	CCAAGGCAAGGG	GTCAGGACAGGC	#	-8 -3 -2	#		#	3 8	#	-9	****	#	-11 -6 -5	#		#	0 5	#	-6	
3	105623845	Heterozygous	Wild type	Wild type	Wild type	TCTTTGGTTTTG	GGTCATCATAAG	#	-7	#		#	-1	#		****	#	-10	#		#	-4	#	
3	105674398	Wild type	Wild type	Heterozygous	Wild type	ACAAGCTCAGGC	CTCGTCGTCATG	#	-3	#		#		#		****	#	-6	#		#		#	
3	106132749	Heterozygous	Heterozygous	Wild type	Heterozygous	ACAGCTCAGGGC	CTCATCACAGAA	#	-4 -3	#		#		#		****	#	-7 -6	#		#		#	
3	106133136	Heterozygous	Heterozygous	Heterozygous	Heterozygous	GTGAATATGATC	CAAAATACAGTT	#		#		#		#		****	#		#		#		#	
3	106145439	Heterozygous	Heterozygous	Heterozygous	Heterozygous	AGAATTTCTCCT	TGACTGAAGGAA	#		#		#	7	#	0	****	#		#		#	4	#	3	
3	106146709	Heterozygous	Heterozygous	Heterozygous	Heterozygous	ATGATAAAATAC	CCAAAGATCTGT	#		#	2	#		#		****	#		#	5	#		#	
3	106152049	Heterozygous	Heterozygous	Heterozygous	Heterozygous	TTTTATTTGGAC	CGCCCTTGATCC	#	-4	#	4 5 12	#		#		****	#	-7	#	7 8 15	#		#	
3	106154863	Heterozygous	Heterozygous	Heterozygous	Heterozygous	TACAAAATTACC	CACATTTTGCGC	#		#		#		#	1	****	#		#		#		#	4	
3	106156856	Homozygous	Heterozygous	Heterozygous	Heterozygous	GAAAAAACAAAA	AAAAAAAAAAAC	#	homopolymer	
3	106171725	Wild type	Wild type	Heterozygous	Wild type	TTTTCTTTTTTA	AAAAATTTTTTT	#	homopolymer	
3	106181433	Wild type	Heterozygous	Wild type	Wild type	TTTTCATATTCA	ACTTGTTCACTT	#		#		#		#		****	#		#		#		#	
3	106202448	Heterozygous	Heterozygous	Heterozygous	Heterozygous	GAGTTAGATTGA	AGGGTATTCAGA	#		#		#	0 1	#		****	#		#		#	-3 -2	#	
3	106206326	Heterozygous	Heterozygous	Heterozygous	Heterozygous	ATCTATGTTTAG	GAACACAGGCTC	#		#		#	6	#		****	#		#		#	3	#	
3	106242749	Heterozygous	Wild type	Wild type	Wild type	TGGGGCCATTTG	GAATTTTTGGAG	#	-11 -10 -9	#		#	7	#	-4	****	#	-14 -13 -12	#		#	4	#	-1	
3	106245185	Heterozygous	Heterozygous	Heterozygous	Heterozygous	AAGAGTTTCCAT	TGTGAATGTTGG	#		#		#	9	#	-1	****	#		#		#	6	#	2	
3	106294336	Heterozygous	Heterozygous	Wild type	Heterozygous	GCCCTAAAGTTA	ATACTATGTCCG	#		#	11	#		#	-8 -7	****	#		#	14	#		#	-5 -4	
3	106300086	Heterozygous	Heterozygous	Heterozygous	Heterozygous	TTCATGTGAAAT	TTTTGAGGAAAT	#		#		#	5	#		****	#		#		#	2	#	
3	107585351	Wild type	Wild type	Heterozygous	Wild type	TTTGGGCTCCAG	GGGATCCAACTG	#	-9 -8	#	7	#	-1 0	#	-1	****	#	-12 -11	#	10	#	-4 -3	#	2	
3	107617585	Wild type	Heterozygous	Wild type	Wild type	TTCCACGAAAAG	GACCTTTCAGCC	#		#	4 12	#		#	-7	****	#		#	7 15	#		#	-4	
3	108457787	Wild type	Wild type	Wild type	Heterozygous	CCCCCCCCCCCC	CCACACACACAC	#	homopolymer	
3	108777093	Wild type	Wild type	Wild type	Heterozygous	CAGACAGTGCAA	ACCCCCCCCCCC	#	homopolymer	
3	109407188	Homozygous	Heterozygous	Homozygous	Homozygous	TCTCTCTCTCTA	ATATATATATAT	#		#		#		#		****	#		#		#		#	
3	109462868	Heterozygous	Wild type	Wild type	Wild type	TAATGTGATGTG	GCTGTATTGATT	#		#		#		#		****	#		#		#		#	
3	110106043	Wild type	Wild type	Wild type	Heterozygous	CTCAGTGAGTGG	GATGAGCAGCTC	#	-2	#		#		#		****	#	-5	#		#		#	
3	110628918	Wild type	Wild type	Heterozygous	Wild type	ACAAGAGTTGCC	CTTGGTCATGGT	#		#		#	2 8	#	1	****	#		#		#	-1 5	#	4	
3	110717611	Wild type	Wild type	Wild type	Heterozygous	CTGACACATTTG	GCTGATAACATC	#		#		#		#		****	#		#		#		#	
3	110866691	Heterozygous	Wild type	Wild type	Wild type	TTTGAACAAAAG	GAAAAAGGAAGT	#	homopolymer	
3	111635256	Heterozygous	Wild type	Wild type	Wild type	AGACATCTCTCC	CAGACATTTTTA	#		#		#		#	1	****	#		#		#		#	4	
3	111680297	Heterozygous	Wild type	Wild type	Wild type	CACAGTGGCTAG	GATACACAATAG	#	-6	#		#		#		****	#	-9	#		#		#	
3	111784654	Wild type	Wild type	Wild type	Heterozygous	TTTGCAAAACAC	CATGAAACTGAA	#		#		#		#		****	#		#		#		#	
3	111986989	Heterozygous	Wild type	Wild type	Wild type	GATGTGAAGATG	GACCAAAACTTT	#		#	4	#		#		****	#		#	7	#		#	
3	112287364	Wild type	Wild type	Heterozygous	Wild type	AAATTCATTTTG	GGGGTTATTATT	#		#		#	-1 0 1	#		****	#		#		#	-4 -3 -2	#	
3	112418385	Wild type	Wild type	Heterozygous	Wild type	TAACTACAATTG	GGAACATTTTAA	#		#		#	-1	#		****	#		#		#	-4	#	
3	113146243	Heterozygous	Wild type	Wild type	Wild type	CATGTTCTCCCC	CTAAGATTCAGA	#		#		#		#	-1 0 1	****	#		#		#		#	2 3 4	
3	113602623	Wild type	Wild type	Heterozygous	Wild type	TCCTCATGTTAT	TACCCACTGTAA	#		#	4 5	#		#	-8	****	#		#	7 8	#		#	-5	
3	113637703	Wild type	Heterozygous	Wild type	Wild type	CTGTAGGACTAG	GGTGCATTTTCT	#	-7	#		#	-1	#		****	#	-10	#		#	-4	#	
3	114686617	Heterozygous	Wild type	Wild type	Wild type	GGGAGCTCTCGG	GGTTACTGGTTA	#	-12 -11 -2	#		#	-1 6	#		****	#	-15 -14 -5	#		#	-4 3	#	
3	114871906	Heterozygous	Heterozygous	Heterozygous	Heterozygous	TGTCTTGTCTTC	CTCTTCTCTTCT	#		#		#		#		****	#		#		#		#	
3	115292408	Homozygous	Homozygous	Homozygous	Homozygous	AAGAAAAGAAAA	AGAAAGGAAAGG	#		#		#	4 9	#		****	#		#		#	1 6	#	
3	115376735	Heterozygous	Wild type	Wild type	Wild type	GAATTGGCCAGG	GTCAAGTCTAAG	#	-7 -2	#		#		#	-2	****	#	-10 -5	#		#		#	1	
3	116340045	Wild type	Homozygous	Wild type	Wild type	TTCATGCAAGGG	GCAGGCAAGACA	#	-3 -2	#		#	2	#		****	#	-6 -5	#		#	-1	#	
3	117160971	Homozygous	Homozygous	Homozygous	Homozygous	TATGCCGGGGCT	TTAGCAAACACA	#	-6 -5 -4	#		#		#	-5	****	#	-9 -8 -7	#		#		#	-2	
3	117297235	Heterozygous	Heterozygous	Heterozygous	Heterozygous	TCTGTCTGTCTA	ATCTATCTATCT	#		#		#		#		****	#		#		#		#	
3	118054460	Heterozygous	Wild type	Wild type	Wild type	TGCTGCCTTATG	GAATGATATTAA	#		#		#		#	-4	****	#		#		#		#	-1	
3	118147330	Heterozygous	Homozygous	Wild type	Homozygous	AGGGTTCATTAG	GTAACAGTTATG	#	-11 -10	#		#		#		****	#	-14 -13	#		#		#	
3	118807567	Wild type	Wild type	Heterozygous	Wild type	CAGCATTATGAG	GATGTGATTTTT	#		#		#		#		****	#		#		#		#	
3	120113906	Heterozygous	Wild type	Wild type	Heterozygous	TCTTTGGTGTAA	ACTCTCTCTCTC	#	-7	#		#		#		****	#	-10	#		#		#	
3	120239792	Wild type	Homozygous	Wild type	Wild type	GTGCATGCACGC	CGCACATGTGTG	#		#		#		#		****	#		#		#		#	
3	121030375	Wild type	Wild type	Heterozygous	Wild type	TGGAGTGAAGCG	GCTAGTCATGTG	#	-11	#		#		#		****	#	-14	#		#		#	
3	122625068	Homozygous	Homozygous	Homozygous	Homozygous	AAATAAAAAGTC	CCCTGCTGAGCA	#		#	2 3	#		#		****	#		#	5 6	#		#	
3	123419794	Wild type	Homozygous	Wild type	Heterozygous	GCCAAGCCCCTC	CACTCTCCTTTC	#		#	8	#		#	-8 -3 -2 -1	****	#		#	11	#		#	-5 0 1 2	
3	124795721	Homozygous	Homozygous	Homozygous	Homozygous	TATAATTCAATA	ATGATGAACTAA	#		#		#		#		****	#		#		#		#	
3	125505926	Homozygous	Homozygous	Homozygous	Homozygous	AGTCAGAACTTG	GAAATATATCAA	#		#		#		#		****	#		#		#		#	
3	126834107	Wild type	Heterozygous	Wild type	Wild type	CACCTGATGTCG	GACCATCTTTAC	#		#	4	#		#	-7	****	#		#	7	#		#	-4	
3	127453476	Wild type	Heterozygous	Wild type	Wild type	CCCACCCCCACC	CCTCACCCCGTC	#		#	2 7 8 9	#		#	-9 -8 -5 -4 -3 -2 1	****	#		#	5 10 11 12	#		#	-6 -5 -2 -1 0 1 4	
3	127938824	Homozygous	Homozygous	Homozygous	Homozygous	CCCCAAATTAAA	AAGCTTAAAATA	#		#		#		#	-9 -8 -7	****	#		#		#		#	-6 -5 -4	
3	127959885	Wild type	Wild type	Wild type	Heterozygous	TGTGTGTGTGTA	ATGGGGGTACTG	#		#		#	1 2 3 4	#		****	#		#		#	-2 -1 0 1	#	
3	128179269	Homozygous	Homozygous	Homozygous	Homozygous	TCTGTGTGTGTG	GTGTGTGTGTGT	#		#		#		#		****	#		#		#		#	
3	128516156	Wild type	Wild type	Wild type	Heterozygous	TTCCACTATCCT	TACAAGGACCCG	#		#	10 11	#	4	#	-7 0	****	#		#	13 14	#	1	#	-4 3	
3	128811624	Wild type	Homozygous	Wild type	Heterozygous	TCTCTCTCTCTG	GTGTGTGTGTGT	#		#		#		#		****	#		#		#		#	
3	128885164	Wild type	Wild type	Homozygous	Wild type	TTCATTAGATTC	CTTACCAAAAGA	#		#	6	#		#		****	#		#	9	#		#	
3	130316595	Wild type	Heterozygous	Wild type	Wild type	AATCCTAATTAG	GAGAAAGGAAAA	#		#		#	5	#	-6	****	#		#		#	2	#	-3	
3	130446191	Wild type	Heterozygous	Wild type	Wild type	TCTCTGTGCCCT	TATGTGCATGCA	#		#		#		#	-1 0	****	#		#		#		#	2 3	
3	131065389	Wild type	Homozygous	Wild type	Wild type	ACATTCACCCTG	GGCTTCCTTGGC	#		#	7	#	-1 8	#	-2 -1	****	#		#	10	#	-4 5	#	1 2	
3	131074998	Heterozygous	Homozygous	Wild type	Homozygous	CTCCCTACACAC	CACACACACACA	#		#		#		#	-7 -6	****	#		#		#		#	-4 -3	
3	131332617	Heterozygous	Wild type	Wild type	Wild type	AGAGAGAGAGAG	GAGAGAGAGGCA	#		#		#	7	#		****	#		#		#	4	#	
3	131371863	Homozygous	Homozygous	Homozygous	Homozygous	GATTTAAAAAGG	GTGAGTTCTAGT	#	-2	#		#		#		****	#	-5	#		#		#	
3	131730316	Wild type	Wild type	Homozygous	Wild type	GAGGAGTCACAG	GGTACGGATGAA	#	-10	#		#	-1 4	#		****	#	-13	#		#	-4 1	#	
3	131826956	Heterozygous	Wild type	Wild type	Wild type	TTGGATTATTTT	TCCTTATGTTTG	#	-10	#	3	#		#		****	#	-13	#	6	#		#	
3	131881920	Wild type	Wild type	Wild type	Heterozygous	CAGAACAAAATG	GAAAAATGAACA	#	homopolymer	
3	131926219	Heterozygous	Wild type	Wild type	Wild type	AGGTAACTGTGG	GGGTGGGGCTTA	#	-11 -2	#		#	-1 0 3 4 5	#		****	#	-14 -5	#		#	-4 -3 0 1 2	#	
3	132284358	Homozygous	Homozygous	Homozygous	Homozygous	TCATAATTTTTC	CCCTACATAGAA	#	homopolymer	
3	132620785	Wild type	Wild type	Homozygous	Wild type	TTGTTGTTGTTG	GTTCTTCTTCTT	#		#		#		#		****	#		#		#		#	
3	132710179	Heterozygous	Wild type	Wild type	Wild type	GATCCCCAGGTG	GGGGGAGTCTCT	#	-4	#		#	-1 0 1 2	#	-6 -5 -4	****	#	-7	#		#	-4 -3 -2 -1	#	-3 -2 -1	
3	133003492	Heterozygous	Wild type	Wild type	Wild type	TCTGTCACACAC	CGGAACAGGGCT	#		#		#	0 6 7	#		****	#		#		#	-3 3 4	#	
3	133338257	Wild type	Wild type	Wild type	Heterozygous	GATGGATAAGTA	AAGTAGATCTAG	#	-9	#		#		#		****	#	-12	#		#		#	
3	134206865	Heterozygous	Wild type	Wild type	Wild type	CTACACTTCCTC	CCTCAAATCTGT	#		#	2	#		#	-1	****	#		#	5	#		#	2	
3	134278882	Heterozygous	Wild type	Wild type	Wild type	GAGTTGGTCACC	CTTCCTTTTCTT	#	-7	#	5	#		#	1	****	#	-10	#	8	#		#	4	
3	134970473	Homozygous	Homozygous	Homozygous	Homozygous	CTTGTAGCTATA	ATTGAGAAGCAC	#		#		#		#		****	#		#		#		#	
3	135299625	Homozygous	Homozygous	Homozygous	Homozygous	GCACTGTTATCT	TTGCAAACAAAA	#		#		#		#		****	#		#		#		#	
3	135405099	Heterozygous	Wild type	Wild type	Wild type	CCCCAGCCTGCG	GCCCAGACGTGG	#		#	3 4	#	9	#	-9 -8 -7 -3	****	#		#	6 7	#	6	#	-6 -5 -4 0	
3	135682488	Wild type	Wild type	Wild type	Heterozygous	GTTTCAGGGGGT	TGGGGGTGGGGC	#	homopolymer	
3	135895099	Wild type	Wild type	Wild type	Heterozygous	AGAGCTAAACAA	ATTTTCAACCAA	#		#	10	#		#		****	#		#	13	#		#	
3	135920887	Wild type	Wild type	Wild type	Heterozygous	TTCCTCTTTCTC	CCACATCCTCGC	#		#	2 8	#		#	-7	****	#		#	5 11	#		#	-4	
3	136024379	Wild type	Wild type	Heterozygous	Wild type	GTGATGTGGCTG	GAACTACGCTAC	#	-5	#		#		#		****	#	-8	#		#		#	
3	136355751	Heterozygous	Wild type	Wild type	Wild type	CTTCACAAGTCC	CGTTTTGCTCAG	#		#		#		#	1	****	#		#		#		#	4	
3	137036718	Wild type	Homozygous	Wild type	Wild type	AGTAGCACTCTG	GAAGAATGGGTC	#		#		#	6 7	#		****	#		#		#	3 4	#	
3	137111344	Wild type	Heterozygous	Wild type	Wild type	CTTTCTTTCTTC	CCTTCCTTCCTT	#		#	2 6 10	#		#		****	#		#	5 9 13	#		#	
3	137799372	Heterozygous	Wild type	Wild type	Wild type	AAGGAAGGAAGG	GAAGAAAGAAAG	#	-10 -6 -2	#		#		#		****	#	-13 -9 -5	#		#		#	
3	138425817	Homozygous	Homozygous	Homozygous	Homozygous	AGTCTTTCTGGG	GGCTTCCTTCCC	#	-3 -2	#	7 11 12	#	-1	#		****	#	-6 -5	#	10 14 15	#	-4	#	
3	138926012	Homozygous	Homozygous	Homozygous	Homozygous	CACTCATTTCTC	CCAGTGAGCAAG	#		#	2	#		#		****	#		#	5	#		#	
3	139058442	Wild type	Wild type	Wild type	Heterozygous	TACATACACATG	GACATGGGAAAG	#		#		#	4 5	#		****	#		#		#	1 2	#	
3	139611858	Homozygous	Homozygous	Homozygous	Homozygous	CCCAGACTTGGC	CCACTAAGATCC	#	-3	#	2 12	#		#	-9 -8	****	#	-6	#	5 15	#		#	-6 -5	
3	140450330	Heterozygous	Wild type	Wild type	Wild type	TGCATCCTTATG	GAAAGCACTTCA	#		#		#		#	-4	****	#		#		#		#	-1	
3	140598326	Heterozygous	Wild type	Wild type	Wild type	CTACTAATGCCC	CTGTCACAAAGA	#		#		#		#	0 1	****	#		#		#		#	3 4	
3	141329507	Heterozygous	Wild type	Wild type	Wild type	TGGCATAGCCTC	CACAAGAGACAG	#	-11	#		#		#	-1	****	#	-14	#		#		#	2	
3	142999353	Heterozygous	Wild type	Wild type	Wild type	TTGACTGCCTCC	CTAAAACTTGAA	#		#		#		#	-2 1	****	#		#		#		#	1 4	
3	143200708	Heterozygous	Wild type	Wild type	Wild type	ATATAGATGCAG	GAGACCCACTCA	#		#	6 7	#		#		****	#		#	9 10	#		#	
3	143249763	Heterozygous	Wild type	Wild type	Wild type	CTTTCATGATCC	CTTCAAACAGTG	#		#		#		#	1	****	#		#		#		#	4	
3	143871485	Homozygous	Homozygous	Homozygous	Homozygous	TGTGGGAAGCAC	CAGAGTTGAATC	#	-9 -8	#		#		#		****	#	-12 -11	#		#		#	
3	143956562	Wild type	Wild type	Wild type	Heterozygous	TCCCTCCCCTCC	CCCTCTCCTCCC	#		#	2 3 8 11 12	#		#	-8 -7 -4 -3 -2 1	****	#		#	5 6 11 14 15	#		#	-5 -4 -1 0 1 4	
3	144080203	Heterozygous	Wild type	Wild type	Wild type	ACTGGCCACGCC	CATGTGAATATG	#	-9	#		#		#	-4 1	****	#	-12	#		#		#	-1 4	
3	144766252	Heterozygous	Wild type	Wild type	Wild type	TGGAATAGCCCC	CCCAGATATTAG	#	-11	#	2 3	#		#	-1 0 1	****	#	-14	#	5 6	#		#	2 3 4	
3	144839917	Heterozygous	Wild type	Wild type	Wild type	CCATTTTTCTCC	CTTTATTGAAAA	#		#		#		#	-9 1	****	#		#		#		#	-6 4	
3	145145364	Wild type	Homozygous	Wild type	Wild type	TCTCTCTCTCTC	CTATATATATAT	#		#		#		#		****	#		#		#		#	
3	145214214	Homozygous	Homozygous	Homozygous	Homozygous	TGCTATCCTGGC	CGAGGTGCAGTG	#	-3	#		#	2	#	-3	****	#	-6	#		#	-1	#	0	
3	145353346	Homozygous	Homozygous	Homozygous	Homozygous	GTAATGTGATAA	AGCTTTAGTGCA	#		#		#		#		****	#		#		#		#	
3	146783026	Wild type	Heterozygous	Wild type	Wild type	TTTTAGCACTCC	CAAAAGTCTAAC	#		#		#		#	1	****	#		#		#		#	4	
3	147248325	Homozygous	Homozygous	Homozygous	Homozygous	CAAAGCCAAACT	TAAACTAGTATG	#		#		#		#	-4	****	#		#		#		#	-1	
3	147269059	Heterozygous	Wild type	Wild type	Wild type	TTCATGTATTCC	CTGTCTCTAACA	#		#		#		#	1	****	#		#		#		#	4	
3	147368724	Homozygous	Homozygous	Homozygous	Homozygous	GCTCTGCATTCT	TTCCTTCCTCTG	#		#	4 8	#		#		****	#		#	7 11	#		#	
3	147914771	Homozygous	Homozygous	Homozygous	Homozygous	CACATCTAGAAA	AGAGCTTAGGTT	#		#		#	7	#		****	#		#		#	4	#	
3	148066268	Wild type	Wild type	Homozygous	Wild type	TGGCTTGAATGT	TATAATCTACTT	#	-11	#		#		#		****	#	-14	#		#		#	
3	148134011	Heterozygous	Wild type	Wild type	Wild type	TGCTCCCTCACC	CCACCCACCCAC	#		#	2 5 6 9 10	#		#	-5 -4 1	****	#		#	5 8 9 12 13	#		#	-2 -1 4	
3	148544412	Homozygous	Homozygous	Homozygous	Homozygous	ATAGCCCAAAGG	GTAACAGTCACA	#	-2	#		#		#	-5 -4	****	#	-5	#		#		#	-2 -1	
3	149092897	Homozygous	Homozygous	Homozygous	Heterozygous	TGCTTGCCCTTC	CATCTCTTCCTG	#		#	10	#		#	-3 -2	****	#		#	13	#		#	0 1	
3	149147207	Homozygous	Homozygous	Homozygous	Homozygous	AGAGAAAACAGG	GAATGAAGACAA	#	-2	#		#		#		****	#	-5	#		#		#	
3	150517411	Heterozygous	Wild type	Wild type	Wild type	TTATTGAAAACC	CTATGGGGTAAC	#		#		#	3 4 5	#	1	****	#		#		#	0 1 2	#	4	
3	150684553	Wild type	Homozygous	Wild type	Wild type	TCTAAACCTGGA	AAGTTGGTTAAA	#	-3	#		#	4	#	-3	****	#	-6	#		#	1	#	0	
3	150717163	Wild type	Wild type	Wild type	Heterozygous	TCAGGTGGTTAA	AGAATATACATC	#	-9 -6	#		#		#		****	#	-12 -9	#		#		#	
3	151114867	Wild type	Wild type	Homozygous	Wild type	GAGACCCATAGT	TCAAACATCAGG	#		#		#	9	#	-5 -4	****	#		#		#	6	#	-2 -1	
3	151263375	Wild type	Wild type	Wild type	Homozygous	AATCATTAAATG	GAATTTTGGCTT	#		#		#	6	#		****	#		#		#	3	#	
3	152180787	Wild type	Wild type	Heterozygous	Wild type	TATTGGAGGCTG	GGGGGATCAAAG	#	-8 -5	#		#	-1 0 1 2	#		****	#	-11 -8	#		#	-4 -3 -2 -1	#	
3	152188664	Wild type	Wild type	Homozygous	Wild type	ATATATATATAT	TAGAGAGAGAGA	#		#		#		#		****	#		#		#		#	
3	152889860	Homozygous	Homozygous	Homozygous	Homozygous	CAGGGGCAGGGA	ACAGGAGTAGGG	#	-10 -9 -8 -4 -3	#		#	2 8 9	#		****	#	-13 -12 -11 -7 -6	#		#	-1 5 6	#	
3	153010719	Wild type	Wild type	Homozygous	Wild type	ATCAGTGTTTTC	CAAAAGCTGAGA	#		#		#		#		****	#		#		#		#	
3	153053579	Heterozygous	Wild type	Wild type	Wild type	ACTTACCTAGTC	CAGGCAGACTGC	#		#		#	1	#	-4	****	#		#		#	-2	#	-1	
3	153764003	Wild type	Wild type	Heterozygous	Wild type	CTGAAAATGTCC	CACTTAACAGGT	#		#		#	8	#	1	****	#		#		#	5	#	4	
3	154384653	Wild type	Wild type	Wild type	Heterozygous	AGAGAGAGAGAA	AAGAGAGAGAGA	#		#		#		#		****	#		#		#		#	
3	154528931	Wild type	Heterozygous	Wild type	Wild type	TTGAGAGTTAGG	GACTTTGTACGA	#	-2	#		#		#		****	#	-5	#		#		#	
3	155189465	Heterozygous	Wild type	Wild type	Wild type	TGTATTATGGGG	GAGAATTTCAAT	#	-4 -3 -2	#		#		#		****	#	-7 -6 -5	#		#		#	
3	155209640	Heterozygous	Heterozygous	Heterozygous	Homozygous	ATCCATCCATCC	CATCTATCTATC	#		#		#		#	-7 -3 1	****	#		#		#		#	-4 0 4	
3	155801908	Homozygous	Homozygous	Homozygous	Homozygous	GAGTATATTCAT	TGTATGTCAATG	#		#		#		#		****	#		#		#		#	
3	156501153	Wild type	Wild type	Wild type	Heterozygous	TTTATAATAAAA	ATATGTGAAAGC	#		#		#		#		****	#		#		#		#	
3	158715844	Heterozygous	Wild type	Wild type	Wild type	GCTGGATTTATC	CACAGAGAAAGG	#	-9	#		#	9	#		****	#	-12	#		#	6	#	
3	158868533	Homozygous	Homozygous	Homozygous	Homozygous	AGCTTAGCTGTA	AATTTCACACAT	#		#		#		#		****	#		#		#		#	
3	159205935	Heterozygous	Wild type	Wild type	Wild type	TAGGGGGGTATG	GGGGGCTTTTGG	#	-10 -9 -8 -7 -6	#		#	-1 0 1 2 9	#		****	#	-13 -12 -11 -10 -9	#		#	-4 -3 -2 -1 6	#	
3	159273053	Heterozygous	Wild type	Wild type	Wild type	TCTGCTCATCCC	CTCTCTAGTATA	#		#		#		#	0 1	****	#		#		#		#	3 4	
3	159880783	Heterozygous	Wild type	Wild type	Wild type	TTCAAAGTATTC	CAGAAATACTTT	#		#		#		#		****	#		#		#		#	
3	159918809	Homozygous	Homozygous	Homozygous	Homozygous	TTTTGTTTGTTG	GGTTTTTTGTTT	#		#		#	-1	#		****	#		#		#	-4	#	
3	159925896	Homozygous	Homozygous	Homozygous	Homozygous	AAAATAAACCAC	CCAAAAAAAAAA	#		#	2	#		#	-1	****	#		#	5	#		#	2	
4	3050434	Heterozygous	Heterozygous	Heterozygous	Heterozygous	TGTGACAGCCCA	AGTGGAGCTCTT	#		#		#	2	#	-1 0	****	#		#		#	-1	#	2 3	
4	3050819	Wild type	Wild type	Wild type	Heterozygous	CACAGTGGAGCA	ACTGTGACACCA	#	-6	#	11	#		#		****	#	-9	#	14	#		#	
4	3051114	Heterozygous	Heterozygous	Wild type	Heterozygous	AGTGGAGCACTA	ATGACAGTACAG	#	-9	#		#		#		****	#	-12	#		#		#	
4	3051525	Wild type	Wild type	Wild type	Heterozygous	ACACCACAGTGG	GAGCACTGTGTC	#	-2	#		#		#	-6	****	#	-5	#		#		#	-3	
4	3051645	Wild type	Wild type	Wild type	Heterozygous	GTGACTCCACAC	CTGGAGCACACT	#		#		#	1	#	-3	****	#		#		#	-2	#	0	
4	3051846	Heterozygous	Heterozygous	Heterozygous	Wild type	TGGAGCACCATA	ATCACCATAATG	#	-11	#	6	#		#	-2	****	#	-14	#	9	#		#	1	
4	3052077	Heterozygous	Heterozygous	Heterozygous	Heterozygous	GAGCACGTGACT	TCCACAGTGAAG	#		#	3	#		#		****	#		#	6	#		#	
4	3053499	Heterozygous	Heterozygous	Heterozygous	Heterozygous	GGAGCACAGAGA	ACATCATAGTTG	#	-12	#		#		#		****	#	-15	#		#		#	
4	3054091	Heterozygous	Heterozygous	Heterozygous	Heterozygous	ACAACACAGTGG	GATCAGTGTGAC	#	-2	#		#		#		****	#	-5	#		#		#	
4	3054336	Wild type	Wild type	Wild type	Heterozygous	TTAGCACTATGT	TCAACGAAGTGG	#		#		#	9	#		****	#		#		#	6	#	
4	3055067	Heterozygous	Heterozygous	Wild type	Heterozygous	ATCACAGTGGAG	GCACCTTGACAC	#	-4	#	5	#		#		****	#	-7	#	8	#		#	
4	3055170	Heterozygous	Wild type	Wild type	Wild type	ACACCACAGTGG	GAGCACTGTGAC	#	-2	#		#		#	-6	****	#	-5	#		#		#	-3	
4	3055259	Heterozygous	Wild type	Heterozygous	Wild type	ACAGTGGAGCAT	TTGTGACAACAC	#	-7	#		#		#		****	#	-10	#		#		#	
4	3055361	Heterozygous	Heterozygous	Heterozygous	Heterozygous	ATCACACTGGAA	ACACTGTGACAC	#	-4	#		#		#		****	#	-7	#		#		#	
4	3059654	Heterozygous	Heterozygous	Heterozygous	Heterozygous	ACAGCACAGTGG	GACCACTGAAAC	#	-2	#	4	#		#		****	#	-5	#	7	#		#	
4	3061942	Heterozygous	Heterozygous	Heterozygous	Heterozygous	CTGAGACACCAC	CAGTGGAGCACT	#		#		#	3	#	-1	****	#		#		#	0	#	2	
4	3062512	Heterozygous	Heterozygous	Heterozygous	Heterozygous	ACACAGTGGAGA	AACTGTGATACC	#	-5	#	12	#		#		****	#	-8	#	15	#		#	
4	3062713	Heterozygous	Heterozygous	Heterozygous	Heterozygous	GTGAGACCACAT	TTGAGCACTGTA	#		#		#		#	-3	****	#		#		#		#	0	
4	3063079	Heterozygous	Wild type	Wild type	Wild type	TAGAGCACTGTG	GACACCACAGTA	#		#	6	#		#		****	#		#	9	#		#	
4	3063129	Heterozygous	Wild type	Wild type	Wild type	GTGACACCAGAG	GTTGAGCACTAT	#		#		#		#	-3	****	#		#		#		#	0	
4	3063391	Wild type	Heterozygous	Heterozygous	Wild type	AGTTGAGCAGTA	ATGACACCACAG	#		#	8	#		#		****	#		#	11	#		#	
4	3063596	Heterozygous	Wild type	Wild type	Heterozygous	ATCAAAATGGAT	TCAATGTGACAC	#	-4	#		#		#		****	#	-7	#		#		#	
4	3063770	Heterozygous	Heterozygous	Heterozygous	Heterozygous	GAGCACTATGAC	CAACGAAGTGGA	#		#		#	8	#		****	#		#		#	5	#	
4	3064529	Heterozygous	Heterozygous	Heterozygous	Heterozygous	CTGTGACACCAG	GAGTGGAGCATT	#		#		#	3	#	-1	****	#		#		#	0	#	2	
4	3064749	Wild type	Heterozygous	Heterozygous	Heterozygous	AGTGGAGCCTGC	CGACACAACTGT	#	-9	#		#		#	-2	****	#	-12	#		#		#	1	
4	3065127	Heterozygous	Heterozygous	Heterozygous	Heterozygous	GTGACTCCACAG	GTGGAGCACCAT	#		#	10	#	1	#	-3	****	#		#	13	#	-2	#	0	
4	3066502	Heterozygous	Heterozygous	Heterozygous	Heterozygous	CAGTGGAGTTCT	TGTGACCCCACA	#	-8	#	7 8 9	#		#		****	#	-11	#	10 11 12	#		#	
4	3066880	Heterozygous	Heterozygous	Wild type	Heterozygous	TGGAGTACTGTA	AACCCTACAGTG	#	-11	#	4 5	#		#		****	#	-14	#	7 8	#		#	
4	3067093	Heterozygous	Heterozygous	Heterozygous	Heterozygous	GCACTGTGACAC	CCACAGTGGAGA	#		#	2	#	6	#		****	#		#	5	#	3	#	
4	3067257	Wild type	Wild type	Wild type	Heterozygous	TGAGTACTGTGA	ACTGCACATTGA	#		#		#		#		****	#		#		#		#	
4	3067537	Heterozygous	Heterozygous	Heterozygous	Heterozygous	ACACCACAGTGG	GAGCACTGTGAC	#	-2	#		#		#	-6	****	#	-5	#		#		#	-3	
4	3067736	Heterozygous	Heterozygous	Heterozygous	Heterozygous	ACTCTGTGACAC	CCAGAGTGGAAC	#		#	2	#	6	#		****	#		#	5	#	3	#	
4	3068659	Wild type	Heterozygous	Heterozygous	Heterozygous	TGCACAATGGAG	GGACTGTAACCC	#	-4	#	11 12	#	-1	#		****	#	-7	#	14 15	#	-4	#	
4	3068779	Heterozygous	Heterozygous	Heterozygous	Heterozygous	TGACACCACAAT	TGGAGCACTGTG	#		#		#	0	#	-4	****	#		#		#	-3	#	-1	
4	3068927	Heterozygous	Heterozygous	Heterozygous	Heterozygous	ACCCAAAAGTGA	AACAATTGTGAC	#		#		#		#	-8 -7	****	#		#		#		#	-5 -4	
4	3069444	Heterozygous	Heterozygous	Wild type	Heterozygous	CTGTGACACCAT	TAGTGAAGCAAG	#		#		#		#	-1	****	#		#		#		#	2	
4	3069969	Heterozygous	Heterozygous	Heterozygous	Heterozygous	AAACCACAGTGG	GGGCACTGTGAA	#	-2	#		#	-1 0	#	-6	****	#	-5	#		#	-4 -3	#	-3	
4	3072770	Heterozygous	Heterozygous	Wild type	Heterozygous	ACCTCGTGAAAC	CGGGGGGTCCCC	#	homopolymer	
4	3079369	Wild type	Wild type	Wild type	Heterozygous	ATGGCAGTGGAG	GCACTGTAACAT	#	-10 -4	#		#		#		****	#	-13 -7	#		#		#	
4	3080225	Heterozygous	Heterozygous	Heterozygous	Heterozygous	TTGAGCAGTGTA	AAGATCACATTG	#		#		#		#		****	#		#		#		#	
4	3080418	Heterozygous	Heterozygous	Heterozygous	Heterozygous	AGAATGAGCACC	CGTGACATTTGT	#		#		#		#	1	****	#		#		#		#	4	
4	3080762	Heterozygous	Wild type	Wild type	Wild type	CCATCACAGTGA	AAGCACAATGTC	#		#		#		#	-9	****	#		#		#		#	-6	
4	3081041	Wild type	Wild type	Wild type	Heterozygous	GCAGCACTGTTA	ACACCATGGTGA	#		#	5	#	6	#		****	#		#	8	#	3	#	
4	3081607	Heterozygous	Heterozygous	Heterozygous	Heterozygous	GTTAAACCAATG	GAGCACTGTGAC	#		#		#		#	-3	****	#		#		#		#	0	
4	3082361	Heterozygous	Heterozygous	Heterozygous	Wild type	GCACCACAGTGG	GAACACTGTGAC	#	-2	#		#		#	-6	****	#	-5	#		#		#	-3	
4	3082535	Heterozygous	Heterozygous	Heterozygous	Heterozygous	AGTGGAGCACTT	TGGATAACAAAG	#	-9	#		#	0	#		****	#	-12	#		#	-3	#	
4	3082958	Heterozygous	Heterozygous	Heterozygous	Heterozygous	AAGCACTGTGAT	TACCAGAGTGGA	#		#	4	#	8	#		****	#		#	7	#	5	#	
4	3083332	Heterozygous	Heterozygous	Wild type	Wild type	AGTAGAGGACTG	GTGACACCACAG	#	-6	#	8	#		#		****	#	-9	#	11	#		#	
4	3084227	Heterozygous	Wild type	Heterozygous	Heterozygous	CCACAGTAGAAT	TACTGTCACACC	#		#	12	#		#	-9	****	#		#	15	#		#	-6	
4	3084393	Heterozygous	Heterozygous	Heterozygous	Wild type	CATCATAGTGGA	ATCACTTTGACA	#	-3	#		#		#		****	#	-6	#		#		#	
4	3084817	Wild type	Wild type	Heterozygous	Heterozygous	TGCAGAACTGTG	GACACTAGAGTT	#		#		#		#		****	#		#		#		#	
4	3086180	Heterozygous	Wild type	Heterozygous	Heterozygous	CCGAAGAGGAGC	CACTGTGACACC	#	-5	#	12	#		#	-9	****	#	-8	#	15	#		#	-6	
4	3086330	Heterozygous	Heterozygous	Heterozygous	Heterozygous	AGTGCAGCATAG	GATACAGCACAC	#		#		#		#		****	#		#		#		#	
4	3086910	Heterozygous	Heterozygous	Heterozygous	Heterozygous	AAGGTAGATTAC	CCTCCTGTCTTA	#	-10	#	2 5	#		#		****	#	-13	#	5 8	#		#	
4	3088471	Heterozygous	Wild type	Heterozygous	Heterozygous	ACTTCCATACTT	TCTGTTCATCAC	#		#		#		#	-5	****	#		#		#		#	-2	
4	3090468	Heterozygous	Heterozygous	Wild type	Heterozygous	TGGTGAGAAAAC	CTAATAAACGTG	#	-11	#		#		#		****	#	-14	#		#		#	
4	3090964	Heterozygous	Heterozygous	Wild type	Heterozygous	ATGGAAAATGAG	GAAATGCACACT	#	-10	#		#		#		****	#	-13	#		#		#	
4	3225294	Heterozygous	Heterozygous	Heterozygous	Heterozygous	GAGGAGAAAGAG	GGCAGAGGAGAG	#	-10	#		#	-1 5	#		****	#	-13	#		#	-4 2	#	
4	3225617	Heterozygous	Heterozygous	Heterozygous	Heterozygous	ACTGGCTGTGGG	GTTGGTGTTGCT	#	-9 -3 -2	#		#	2	#		****	#	-12 -6 -5	#		#	-1	#	
4	3226723	Heterozygous	Heterozygous	Heterozygous	Wild type	TTTCTCTGGCGT	TCTCTCTCCTGG	#	-5	#	9	#	9	#		****	#	-8	#	12	#	6	#	
4	3229960	Homozygous	Heterozygous	Heterozygous	Heterozygous	TTAAATTGAGCA	AAATGTTTTGTT	#		#		#		#		****	#		#		#		#	
4	3230275	Heterozygous	Heterozygous	Heterozygous	Wild type	AATCAGCTGCCT	TCAAGTTGTTCT	#		#		#		#	0	****	#		#		#		#	3	
4	3230438	Heterozygous	Heterozygous	Wild type	Wild type	AGACCTGAGTTA	AGATTCCCAGAA	#		#	7 8	#		#	-6	****	#		#	10 11	#		#	-3	
4	4857483	Heterozygous	Wild type	Wild type	Wild type	AGGGCTGTGGTC	CTTCTGAAAGGT	#	-11 -10 -4	#		#	8	#		****	#	-14 -13 -7	#		#	5	#	
4	5105043	Wild type	Wild type	Heterozygous	Wild type	TCAAAATCAGGG	GCTGAAATCATT	#	-3 -2	#		#		#		****	#	-6 -5	#		#		#	
4	5312170	Heterozygous	Wild type	Wild type	Wild type	GACTATCCCACT	TAATGAAACCAC	#		#	10	#		#	-3 -2	****	#		#	13	#		#	0 1	
4	5357606	Wild type	Heterozygous	Wild type	Wild type	ACACACACACAT	TACACACACACA	#		#		#		#		****	#		#		#		#	
4	5560487	Wild type	Heterozygous	Wild type	Wild type	TAAGGATTTCAG	GACCAGAGCTTT	#	-9	#	4	#		#		****	#	-12	#	7	#		#	
4	6565173	Wild type	Wild type	Homozygous	Heterozygous	ATCTCTTTCACT	TGATGAGGTTAA	#		#		#	5	#		****	#		#		#	2	#	
4	6713163	Homozygous	Homozygous	Homozygous	Homozygous	ATCAGTCTACCG	GCCTTGACTAAA	#		#	3	#		#	0	****	#		#	6	#		#	3	
4	6980153	Heterozygous	Wild type	Wild type	Wild type	AGAGCTTAAACC	CTTAATGCTTTC	#		#		#		#	1	****	#		#		#		#	4	
4	7005836	Wild type	Wild type	Wild type	Heterozygous	GACCATAGGTGT	TGTGGGTTCATT	#	-5	#		#	2 3	#	-7	****	#	-8	#		#	-1 0	#	-4	
4	7152613	Wild type	Wild type	Wild type	Heterozygous	TAAAATGGCTTC	CTTAAAAATGCT	#	-6	#		#		#		****	#	-9	#		#		#	
4	7656758	Homozygous	Homozygous	Homozygous	Homozygous	TGTGTGTGTAGT	TCCAGTCTCTGG	#		#	3	#	9	#		****	#		#	6	#	6	#	
4	7667959	Wild type	Heterozygous	Wild type	Wild type	AATAGGCTAAAA	ATGTTATCCTTA	#	-8	#	9	#		#		****	#	-11	#	12	#		#	
4	8604658	Heterozygous	Wild type	Wild type	Wild type	CACTTCAGTTAG	GGTGCTCAGTTA	#		#		#	-1	#		****	#		#		#	-4	#	
4	9166355	Heterozygous	Wild type	Wild type	Wild type	ATCAACAAAGGG	GGGTGGATATAA	#	-3 -2	#		#	-1 0 3	#		****	#	-6 -5	#		#	-4 -3 0	#	
4	10073567	Heterozygous	Wild type	Wild type	Wild type	TCTCTGTCACCT	TCCCCCCCCCCC	#	homopolymer	
4	10146135	Wild type	Heterozygous	Wild type	Wild type	CGCGCGCGCGCA	ACACACACACAC	#		#		#		#		****	#		#		#		#	
4	10426621	Heterozygous	Wild type	Wild type	Wild type	TTAGTAACTTTG	GGGAAGCTGGCA	#		#		#	-1 0 7	#		****	#		#		#	-4 -3 4	#	
4	10441991	Wild type	Wild type	Wild type	Homozygous	TTTCCTCTTTCA	AGTCATCTGTGG	#		#		#	9	#	-6	****	#		#		#	6	#	-3	
4	10701713	Homozygous	Homozygous	Homozygous	Homozygous	GCTGTGTTTATA	ACTCGTCTTAAA	#		#		#		#		****	#		#		#		#	
4	10980358	Heterozygous	Wild type	Heterozygous	Homozygous	GGGGGGGGGGGT	TGGGGGTGGGAG	#	homopolymer	
4	12066729	Heterozygous	Wild type	Wild type	Wild type	TTGGGGAGCAGG	GGGGAGGATACA	#	-10 -9 -8 -2	#		#	-1 0 1 4	#		****	#	-13 -12 -11 -5	#		#	-4 -3 -2 1	#	
4	12368393	Heterozygous	Wild type	Wild type	Wild type	GGGGACTTTTGG	GGATAGCATTGG	#	-12 -11 -10 -2	#		#	-1 9	#		****	#	-15 -14 -13 -5	#		#	-4 6	#	
4	12555379	Heterozygous	Wild type	Wild type	Wild type	TTTCTTAACTGC	CTCAGTAAAAGC	#		#		#		#		****	#		#		#		#	
4	12763694	Heterozygous	Wild type	Wild type	Wild type	CATTAATCTACC	CTCATGACAGCA	#		#		#		#	1	****	#		#		#		#	4	
4	13382907	Wild type	Wild type	Wild type	Heterozygous	GAAGTTTTCTTC	CTATAATTTTGT	#		#		#		#		****	#		#		#		#	
4	13662324	Heterozygous	Wild type	Wild type	Wild type	TTTGAACATTTC	CTTTAGGTGCTT	#		#		#	4	#		****	#		#		#	1	#	
4	13671532	Wild type	Heterozygous	Wild type	Wild type	CAACATAGATAG	GAGAACTTCAGA	#		#		#		#		****	#		#		#		#	
4	13779941	Homozygous	Homozygous	Homozygous	Homozygous	AGTCTTACTGTG	GCAGTTCTGACT	#		#		#		#		****	#		#		#		#	
4	13792465	Wild type	Wild type	Heterozygous	Wild type	TTGCCTTCCTTG	GGGGCTTGGTTG	#		#		#	-1 0 1 6	#	-6 -2	****	#		#		#	-4 -3 -2 3	#	-3 1	
4	13799522	Heterozygous	Wild type	Wild type	Wild type	GATTTAGGCAGC	CACTTAGGAGAT	#	-6	#		#	5	#		****	#	-9	#		#	2	#	
4	13877341	Wild type	Wild type	Homozygous	Wild type	TATGGAATCGTC	CCATTTTGTTTT	#	-9	#	2	#		#		****	#	-12	#	5	#		#	
4	14603300	Homozygous	Homozygous	Homozygous	Homozygous	CCTTCCCCTGCA	ACCCCAACCCAC	#		#	3 4 5 9 10	#		#	-9 -5 -4 -3	****	#		#	6 7 8 12 13	#		#	-6 -2 -1 0	
4	15065517	Wild type	Wild type	Heterozygous	Wild type	AAGGACCCCATA	AGTAAGATATGA	#	-10	#		#		#	-4 -3 -2	****	#	-13	#		#		#	-1 0 1	
4	15115690	Heterozygous	Wild type	Wild type	Wild type	CAGTTGAAACAG	GTCATGTAAGCC	#		#	12	#		#		****	#		#	15	#		#	
4	15216926	Heterozygous	Wild type	Wild type	Wild type	CTTTGGAGATTG	GAAATGTCATGA	#	-8	#		#		#		****	#	-11	#		#		#	
4	15782728	Heterozygous	Wild type	Wild type	Wild type	TGCCCTATACTC	CTGCCATTATCA	#		#	5	#		#	-7 -6	****	#		#	8	#		#	-4 -3	
4	16495403	Heterozygous	Wild type	Wild type	Wild type	CCAGTTTTTACC	CTTCTGCTCCTC	#		#	10	#		#	-9 1	****	#		#	13	#		#	-6 4	
4	16713689	Wild type	Heterozygous	Wild type	Wild type	TCTTTCTTTCTC	CTCTCTCTCTCT	#		#		#		#		****	#		#		#		#	
4	17719735	Heterozygous	Wild type	Wild type	Wild type	GCCAGGTATCCC	CATCATTCAGTC	#	-8	#		#		#	-8 0 1	****	#	-11	#		#		#	-5 3 4	
4	18128992	Wild type	Wild type	Heterozygous	Wild type	GCTGTATGTTTA	ATATTGTGTTAT	#		#		#		#		****	#		#		#		#	
4	18168156	Heterozygous	Wild type	Wild type	Wild type	AGTTTGGCCTGG	GAAATAAATCTG	#	-7 -2	#		#		#	-2	****	#	-10 -5	#		#		#	1	
4	18373142	Heterozygous	Wild type	Wild type	Wild type	ACTGTTTTAAAA	AAACATTAAAAT	#		#		#		#		****	#		#		#		#	
4	18408284	Heterozygous	Wild type	Wild type	Wild type	TAAACTCTTCCC	CTCCCCAACATT	#		#	4 5 6	#		#	0 1	****	#		#	7 8 9	#		#	3 4	
4	18814481	Wild type	Heterozygous	Wild type	Wild type	GAAATGTGCATT	TTGTTATTGGCA	#		#		#	7	#		****	#		#		#	4	#	
4	19251371	Heterozygous	Wild type	Wild type	Wild type	GGTGGCTGTTTG	GTGGAGAAGAAA	#	-12 -9	#		#	1	#		****	#	-15 -12	#		#	-2	#	
4	20789935	Heterozygous	Wild type	Wild type	Wild type	AGCCTTTGGGTG	GAGTCAAGGCAT	#	-5 -4	#		#	6	#	-7	****	#	-8 -7	#		#	3	#	-4	
4	20888108	Heterozygous	Wild type	Wild type	Wild type	GATACTTCAGTC	CCTTCTTAGAAA	#		#	2	#		#		****	#		#	5	#		#	
4	21637189	Homozygous	Homozygous	Homozygous	Homozygous	AGAGGAGGAGGT	TAAAGGAGGAGG	#	-9 -6 -3	#		#	3 6 9	#		****	#	-12 -9 -6	#		#	0 3 6	#	
4	21843786	Wild type	Heterozygous	Wild type	Wild type	AAGTGTAAGCTG	GAATAAGCTCTT	#		#		#		#		****	#		#		#		#	
4	21860062	Wild type	Wild type	Heterozygous	Wild type	GGGATTCACATG	GTGACAGTTTTT	#	-12 -11	#		#		#		****	#	-15 -14	#		#		#	
4	22408286	Heterozygous	Wild type	Wild type	Wild type	ACTCTTGTTCTG	GATCTGTCCATG	#		#	9	#		#		****	#		#	12	#		#	
4	22455342	Homozygous	Homozygous	Homozygous	Homozygous	GGGGTGGGGAGT	TGGTGAGGGGAG	#	-12 -11 -10 -7 -6 -5	#		#	0 5 6 7	#		****	#	-15 -14 -13 -10 -9 -8	#		#	-3 2 3 4	#	
4	23010035	Homozygous	Homozygous	Homozygous	Homozygous	TGGGAGAAATGA	AGTTCAGACTAT	#	-11 -10	#		#		#		****	#	-14 -13	#		#		#	
4	23496604	Homozygous	Homozygous	Homozygous	Homozygous	GGTTCCTCCATA	AGTGTTGTGCTG	#	-12	#		#		#	-5 -2	****	#	-15	#		#		#	-2 1	
4	23678809	Heterozygous	Wild type	Wild type	Wild type	CCAGCTATCACA	AGTTAAGACATT	#		#		#		#	-9	****	#		#		#		#	-6	
4	24132637	Heterozygous	Wild type	Wild type	Wild type	AGCATAGCTGAG	GAGAACCTAGAA	#		#	7	#		#		****	#		#	10	#		#	
4	24613675	Wild type	Wild type	Heterozygous	Wild type	CCTCTCTCTCTT	TTCTCTCTCTCT	#		#		#		#	-9	****	#		#		#		#	-6	
4	24883609	Wild type	Heterozygous	Wild type	Wild type	AGACAGACAGAT	TAGATAGATAGA	#		#		#		#		****	#		#		#		#	
4	25322472	Wild type	Heterozygous	Wild type	Wild type	AACTTGGAAGGG	GAATTAAACTTT	#	-7 -3 -2	#		#		#		****	#	-10 -6 -5	#		#		#	
4	25666730	Wild type	Heterozygous	Wild type	Wild type	AAGGAAGGAAGG	GAAGAAAGAAAG	#	-10 -6 -2	#		#		#		****	#	-13 -9 -5	#		#		#	
4	25681319	Heterozygous	Wild type	Wild type	Wild type	CACTTCTGCACA	AGCTCTCTCTCA	#		#		#		#		****	#		#		#		#	
4	26940307	Wild type	Heterozygous	Wild type	Wild type	TCTCTCTCTCTT	TTCACACACACA	#		#		#		#		****	#		#		#		#	
4	26951164	Heterozygous	Wild type	Wild type	Wild type	TAAATAGGAGCG	GAGAAATCTATG	#	-6	#		#		#		****	#	-9	#		#		#	
4	28270675	Heterozygous	Wild type	Homozygous	Heterozygous	CAAAAGGGAGGA	ACTTTAGCCAAA	#	-7 -6 -3	#	9	#		#		****	#	-10 -9 -6	#	12	#		#	
4	28638980	Wild type	Wild type	Heterozygous	Wild type	CTGACATTTTTG	GGGGTCCCTTAT	#	homopolymer	
4	28773809	Homozygous	Homozygous	Homozygous	Homozygous	AGGAGAATCTTT	TTAAGACACACA	#	-11	#		#		#		****	#	-14	#		#		#	
4	29295165	Heterozygous	Wild type	Wild type	Wild type	CAAATGCTCTCC	CTCTCTAATCTA	#		#		#		#	1	****	#		#		#		#	4	
4	29545262	Homozygous	Homozygous	Homozygous	Homozygous	TCACAGGCAATA	AAAACAAAACTG	#	-7	#		#		#		****	#	-10	#		#		#	
4	29613100	Wild type	Wild type	Heterozygous	Wild type	AGAAGGAAGACC	CAAAGTGTGGAC	#	-8	#		#	7	#	1	****	#	-11	#		#	4	#	4	
4	30541835	Heterozygous	Homozygous	Homozygous	Heterozygous	ACACACACACAG	GACACACACACA	#		#		#		#		****	#		#		#		#	
4	30832954	Heterozygous	Wild type	Wild type	Wild type	TCATTTTGCTTG	GGGAATGACTAC	#		#		#	-1 0	#		****	#		#		#	-4 -3	#	
4	33080592	Wild type	Heterozygous	Wild type	Wild type	TAGCTCCTTCCC	CTCCCCCCTCTC	#		#	4 5 6 7 8	#		#	-4 0 1	****	#		#	7 8 9 10 11	#		#	-1 3 4	
4	33132901	Homozygous	Homozygous	Homozygous	Homozygous	CTCCTCCCCTTA	ACCCTCCTCCTC	#		#	3 4 7 10	#		#	-7 -4 -3 -2	****	#		#	6 7 10 13	#		#	-4 -1 0 1	
4	33383884	Wild type	Heterozygous	Wild type	Wild type	AGAGGTGGGCAC	CCTCTGGAGGTG	#	-9 -6 -5	#	2	#	4 7	#		****	#	-12 -9 -8	#	5	#	1 4	#	
4	33920244	Homozygous	Homozygous	Homozygous	Homozygous	CTCTGCTTGGCT	TACAAAACCACG	#	-4	#	9	#		#		****	#	-7	#	12	#		#	
4	34066502	Heterozygous	Wild type	Wild type	Wild type	ATTAACAATTCC	CCATACTTTTAA	#		#	2	#		#	1	****	#		#	5	#		#	4	
4	34266989	Homozygous	Homozygous	Homozygous	Homozygous	TTAATATCCACT	TTAGCAGTGAGT	#		#		#		#	-2	****	#		#		#		#	1	
4	34545132	Heterozygous	Wild type	Wild type	Wild type	GGGGGTGAGGGG	GGGTGTCATCTT	#	-12 -11 -10 -9 -4 -3 -2	#		#	-1 0	#		****	#	-15 -14 -13 -12 -7 -6 -5	#		#	-4 -3	#	
4	36104848	Homozygous	Homozygous	Homozygous	Homozygous	CATATAATATAC	CGTACATATATT	#		#		#		#		****	#		#		#		#	
4	36261691	Heterozygous	Wild type	Wild type	Wild type	TCTAACAAATCC	CTAAGCTCAGTG	#		#		#		#	1	****	#		#		#		#	4	
4	36529825	Wild type	Heterozygous	Wild type	Wild type	ATTGGTAACTTA	AGCTATAAGGTG	#	-9	#		#	7	#		****	#	-12	#		#	4	#	
4	36654027	Homozygous	Homozygous	Homozygous	Homozygous	TAGGGGAACCTT	TTAGAAAATTCC	#	-10 -9 -8	#	12	#		#	-1	****	#	-13 -12 -11	#	15	#		#	2	
4	36658769	Heterozygous	Wild type	Wild type	Wild type	TTATAGAACCTC	CGATGAAGAAAG	#		#		#		#	-1	****	#		#		#		#	2	
4	36869738	Heterozygous	Wild type	Wild type	Wild type	ATCTACATTATG	GTGCAATGAGAA	#		#		#		#		****	#		#		#		#	
4	37149278	Homozygous	Homozygous	Homozygous	Homozygous	TCTCTCTCTCTC	CTATATATATAT	#		#		#		#		****	#		#		#		#	
4	37297149	Homozygous	Homozygous	Homozygous	Homozygous	CATTCACTTACG	GTGTCTTAATAC	#		#		#		#		****	#		#		#		#	
4	37534414	Homozygous	Homozygous	Homozygous	Homozygous	ACCCACTGAGCT	TATCTCACCAGC	#		#	9	#		#	-8 -7	****	#		#	12	#		#	-5 -4	
4	37944624	Wild type	Wild type	Heterozygous	Wild type	GGCAAAGGCAAG	GATGTTATGATC	#	-12 -6	#		#		#		****	#	-15 -9	#		#		#	
4	38203386	Homozygous	Homozygous	Homozygous	Homozygous	TTAAGATCCATA	ATAACTCATATA	#		#		#		#	-2	****	#		#		#		#	1	
4	39317915	Homozygous	Homozygous	Homozygous	Homozygous	AAAGGAGAGAGA	ACTGTGCAGGGG	#	-9	#		#	7 8 9	#		****	#	-12	#		#	4 5 6	#	
4	40661097	Homozygous	Heterozygous	Heterozygous	Homozygous	AGGAAAGGAAAG	GGAAAAGAAAAG	#	-11 -6	#		#	-1	#		****	#	-14 -9	#		#	-4	#	
4	41023073	Wild type	Heterozygous	Wild type	Wild type	AATAATAATAAG	GAAGAAGAAGAA	#		#		#		#		****	#		#		#		#	
4	41628629	Wild type	Wild type	Heterozygous	Wild type	TCCCCCCACCCC	CCCAGGCACCCT	#		#	2 3 10 11	#	3	#	-8 -7 -6 -5 -4 -1 0 1	****	#		#	5 6 13 14	#	0	#	-5 -4 -3 -2 -1 2 3 4	
4	43209472	Homozygous	Homozygous	Homozygous	Homozygous	TCAACTTTGCAC	CGGAGGAGCCAG	#		#	10	#	0 3	#		****	#		#	13	#	-3 0	#	
4	43678164	Wild type	Wild type	Heterozygous	Wild type	CTGAGGTCACAC	CTCCATTGCTGA	#	-8	#	4	#		#		****	#	-11	#	7	#		#	
4	43779518	Heterozygous	Wild type	Wild type	Wild type	GTGTGTGTGTGA	AGAGAGAGAGAG	#		#		#		#		****	#		#		#		#	
4	43900414	Homozygous	Homozygous	Homozygous	Homozygous	TCATAAGTTCTT	TTATCCTCCTTA	#		#	6 9	#		#		****	#		#	9 12	#		#	
4	44518779	Heterozygous	Wild type	Wild type	Wild type	AGTGGGGGGTGG	GGGGTGGGGATG	#	-9 -8 -7 -6 -5 -2	#		#	-1 0 1 4 5 6	#		****	#	-12 -11 -10 -9 -8 -5	#		#	-4 -3 -2 1 2 3	#	
4	44966116	Homozygous	Homozygous	Homozygous	Homozygous	TCCCTCCCCTTA	ACCCTCCCTCTC	#		#	3 4 7 8	#		#	-8 -7 -4 -3 -2	****	#		#	6 7 10 11	#		#	-5 -4 -1 0 1	
4	45675556	Homozygous	Wild type	Wild type	Wild type	GTGAATTGGGGT	TGTGTGTGTGTG	#	-5 -4 -3	#		#		#		****	#	-8 -7 -6	#		#		#	
4	46289491	Wild type	Wild type	Heterozygous	Wild type	ATAGATAGATAC	CATACATACATA	#		#		#		#		****	#		#		#		#	
4	46501921	Heterozygous	Wild type	Wild type	Wild type	TCATTGCTCGTG	GAGCCCTCCATG	#		#	5 6 9	#		#		****	#		#	8 9 12	#		#	
4	47047834	Wild type	Wild type	Wild type	Heterozygous	CCATCTCACAAT	TGCCTGGCACAG	#		#	4	#	4	#	-9	****	#		#	7	#	1	#	-6	
4	47297096	Heterozygous	Heterozygous	Heterozygous	Homozygous	CTCTCTCTCTGA	AGTGTGTGTGTG	#		#		#		#		****	#		#		#		#	
4	47859384	Heterozygous	Wild type	Homozygous	Wild type	ATGTACATTCTA	AGGTGAGCCTGG	#		#	9	#	0 9	#		****	#		#	12	#	-3 6	#	
4	48092397	Wild type	Wild type	Heterozygous	Wild type	TGATGAGCATGG	GCTGGAAATGCG	#	-2	#		#	2	#		****	#	-5	#		#	-1	#	
4	48250555	Heterozygous	Wild type	Wild type	Wild type	TCACAAATAGTC	CCAGATCCAATA	#		#	2 8	#		#		****	#		#	5 11	#		#	
4	48260213	Wild type	Wild type	Heterozygous	Wild type	ACATAATGAAGG	GATTCTTTGCTA	#	-2	#		#		#		****	#	-5	#		#		#	
4	48876859	Heterozygous	Wild type	Wild type	Wild type	TGTCCTGTCTCC	CTTATCTAGTGT	#		#		#		#	-6 1	****	#		#		#		#	-3 4	
4	50165833	Heterozygous	Wild type	Wild type	Wild type	ACACCCGCAAGG	GGCCCACACAGG	#	-2	#	4 5	#	-1 9	#	-6 -5	****	#	-5	#	7 8	#	-4 6	#	-3 -2	
4	51176711	Homozygous	Homozygous	Homozygous	Homozygous	AGAAGAGAAGAT	TAAGGGAAGAGA	#		#		#	2 3	#		****	#		#		#	-1 0	#	
4	51316145	Wild type	Wild type	Wild type	Heterozygous	AGGCTTTTTAGC	CATCCAATAAGT	#	-11	#	5	#		#		****	#	-14	#	8	#		#	
4	51930649	Heterozygous	Wild type	Wild type	Wild type	TAGATGCTATTG	GACTTAACATGC	#		#		#		#		****	#		#		#		#	
4	51946158	Wild type	Wild type	Homozygous	Wild type	ACTGTGGGAATC	CCTAACAGCAGG	#	-7 -6	#	2	#	9	#		****	#	-10 -9	#	5	#	6	#	
4	52093879	Heterozygous	Wild type	Wild type	Wild type	GGATATTAGCCC	CTCTATCAGATG	#	-12	#		#		#	0 1	****	#	-15	#		#		#	3 4	
4	52199570	Heterozygous	Wild type	Wild type	Wild type	TCTAAGCCTTAG	GGATCTGGGGTT	#		#		#	-1 5 6 7	#	-3	****	#		#		#	-4 2 3 4	#	0	
4	52695627	Wild type	Wild type	Wild type	Heterozygous	TTGGCAGTGCTG	GGGGATTAAATC	#	-10	#		#	-1 0 1	#		****	#	-13	#		#	-4 -3 -2	#	
4	52752717	Heterozygous	Wild type	Wild type	Wild type	AAGACAAGACCC	CAAAAACTATTT	#	homopolymer	
4	53694441	Homozygous	Homozygous	Homozygous	Homozygous	GTGGGTATGGTG	GGGATAAGCCTG	#	-10 -9 -4	#	10	#	-1 0	#		****	#	-13 -12 -7	#	13	#	-4 -3	#	
4	54201111	Homozygous	Homozygous	Homozygous	Homozygous	GGGGATTAGAGC	CCAGGGCTCTAG	#	-12 -11 -10	#	2	#	2 3	#		****	#	-15 -14 -13	#	5	#	-1 0	#	
4	55631527	Homozygous	Homozygous	Homozygous	Homozygous	ATTGCTTATGGT	TATTGACTCTAA	#	-3	#		#		#		****	#	-6	#		#		#	
4	56020654	Heterozygous	Wild type	Wild type	Wild type	GGAGATCTTGTC	CTCTAACAGATG	#	-12	#		#		#		****	#	-15	#		#		#	
4	56237996	Heterozygous	Wild type	Wild type	Wild type	GAGACCATAGTG	GACCCTAGTCTT	#		#	4 5	#		#	-5	****	#		#	7 8	#		#	-2	
4	56692841	Wild type	Wild type	Wild type	Heterozygous	CATCATCAAGAT	TCCAGTTTGGCT	#		#	3	#	7	#		****	#		#	6	#	4	#	
4	57924363	Heterozygous	Wild type	Wild type	Wild type	TACAATATGTGC	CTGCTATGCCTG	#		#	10	#		#		****	#		#	13	#		#	
4	58450079	Heterozygous	Wild type	Wild type	Wild type	CACTGAGGTTAG	GATTCTGGAAGA	#	-6	#		#	5	#		****	#	-9	#		#	2	#	
4	58636204	Heterozygous	Wild type	Wild type	Wild type	CTCTTAGTTTTG	GAACAGAAAAGG	#		#		#	9	#		****	#		#		#	6	#	
4	58929957	Homozygous	Homozygous	Homozygous	Homozygous	ATCCCCCCCCCA	AAAAAAAAATAT	#	homopolymer	
4	59359590	Homozygous	Homozygous	Homozygous	Homozygous	GCTATCACAAAC	CGCACGGTGTAA	#		#		#	4	#		****	#		#		#	1	#	
4	59700136	Wild type	Wild type	Heterozygous	Wild type	CTGTCCTTTTTG	GAAAAATTACTA	#	homopolymer	
4	59878954	Wild type	Wild type	Heterozygous	Wild type	GGTAAAGTGCCC	CGGCATAAAGTG	#	-12	#		#	0	#	0 1	****	#	-15	#		#	-3	#	3 4	
4	61809605	Heterozygous	Heterozygous	Heterozygous	Heterozygous	AACCAAACAGGT	TAATGGAATTGA	#	-3	#		#	3	#	-7	****	#	-6	#		#	0	#	-4	
4	61831977	Heterozygous	Heterozygous	Heterozygous	Heterozygous	CAAGGTTGTACA	AGAGTTCAGATT	#	-9	#		#		#		****	#	-12	#		#		#	
4	61832214	Wild type	Heterozygous	Wild type	Heterozygous	AAGCAAGATTTC	CCAAGCTGTCCT	#		#	2 11	#		#		****	#		#	5 14	#		#	
4	61832868	Heterozygous	Heterozygous	Heterozygous	Heterozygous	CTGGAGCGCTGT	TTGGAGGTGAGC	#	-10	#		#	1 4	#		****	#	-13	#		#	-2 1	#	
4	61836600	Heterozygous	Heterozygous	Heterozygous	Heterozygous	AACGAAACTGCG	GCATGGGTTTAT	#		#		#	3 4	#		****	#		#		#	0 1	#	
4	61837399	Heterozygous	Heterozygous	Heterozygous	Heterozygous	TTTACGTGTAAC	CCTACAAACAGC	#		#	2	#		#		****	#		#	5	#		#	
4	61841464	Heterozygous	Heterozygous	Heterozygous	Heterozygous	GATCTTTCTACA	ATCTCCAAGTAA	#		#	6	#		#		****	#		#	9	#		#	
4	61843096	Heterozygous	Homozygous	Heterozygous	Heterozygous	TCTTGACCCACC	CTTTGCTTGCTT	#		#		#		#	-3 -2 1	****	#		#		#		#	0 1 4	
4	61851088	Heterozygous	Wild type	Heterozygous	Heterozygous	TGCTCTTTTACT	TTGTAATCTACT	#		#		#		#		****	#		#		#		#	
4	61893610	Heterozygous	Wild type	Wild type	Wild type	GTGGTTGCTGAG	GGAGATTTTTCT	#	-10	#		#	-1	#		****	#	-13	#		#	-4	#	
4	61981547	Homozygous	Homozygous	Homozygous	Homozygous	TCTCTCCCTTCA	ACCCTCTCTCCA	#		#	3 4 11	#		#	-4 -3	****	#		#	6 7 14	#		#	-1 0	
4	62427515	Homozygous	Homozygous	Homozygous	Homozygous	GTTGTGTAAGGA	AAAAAAAAAAAA	#	homopolymer	
4	62631743	Wild type	Heterozygous	Wild type	Wild type	TCACACACTTCA	ACCCCCTCCCCC	#	homopolymer	
4	63327415	Wild type	Wild type	Wild type	Heterozygous	TCCCCCGCACCA	ACCCCCCCCCCC	#	homopolymer	
4	63692011	Wild type	Wild type	Heterozygous	Wild type	ACACACACACAT	TACACACACACA	#		#		#		#		****	#		#		#		#	
4	63986968	Heterozygous	Wild type	Wild type	Wild type	TAAAACATACCC	CAGGGTTCTAAG	#		#		#	1 2	#	0 1	****	#		#		#	-2 -1	#	3 4	
4	64419449	Heterozygous	Wild type	Wild type	Wild type	CTGAGCACCAAG	GATTCTAGGACA	#		#		#	6	#	-2	****	#		#		#	3	#	1	
4	65300262	Heterozygous	Wild type	Wild type	Wild type	CTTTTCTTTCCC	CCTCCTACATTG	#		#	2 5	#		#	0 1	****	#		#	5 8	#		#	3 4	
4	65480221	Homozygous	Homozygous	Homozygous	Homozygous	TCTCCCTCTCTA	ATTCTCTCTCCC	#		#	11 12	#		#	-6 -5	****	#		#	14 15	#		#	-3 -2	
4	65611899	Wild type	Heterozygous	Wild type	Heterozygous	AGCATACCCTTC	CACAAAGAATGT	#		#		#		#	-3 -2	****	#		#		#		#	0 1	
4	66625501	Heterozygous	Wild type	Wild type	Wild type	CTAGGTCCATTC	CAAGATTCCATG	#	-9	#	9	#		#	-3	****	#	-12	#	12	#		#	0	
4	67319410	Heterozygous	Wild type	Wild type	Wild type	GGGTGGGAAGGG	GGAGCACATTCA	#	-12 -11 -8 -7 -3 -2	#		#	-1	#		****	#	-15 -14 -11 -10 -6 -5	#		#	-4	#	
4	67583535	Wild type	Heterozygous	Wild type	Wild type	TCTAAGATTCTC	CTATGAGCAAAC	#		#		#		#		****	#		#		#		#	
4	68057863	Heterozygous	Wild type	Wild type	Wild type	AATACATAATTG	GGTGCTGGATCT	#		#		#	-1 5	#		****	#		#		#	-4 2	#	
4	68412673	Wild type	Heterozygous	Wild type	Wild type	ATAGACAGTGTC	CATTTGCCTTAG	#		#	8	#		#		****	#		#	11	#		#	
4	68868759	Heterozygous	Wild type	Wild type	Wild type	TCTCCTCACAGG	GAAGCAGATTAT	#	-2	#		#		#	-6	****	#	-5	#		#		#	-3	
4	68921585	Homozygous	Wild type	Wild type	Wild type	TGTGTTGGGAAT	TTTTTTAGCTTG	#	homopolymer	
4	69122217	Homozygous	Homozygous	Homozygous	Homozygous	TCCTATCACAGA	AGAATAGTTTTT	#		#		#		#	-8	****	#		#		#		#	-5	
4	69445006	Wild type	Heterozygous	Wild type	Wild type	TCTCTCTCTCTC	CTCTCTATCTCT	#		#		#		#		****	#		#		#		#	
4	69683369	Wild type	Heterozygous	Wild type	Wild type	CTCTGTGTAGCC	CCTGGCTGTCCT	#		#	2 11	#	2	#	1	****	#		#	5 14	#	-1	#	4	
4	69911643	Homozygous	Homozygous	Homozygous	Homozygous	TGTAATCATAGA	ATATGGTGCTTT	#		#		#	3	#		****	#		#		#	0	#	
4	69976351	Heterozygous	Heterozygous	Heterozygous	Heterozygous	TTATATATGAAT	TATATGTGATTT	#		#		#		#		****	#		#		#		#	
4	70094485	Heterozygous	Wild type	Wild type	Wild type	CAGAGACTTGAG	GGAAAAGTACCT	#		#	11	#	-1	#		****	#		#	14	#	-4	#	
4	70276066	Homozygous	Homozygous	Homozygous	Homozygous	GTGTGTGTGTGT	TGGGGGGGGATA	#	homopolymer	
4	70614798	Homozygous	Homozygous	Homozygous	Homozygous	AGAGAGGAGAGT	TGGACAGAGGAG	#	-7	#		#	0 7	#		****	#	-10	#		#	-3 4	#	
4	70633946	Wild type	Wild type	Wild type	Heterozygous	TCTCTCTTTCAC	CATATATTCCTG	#		#	10	#		#		****	#		#	13	#		#	
4	71214706	Heterozygous	Wild type	Wild type	Wild type	ATTAAATCAAAG	GAAGTCATTGGC	#		#		#	8	#		****	#		#		#	5	#	
4	73580734	Heterozygous	Wild type	Wild type	Wild type	TAAAAATGGCCA	ATATTGCCATTA	#	-5	#	8	#		#	0	****	#	-8	#	11	#		#	3	
4	74568054	Wild type	Wild type	Wild type	Heterozygous	CTTGGAAATTTA	AATGTTTAATAA	#	-9	#		#		#		****	#	-12	#		#		#	
4	74578175	Wild type	Heterozygous	Wild type	Wild type	TGGAACATCTTC	CTGGGTATATGC	#	-11	#		#	1 2	#		****	#	-14	#		#	-2 -1	#	
4	74666860	Heterozygous	Wild type	Wild type	Wild type	CTGGATCCTCCG	GGTAGTACTATG	#	-10	#		#	-1	#	-3 0	****	#	-13	#		#	-4	#	0 3	
4	74687151	Wild type	Wild type	Wild type	Heterozygous	GTGGCATATTAC	CACACATTTGCC	#	-10	#	12	#		#		****	#	-13	#	15	#		#	
4	75430480	Heterozygous	Wild type	Wild type	Wild type	AGGGAGTATAGG	GGAAAATTTTTT	#	-11 -10 -2	#		#	-1	#		****	#	-14 -13 -5	#		#	-4	#	
4	75997615	Heterozygous	Wild type	Homozygous	Wild type	CATATTTTAAAC	CTGAATCATTTT	#		#		#		#		****	#		#		#		#	
4	77111108	Heterozygous	Wild type	Wild type	Wild type	TGCAAAATGCCC	CAGTCATTTCCC	#		#	11 12	#		#	0 1	****	#		#	14 15	#		#	3 4	
4	77305720	Heterozygous	Wild type	Wild type	Wild type	TCTTTTATTCCC	CTCTGATTCATT	#		#		#		#	0 1	****	#		#		#		#	3 4	
4	77394574	Heterozygous	Wild type	Wild type	Wild type	TTAACTTTATTT	TTGCAATTAATA	#		#		#		#		****	#		#		#		#	
4	77525622	Wild type	Heterozygous	Wild type	Wild type	TTGTTGTTGTTG	GTTCTTCTTCTT	#		#		#		#		****	#		#		#		#	
4	77919050	Heterozygous	Wild type	Wild type	Wild type	TGGAGCAACAAG	GGACTCTTATTC	#	-11	#		#	-1	#		****	#	-14	#		#	-4	#	
4	78407913	Heterozygous	Wild type	Wild type	Wild type	GCATGAGTGCAG	GGTGTCTACATG	#		#		#	-1	#		****	#		#		#	-4	#	
4	78595915	Homozygous	Homozygous	Homozygous	Homozygous	CTAGGGGTCTGC	CCACAGCAGCAA	#	-9 -8 -7	#	2	#		#		****	#	-12 -11 -10	#	5	#		#	
4	78734377	Wild type	Heterozygous	Wild type	Wild type	CAAAGAACCAAC	CTACTGGTTTGG	#		#		#	4 9	#	-2	****	#		#		#	1 6	#	1	
4	79538291	Heterozygous	Wild type	Wild type	Wild type	CATTTAGCTATC	CAAGATAAATGA	#		#		#		#		****	#		#		#		#	
4	79656944	Wild type	Heterozygous	Wild type	Wild type	GTAGTGAACATG	GGTAGATCAAGT	#		#		#	-1	#		****	#		#		#	-4	#	
4	79841234	Heterozygous	Wild type	Wild type	Wild type	CCTAAGCTTCCC	CAGCATATATGT	#		#		#		#	-9 0 1	****	#		#		#		#	-6 3 4	
4	80059091	Wild type	Heterozygous	Wild type	Wild type	TCTCTCTCTCAA	ATCTCTCTCTCT	#		#		#		#		****	#		#		#		#	
4	81250738	Homozygous	Homozygous	Homozygous	Homozygous	CGGGGCTACGTA	ATACACCCTGCA	#	-11 -10 -9	#	7 8	#		#		****	#	-14 -13 -12	#	10 11	#		#	
4	81396870	Wild type	Heterozygous	Wild type	Wild type	TGCAGAGCGTTC	CAGAATGTTTAA	#		#		#		#		****	#		#		#		#	
4	81763556	Homozygous	Homozygous	Homozygous	Homozygous	GAGGGAGAGGGT	TGAAGAGAGAGG	#	-10 -9 -4 -3	#		#	9	#		****	#	-13 -12 -7 -6	#		#	6	#	
4	82145232	Heterozygous	Wild type	Wild type	Wild type	GGGAAGGGAGGG	GGGAGAGGAGAT	#	-12 -11 -7 -6 -3 -2	#		#	-1 0 5	#		****	#	-15 -14 -10 -9 -6 -5	#		#	-4 -3 2	#	
4	83331180	Heterozygous	Wild type	Heterozygous	Wild type	AAGAAAGAAAGA	AAAGGAAGGAAG	#		#		#	2 6	#		****	#		#		#	-1 3	#	
4	83439314	Homozygous	Homozygous	Homozygous	Homozygous	TCTAGCACAGGG	GCCTGGTGGGAG	#	-3 -2	#	3	#	3 6 7	#		****	#	-6 -5	#	6	#	0 3 4	#	
4	84397567	Homozygous	Heterozygous	Homozygous	Heterozygous	AGACAGTAGCCG	GCTGCTTTCCGT	#		#	10	#		#	0	****	#		#	13	#		#	3	
4	84697733	Wild type	Heterozygous	Wild type	Wild type	TTGTGTTTTCTG	GGGTTTTAACTC	#		#		#	-1 0	#		****	#		#		#	-4 -3	#	
4	84993407	Heterozygous	Wild type	Wild type	Wild type	AATGGTATTACC	CTTTGTTCAGAA	#	-9	#		#		#	1	****	#	-12	#		#		#	4	
4	85298227	Wild type	Wild type	Heterozygous	Wild type	ATTTATATCCAG	GGTCCTTAGTTT	#		#	5	#	-1	#	-1	****	#		#	8	#	-4	#	2	
4	85550506	Homozygous	Heterozygous	Homozygous	Homozygous	AATAATAATAAG	GAAGAAGAAGAA	#		#		#		#		****	#		#		#		#	
4	85615463	Heterozygous	Wild type	Wild type	Wild type	CACAGACACACA	ATGAAAAGACTA	#		#		#		#		****	#		#		#		#	
4	85698225	Wild type	Wild type	Wild type	Heterozygous	TGAACTACTCTA	ATACCCTAACAT	#		#	5 6	#		#		****	#		#	8 9	#		#	
4	86680340	Wild type	Heterozygous	Wild type	Wild type	GTGTGTGTGTGA	AGTGTGTGTGTG	#		#		#		#		****	#		#		#		#	
4	86802496	Wild type	Wild type	Heterozygous	Wild type	CATTGGCTTAAG	GAGTCTCAGAGG	#	-8	#		#	9	#		****	#	-11	#		#	6	#	
4	86888651	Homozygous	Homozygous	Homozygous	Homozygous	GCTCTCCCAACC	CCCTGACCTCCA	#		#	2 3 8 11	#		#	-4 -3 1	****	#		#	5 6 11 14	#		#	-1 0 4	
4	87214617	Homozygous	Homozygous	Homozygous	Homozygous	AAGGAAGGAAGT	TAAGGAAGGAAG	#	-10 -6	#		#	2 6	#		****	#	-13 -9	#		#	-1 3	#	
4	87460700	Wild type	Wild type	Wild type	Heterozygous	TAAAGGGAACCA	ACCTTCCAACGC	#	-8 -7	#	3 7	#		#	0	****	#	-11 -10	#	6 10	#		#	3	
4	87646175	Heterozygous	Wild type	Wild type	Wild type	GATGGATGGATG	GGATAGATAGAT	#	-9 -5	#		#	-1	#		****	#	-12 -8	#		#	-4	#	
4	88304317	Homozygous	Homozygous	Homozygous	Homozygous	ATCAGCCTGTGC	CCCATTAGCAGA	#		#	2 3	#		#	-4	****	#		#	5 6	#		#	-1	
4	89312097	Homozygous	Homozygous	Homozygous	Homozygous	ATTACAAAACAT	TGTTCAGAGTGC	#		#		#		#		****	#		#		#		#	
4	89996862	Heterozygous	Wild type	Wild type	Wild type	GATCAAAGACTG	GAGGATCACACC	#		#	12	#	1	#		****	#		#	15	#	-2	#	
4	90249638	Heterozygous	Wild type	Wild type	Wild type	TTCTTCTTCTTC	CTTATTATTATT	#		#		#		#		****	#		#		#		#	
4	91202227	Wild type	Heterozygous	Wild type	Wild type	AACAAAAGACAT	TACTGCAGAATG	#		#		#		#		****	#		#		#		#	
4	91240768	Heterozygous	Wild type	Wild type	Wild type	GCACCCCCCCCC	CCACACACACAC	#	homopolymer	
4	91328356	Wild type	Heterozygous	Wild type	Wild type	AGCTCTCAATTA	ATTTACTGTTTT	#		#		#		#		****	#		#		#		#	
4	91846709	Heterozygous	Wild type	Wild type	Wild type	AGCATTCAATAT	TGCCAAAGTGGA	#		#	4	#	8	#		****	#		#	7	#	5	#	
4	92190289	Heterozygous	Wild type	Heterozygous	Heterozygous	TCTCTGTCTCTC	CTCTCTCTCTCT	#		#		#		#		****	#		#		#		#	
4	92196277	Wild type	Wild type	Wild type	Heterozygous	CAATGGGAGGAG	GAGGCCCTCCCA	#	-8 -7 -4	#	6 7 10 11	#	1	#		****	#	-11 -10 -7	#	9 10 13 14	#	-2	#	
4	92366170	Heterozygous	Wild type	Wild type	Wild type	TGCTTCTTCCCT	TCCCAATTTACT	#		#	3 4	#		#	-1 0	****	#		#	6 7	#		#	2 3	
4	92490466	Wild type	Heterozygous	Wild type	Wild type	TGGAAGTTCTCG	GGGGTCTGGTTG	#	-11	#		#	-1 0 1 6	#		****	#	-14	#		#	-4 -3 -2 3	#	
4	92540430	Wild type	Wild type	Heterozygous	Wild type	ACACACACACAG	GACACACACACA	#		#		#		#		****	#		#		#		#	
4	92865458	Heterozygous	Wild type	Wild type	Wild type	TTCAAATGACTG	GACCACTTGTTT	#		#	4	#		#		****	#		#	7	#		#	
4	93264129	Heterozygous	Wild type	Wild type	Wild type	GGGGTGGTCTGG	GGGGACTTTTGG	#	-12 -11 -10 -7 -2	#		#	-1 0 1 9	#		****	#	-15 -14 -13 -10 -5	#		#	-4 -3 -2 6	#	
4	93564011	Wild type	Wild type	Heterozygous	Wild type	CTAAATGTTCTC	CCATATATGATG	#		#	2	#		#		****	#		#	5	#		#	
4	93875644	Heterozygous	Wild type	Wild type	Wild type	GTCCTTTTTTTC	CAAAGATTATTA	#	homopolymer	
4	94281601	Homozygous	Homozygous	Homozygous	Homozygous	AATTATTTGCCC	CCAAAAAAAAAA	#		#	2	#		#	0 1	****	#		#	5	#		#	3 4	
4	94416910	Heterozygous	Wild type	Wild type	Wild type	TTAAGGAGGGGA	AGGGAAGTATAG	#	-8 -5 -4 -3	#		#	0 1	#		****	#	-11 -8 -7 -6	#		#	-3 -2	#	
4	95599454	Heterozygous	Wild type	Wild type	Wild type	GCAATACCACCC	CTTGGGCTCATG	#		#		#	2 3	#	-3 0 1	****	#		#		#	-1 0	#	0 3 4	
4	95870462	Heterozygous	Wild type	Wild type	Wild type	ATCCCCCCCCCC	CCACCTCTGTTG	#	homopolymer	
4	97019373	Heterozygous	Wild type	Wild type	Wild type	TGAGGGTAATAG	GGGAAGATATAA	#	-9 -8	#		#	-1 0	#		****	#	-12 -11	#		#	-4 -3	#	
4	97400020	Heterozygous	Wild type	Wild type	Wild type	ATAGGAATATTC	CACCAATAGCCA	#	-9	#	4 11	#		#		****	#	-12	#	7 14	#		#	
4	97525590	Wild type	Heterozygous	Wild type	Wild type	GCTCCCTCCCCC	CCACATCCCTTC	#		#	2 8 9	#		#	-6 -5 -2 -1 0 1	****	#		#	5 11 12	#		#	-3 -2 1 2 3 4	
4	97817258	Wild type	Heterozygous	Wild type	Wild type	CAGGAATATAGA	ATCATGAGCATA	#	-10	#		#		#		****	#	-13	#		#		#	
4	97953396	Wild type	Wild type	Heterozygous	Wild type	TTTAGGAACCCA	AAAGAAATATCA	#	-8	#		#		#	-1 0	****	#	-11	#		#		#	2 3	
4	98018676	Heterozygous	Wild type	Wild type	Wild type	ATTTCTACTTTC	CTGCTAAAAGGA	#		#		#	8	#		****	#		#		#	5	#	
4	99178640	Wild type	Wild type	Wild type	Heterozygous	AGTTATTGCTCC	CTGTAAAGAAGC	#		#		#		#	1	****	#		#		#		#	4	
4	99880172	Homozygous	Homozygous	Homozygous	Homozygous	TTTTTTTTTTGG	GAGTTTTTCCAG	#	-2	#	10	#		#		****	#	-5	#	13	#		#	
4	100181439	Heterozygous	Wild type	Wild type	Wild type	TAGTCCAGGTTG	GGCCTAGAACTC	#	-5	#	4	#	-1	#	-5	****	#	-8	#	7	#	-4	#	-2	
4	100590022	Wild type	Wild type	Heterozygous	Wild type	GAAGAGGAAGAA	AGAAGAAGAAGA	#	-7	#		#		#		****	#	-10	#		#		#	
4	100817296	Wild type	Heterozygous	Wild type	Wild type	GAATTGAACTTG	GGGACCTCTGGA	#		#	6	#	-1 0 8	#		****	#		#	9	#	-4 -3 5	#	
4	100893690	Wild type	Wild type	Heterozygous	Wild type	CTTTCTTTCTTT	TCTTCCTTCCTT	#		#	6 10	#		#		****	#		#	9 13	#		#	
4	100893694	Heterozygous	Heterozygous	Wild type	Heterozygous	CTTTCTTTCTTC	CCTTCCTTCCTT	#		#	2 6 10	#		#		****	#		#	5 9 13	#		#	
4	102062919	Wild type	Wild type	Heterozygous	Wild type	TATATATATATT	TTTTTTTTTAAG	#	homopolymer	
4	102382296	Heterozygous	Wild type	Wild type	Wild type	GTTCATTCATTC	CATGCATATGAT	#		#		#		#		****	#		#		#		#	
4	102795232	Heterozygous	Wild type	Wild type	Wild type	TGAGGACCATCG	GCGCTTGGCAGC	#	-9	#		#	5	#	-3	****	#	-12	#		#	2	#	0	
4	102851492	Wild type	Heterozygous	Wild type	Wild type	ATATATATATAG	GAGAGAGAGAGA	#		#		#		#		****	#		#		#		#	
4	103086559	Wild type	Heterozygous	Wild type	Wild type	CTCTTCTCTGAC	CGCAGGAATGAA	#		#		#	3	#		****	#		#		#	0	#	
4	103384496	Wild type	Heterozygous	Wild type	Wild type	TCTTCACGCTTC	CAGTTAATCTAA	#		#		#		#		****	#		#		#		#	
4	103597857	Homozygous	Homozygous	Homozygous	Homozygous	GGGCGCGGAGTT	TGGCAGACATCC	#	-12 -11 -6	#	12	#	0	#		****	#	-15 -14 -9	#	15	#	-3	#	
4	103822775	Heterozygous	Wild type	Wild type	Wild type	TGGCAAGAACAG	GAGTGATGGGTT	#	-11	#		#	6 7	#		****	#	-14	#		#	3 4	#	
4	103987481	Heterozygous	Wild type	Wild type	Wild type	TACTCAGACAGG	GAAAAAAAAAAA	#	homopolymer	
4	105109812	Homozygous	Homozygous	Homozygous	Homozygous	TCGGCGCACGGG	GCTCCCCCTGCC	#	-10 -3 -2	#	5 6 7 8 12	#		#		****	#	-13 -6 -5	#	8 9 10 11 15	#		#	
4	105311129	Heterozygous	Wild type	Wild type	Wild type	CTCTCTCTCACA	ACCCCCCCCCCC	#	homopolymer	
4	106073732	Heterozygous	Wild type	Wild type	Wild type	AGGCATCCAATC	CTCTCCTGATCC	#	-11	#	6 12	#		#	-3	****	#	-14	#	9 15	#		#	0	
4	106303508	Wild type	Heterozygous	Wild type	Wild type	TAGTCTTGCCTG	GGACAAACCCAT	#		#	9 10	#	-1	#	-1	****	#		#	12 13	#	-4	#	2	
4	106370155	Heterozygous	Wild type	Wild type	Wild type	AAAGAAATTTGG	GGAGTGCCTTGT	#	-2	#	8	#	-1	#		****	#	-5	#	11	#	-4	#	
4	106714038	Homozygous	Homozygous	Homozygous	Homozygous	AGGAGGGGGAGT	TACGGAGGGGAG	#	-11 -8 -7 -6 -5	#		#	2 5 6 7	#		****	#	-14 -11 -10 -9 -8	#		#	-1 2 3 4	#	
4	106907412	Homozygous	Homozygous	Homozygous	Homozygous	TCCAGATGCCAA	AATAGCCTGGAA	#		#	7	#	7	#	-8 -1	****	#		#	10	#	4	#	-5 2	
4	108058140	Wild type	Wild type	Heterozygous	Wild type	TGCTGAGTGTTA	AGTGCATTTCCA	#		#	11	#		#		****	#		#	14	#		#	
4	108305710	Wild type	Wild type	Wild type	Heterozygous	GTCTGGGGCTAC	CACAGTAAGATC	#	-8 -7 -6	#		#		#		****	#	-11 -10 -9	#		#		#	
4	108350923	Heterozygous	Homozygous	Homozygous	Heterozygous	GAACTCACCTCG	GGTCTGCTAGTC	#		#		#	-1	#	-2	****	#		#		#	-4	#	1	
4	108680184	Wild type	Wild type	Heterozygous	Wild type	TTTTTTTTTAAG	GATTTATTTATT	#		#		#		#		****	#		#		#		#	
4	109068432	Heterozygous	Wild type	Wild type	Wild type	ATAGGATTGTAC	CGGCTTTTTGGC	#	-9	#		#	0 8	#		****	#	-12	#		#	-3 5	#	
4	109174196	Homozygous	Homozygous	Homozygous	Homozygous	CCAAAAGCTCCC	CACCATTCCTGT	#		#	4 9	#		#	-9 0 1	****	#		#	7 12	#		#	-6 3 4	
4	109285545	Homozygous	Homozygous	Homozygous	Homozygous	GAAGTCGGGACG	GGGAACTCAAAC	#	-6 -5	#		#	-1 0	#		****	#	-9 -8	#		#	-4 -3	#	
4	110200678	Wild type	Wild type	Heterozygous	Wild type	GCAATGATGCCC	CTTCAGTAGAAT	#		#		#		#	0 1	****	#		#		#		#	3 4	
4	110347882	Heterozygous	Wild type	Wild type	Wild type	AACTGGGAAGGG	GGGAAACATTTG	#	-8 -7 -3 -2	#		#	-1 0	#		****	#	-11 -10 -6 -5	#		#	-4 -3	#	
4	110619082	Heterozygous	Wild type	Wild type	Wild type	TTCCATTGCTAA	ACAATGTGATTC	#		#		#		#	-7	****	#		#		#		#	-4	
4	111999649	Homozygous	Homozygous	Homozygous	Homozygous	GTGGGTTGGGGT	TGAAGGGGGAGG	#	-10 -9 -5 -4 -3	#		#	3 4 5 6 9	#		****	#	-13 -12 -8 -7 -6	#		#	0 1 2 3 6	#	
4	112430201	Wild type	Wild type	Wild type	Heterozygous	AGTAACTTTTTT	TATTTTATTAGA	#	homopolymer	
4	113081784	Wild type	Heterozygous	Wild type	Wild type	GTTCCCCATTCC	CAAGAAGGAGCA	#		#		#	5	#	-6 -5 -4 1	****	#		#		#	2	#	-3 -2 -1 4	
4	113126593	Heterozygous	Wild type	Wild type	Wild type	AAGGAGCTAAAG	GAAAGTACCCAA	#	-10	#	9 10	#		#		****	#	-13	#	12 13	#		#	
4	113303072	Wild type	Wild type	Wild type	Heterozygous	AACACTATGAAA	AATACCAAACCC	#		#	6 11 12	#		#		****	#		#	9 14 15	#		#	
4	113570516	Wild type	Heterozygous	Wild type	Wild type	CATACCGCTTAG	GAAGATCTTTAC	#		#		#		#	-5	****	#		#		#		#	-2	
4	113795636	Wild type	Wild type	Heterozygous	Wild type	GAGTTATTTTGG	GGGAGAAGATTG	#	-2	#		#	-1 0	#		****	#	-5	#		#	-4 -3	#	
4	113906458	Wild type	Heterozygous	Wild type	Wild type	CTTTGCAATTTC	CATGACATACCA	#		#	11	#		#		****	#		#	14	#		#	
4	114354007	Wild type	Heterozygous	Wild type	Wild type	TTTGTAACAAGG	GGCTAAGTCTAT	#	-2	#		#	-1	#		****	#	-5	#		#	-4	#	
4	115028102	Heterozygous	Wild type	Wild type	Wild type	ATGAGGACCATG	GGTGTGCTTGTA	#	-8	#		#	-1	#	-2	****	#	-11	#		#	-4	#	1	
4	115038863	Wild type	Wild type	Wild type	Heterozygous	TGACAGTTTCCT	TAAAATCTTAAA	#		#		#		#	0	****	#		#		#		#	3	
4	115453489	Heterozygous	Heterozygous	Heterozygous	Heterozygous	AGAAAGAGAAAG	GAGAAAAAGAAA	#		#		#		#		****	#		#		#		#	
4	115596385	Wild type	Wild type	Wild type	Heterozygous	ACAAGAAAATAC	CTGTCAAAGTGT	#		#		#		#		****	#		#		#		#	
4	115635335	Homozygous	Homozygous	Homozygous	Homozygous	AAGGAAGGAAGT	TAAGGAAGGAAG	#	-10 -6	#		#	2 6	#		****	#	-13 -9	#		#	-1 3	#	
4	116012973	Heterozygous	Wild type	Wild type	Wild type	ATGGAGAAACCC	CTGTTTCAAACA	#	-10	#		#		#	0 1	****	#	-13	#		#		#	3 4	
4	116739376	Homozygous	Homozygous	Homozygous	Homozygous	TATATATATATT	TTTTTTTTTTTT	#	homopolymer	
4	117814088	Wild type	Heterozygous	Wild type	Wild type	CTGAGCATCCCC	CACCCCCACCCA	#		#	4 5 6 7 10 11	#		#	-1 0 1	****	#		#	7 8 9 10 13 14	#		#	2 3 4	
4	118221890	Heterozygous	Wild type	Wild type	Wild type	GTACCTCCATGA	AGGTGACACATC	#		#		#	0	#	-6 -3	****	#		#		#	-3	#	-3 0	
4	118922938	Heterozygous	Wild type	Wild type	Wild type	TCTATCTATCTA	ATCTCTCTCTCT	#		#		#		#		****	#		#		#		#	
4	118939603	Heterozygous	Wild type	Wild type	Wild type	AGTATCCAGAAG	GGAGAAGATTGG	#		#		#	-1 9	#	-4	****	#		#		#	-4 6	#	-1	
4	119359440	Wild type	Homozygous	Wild type	Wild type	CCTGGCCCATTC	CCTCCGTGGATC	#	-9	#	2 5	#	6	#	-9 -4 -3	****	#	-12	#	5 8	#	3	#	-6 -1 0	
4	119544088	Wild type	Wild type	Heterozygous	Wild type	TGTAGACCAGGC	CTGGCTTCAAAT	#	-3	#		#	1	#	-3	****	#	-6	#		#	-2	#	0	
4	119557835	Homozygous	Homozygous	Homozygous	Homozygous	ACTTGTATAATA	ATTTTGTAATGG	#		#		#	9	#		****	#		#		#	6	#	
4	119661828	Wild type	Homozygous	Wild type	Wild type	TGCCAAATTCAA	ATGCATTTGATG	#		#		#		#	-7	****	#		#		#		#	-4	
4	120953676	Homozygous	Homozygous	Homozygous	Homozygous	GTGTGTGTGTGT	TGAGAGAGAGAG	#		#		#		#		****	#		#		#		#	
4	121977870	Heterozygous	Heterozygous	Heterozygous	Heterozygous	AAGTTATCAGTA	AAGCATCAAGCT	#		#		#		#		****	#		#		#		#	
4	121985511	Wild type	Heterozygous	Wild type	Wild type	GGTCCTGCTGGA	ACTTATTCCATC	#	-12 -3	#	9	#		#	-6	****	#	-15 -6	#	12	#		#	-3	
4	121985752	Heterozygous	Heterozygous	Heterozygous	Heterozygous	CTATAATTCTTC	CTCACAACTCTT	#		#		#		#		****	#		#		#		#	
4	121988047	Heterozygous	Heterozygous	Heterozygous	Heterozygous	CGACTTTGGAGT	TTATAAATCCTA	#	-5	#	10	#		#		****	#	-8	#	13	#		#	
4	122008218	Heterozygous	Heterozygous	Wild type	Heterozygous	CAGCCATAATAT	TGCAGAAGCTGT	#		#		#		#	-6	****	#		#		#		#	-3	
4	122013600	Heterozygous	Heterozygous	Heterozygous	Heterozygous	ATACACAGAGAT	TGACACCACACA	#		#	7	#		#		****	#		#	10	#		#	
4	122014594	Heterozygous	Heterozygous	Heterozygous	Heterozygous	TGAGCAACAAGG	GTTAGTGCTGGA	#	-2	#		#	8	#		****	#	-5	#		#	5	#	
4	122037711	Heterozygous	Heterozygous	Heterozygous	Heterozygous	GGAACTCAGATA	AGTACTTCCCAG	#	-12	#	9 10	#		#		****	#	-15	#	12 13	#		#	
4	122038307	Heterozygous	Heterozygous	Heterozygous	Heterozygous	CAACTGCTGTTC	CTTGATAATCCC	#		#	11 12	#		#		****	#		#	14 15	#		#	
4	122793166	Wild type	Wild type	Wild type	Heterozygous	ACTGCACCCCTG	GACCATTTGACA	#		#	4	#		#	-3 -2 -1	****	#		#	7	#		#	0 1 2	
4	123022659	Wild type	Wild type	Wild type	Heterozygous	GTGTGTGTGTGT	TGGGGGTGCATG	#	homopolymer	
4	123136548	Heterozygous	Wild type	Wild type	Wild type	CCTTTGGTTACC	CTCTTCCTGAAT	#	-7	#	7	#		#	-9 1	****	#	-10	#	10	#		#	-6 4	
4	123162276	Wild type	Heterozygous	Wild type	Wild type	AAGGAGGTGCCC	CTGTACCCCTCA	#	-10 -7	#	7 8 9	#		#	0 1	****	#	-13 -10	#	10 11 12	#		#	3 4	
4	123288194	Heterozygous	Heterozygous	Heterozygous	Heterozygous	TCTCTCTCTCTC	CTGTGTGTGTGT	#		#		#		#		****	#		#		#		#	
4	124189001	Wild type	Homozygous	Wild type	Wild type	ACTTAACCAACG	GTACAGGCTAGG	#		#		#	4 9	#	-3	****	#		#		#	1 6	#	0	
4	124223922	Heterozygous	Wild type	Wild type	Wild type	CTTCCCACTCCC	CGAAAGCATGGT	#		#		#	8	#	-6 -5 0 1	****	#		#		#	5	#	-3 -2 3 4	
4	124250808	Wild type	Homozygous	Wild type	Wild type	ACCAAACCAAAA	ACAAAACAAAAC	#		#		#		#	-8 -3	****	#		#		#		#	-5 0	
4	124296070	Homozygous	Homozygous	Homozygous	Homozygous	AGAGGAGGAGGT	TGGAGGAGGAGG	#	-9 -6 -3	#		#	0 3 6 9	#		****	#	-12 -9 -6	#		#	-3 0 3 6	#	
4	124974727	Wild type	Homozygous	Wild type	Wild type	GTGTGTGTGTGG	GGGGGGGGGGGT	#	homopolymer	
4	125501322	Heterozygous	Wild type	Wild type	Wild type	CTTGATCTTCCA	ACTGCCTCCTGC	#		#	6 9	#		#	0	****	#		#	9 12	#		#	3	
4	125939825	Wild type	Wild type	Wild type	Heterozygous	CATCCTAAAGAT	TTTCAATTTCAT	#		#		#		#	-6	****	#		#		#		#	-3	
4	125985414	Homozygous	Homozygous	Homozygous	Homozygous	CGTGTTTGGGGG	GTCACCACATTG	#	-5 -4 -3 -2	#	6	#		#		****	#	-8 -7 -6 -5	#	9	#		#	
4	126287932	Homozygous	Homozygous	Homozygous	Homozygous	GTGTGTGTGTGG	GGGGGGGGGGGT	#	homopolymer	
4	127394621	Wild type	Wild type	Wild type	Heterozygous	TGTGTGTGTGTA	ATGAGAGAGAGA	#		#		#		#		****	#		#		#		#	
4	127957449	Wild type	Wild type	Wild type	Homozygous	GACACTTAAAAT	TGTGCTTGGAGT	#		#		#	6	#		****	#		#		#	3	#	
4	128218547	Wild type	Wild type	Wild type	Heterozygous	GAGTGTTGATCC	CATTCGGAATGT	#		#		#	4	#	1	****	#		#		#	1	#	4	
4	128231191	Homozygous	Homozygous	Homozygous	Homozygous	CACCTCCCTCTA	ACCCACCCCCTC	#		#	3 4 7 8 9 10	#		#	-7 -4 -3	****	#		#	6 7 10 11 12 13	#		#	-4 -1 0	
4	128237511	Wild type	Wild type	Wild type	Heterozygous	TGTTTCTCATCG	GTTCATGTTATA	#		#		#		#		****	#		#		#		#	
4	128845059	Wild type	Heterozygous	Wild type	Wild type	ATTGTAACCGTG	GGGAGCTTCCTC	#		#	10	#	-1 0	#	-2	****	#		#	13	#	-4 -3	#	1	
4	129707097	Heterozygous	Wild type	Wild type	Wild type	CTGCTCCATCCC	CCCTTTCTTAGA	#		#	2 3	#		#	-4 0 1	****	#		#	5 6	#		#	-1 3 4	
4	130017265	Wild type	Heterozygous	Wild type	Wild type	TGCCACACCCTC	CCCCCCACCCGC	#	homopolymer	
4	130026451	Heterozygous	Wild type	Heterozygous	Wild type	ATCTATCTATCC	CATCCATCCATC	#		#	5 9	#		#	1	****	#		#	8 12	#		#	4	
4	130251888	Wild type	Wild type	Wild type	Heterozygous	CCCTGGTGGGTG	GGTGACAACCCT	#	-8 -5 -4	#	10 11	#	-1	#	-9 -8	****	#	-11 -8 -7	#	13 14	#	-4	#	-6 -5	
4	130578330	Homozygous	Homozygous	Homozygous	Homozygous	CAGGCGGATTTT	TTGAGTTCGAAG	#	-10 -7	#		#		#		****	#	-13 -10	#		#		#	
4	130671630	Heterozygous	Wild type	Wild type	Wild type	GGTGGGGGTAGG	GATGGAGAGGCA	#	-12 -9 -8 -7 -6 -2	#		#	2 7	#		****	#	-15 -12 -11 -10 -9 -5	#		#	-1 4	#	
4	131117148	Heterozygous	Wild type	Wild type	Wild type	TGCAGGCTGGTC	CTCAAACTTGGT	#	-8 -4	#		#	8	#		****	#	-11 -7	#		#	5	#	
4	131347727	Wild type	Wild type	Wild type	Heterozygous	TGTGTGGCGTGT	TGTGTATATGTG	#	-7	#		#		#		****	#	-10	#		#		#	
4	131581477	Homozygous	Homozygous	Homozygous	Homozygous	ACACACACACCG	GCACACACACCC	#		#	11 12	#		#	0	****	#		#	14 15	#		#	3	
4	132007512	Wild type	Wild type	Wild type	Heterozygous	AAACCTCAAAAA	AGCTAATATATT	#		#		#		#	-6	****	#		#		#		#	-3	
4	132263386	Heterozygous	Wild type	Wild type	Wild type	AACTGAGCAAGC	CACGAAAAGAAA	#		#		#		#		****	#		#		#		#	
4	132284570	Wild type	Wild type	Wild type	Heterozygous	GCTTCTTTTCTC	CTTTTCTTGTCT	#		#		#		#		****	#		#		#		#	
4	132305722	Homozygous	Homozygous	Homozygous	Homozygous	TGGAGTCAGCTA	ATCCCTACCTTT	#	-11	#	4 5 9	#		#		****	#	-14	#	7 8 12	#		#	
4	132452045	Homozygous	Homozygous	Homozygous	Homozygous	GGAAGCACGCAA	AGTTTGTCAATA	#	-12	#		#		#		****	#	-15	#		#		#	
4	132470746	Heterozygous	Wild type	Wild type	Wild type	AGCATTTAAGAG	GGGGGCTGGAGA	#		#		#	-1 0 1 2 6	#		****	#		#		#	-4 -3 -2 -1 3	#	
4	132583867	Wild type	Heterozygous	Wild type	Wild type	AGGCACTGGGTC	CACATTCACCCC	#	-11 -5 -4	#	10 11 12	#		#		****	#	-14 -8 -7	#	13 14 15	#		#	
4	132599010	Wild type	Wild type	Wild type	Heterozygous	TGTGTGTGTGTG	GTTTGAGTGCAG	#		#		#		#		****	#		#		#		#	
4	132749328	Wild type	Wild type	Heterozygous	Wild type	CCACCACTAAGC	CAGTTGAAGTAA	#		#		#		#	-9 -6	****	#		#		#		#	-6 -3	
4	132955528	Wild type	Heterozygous	Wild type	Wild type	TCCTCCTCCTCC	CTCCACTCCTGG	#		#	4 9	#	9	#	-8 -5 -2 1	****	#		#	7 12	#	6	#	-5 -2 1 4	
4	134016426	Wild type	Heterozygous	Wild type	Wild type	ATGGCCGAATCG	GGGGAGGCTTGC	#	-10	#		#	-1 0 1 4	#	-5	****	#	-13	#		#	-4 -3 -2 1	#	-2	
4	134105589	Wild type	Wild type	Wild type	Heterozygous	CAGGAGGATCAC	CGAGTTAGTGGC	#	-10 -7	#		#	8	#		****	#	-13 -10	#		#	5	#	
4	134457201	Wild type	Heterozygous	Wild type	Wild type	TCCCAACCCTAG	GAAAACTGAGGT	#		#		#	8	#	-8 -7 -3 -2	****	#		#		#	5	#	-5 -4 0 1	
4	134795363	Wild type	Heterozygous	Wild type	Wild type	GCTGTACTGTGC	CTGTGTAGGTGT	#		#		#	6	#		****	#		#		#	3	#	
4	135798840	Heterozygous	Wild type	Wild type	Wild type	TCCCCCTCCCCA	ACCCCCACCCCC	#	homopolymer	
4	135987341	Wild type	Wild type	Homozygous	Wild type	GCTGGCGGTGTC	CGCTCAGTGGTA	#	-9 -6	#		#	7	#		****	#	-12 -9	#		#	4	#	
4	136441402	Heterozygous	Wild type	Wild type	Wild type	GAGACAATATGG	GGGTTCTTTCTG	#	-2	#		#	-1 0	#		****	#	-5	#		#	-4 -3	#	
4	137144882	Wild type	Heterozygous	Wild type	Wild type	TAAAAGTGGCTG	GGGTTAGGCTCA	#	-5	#		#	-1 0 5	#		****	#	-8	#		#	-4 -3 2	#	
4	137447176	Wild type	Wild type	Wild type	Heterozygous	AATCCCAGCAAC	CCACATGGTGGC	#		#	2	#	5 8	#	-6 -5	****	#		#	5	#	2 5	#	-3 -2	
4	137548471	Heterozygous	Heterozygous	Homozygous	Homozygous	ACACCAGCTGCC	CGCTAATGTCCA	#		#	11	#		#	-6 1	****	#		#	14	#		#	-3 4	
4	137914272	Heterozygous	Heterozygous	Wild type	Wild type	ATGAAACATTAC	CTATGCCTTTAT	#		#	7	#		#		****	#		#	10	#		#	
4	138479117	Wild type	Wild type	Heterozygous	Wild type	ATGGTGATGGCG	GGTGTTGATGGT	#	-10 -4	#		#	-1 8	#		****	#	-13 -7	#		#	-4 5	#	
4	138665598	Wild type	Heterozygous	Wild type	Wild type	CATCACAGTTCC	CCTGAGCGCCAT	#		#	2 10	#		#	1	****	#		#	5 13	#		#	4	
4	138787273	Homozygous	Homozygous	Homozygous	Homozygous	CCTCTCTCCCTA	ACATACTCCCTC	#		#	9 10	#		#	-9 -2 -1	****	#		#	12 13	#		#	-6 1 2	
4	139005429	Homozygous	Homozygous	Homozygous	Homozygous	TGGTAGGATGAC	CCATGACATCAT	#	-11 -7	#	2	#		#		****	#	-14 -10	#	5	#		#	
4	139143546	Homozygous	Homozygous	Homozygous	Homozygous	AGGAAGGGAAGT	TAGGGAGGGAGG	#	-11 -7 -6	#		#	1 2 5 6 9	#		****	#	-14 -10 -9	#		#	-2 -1 2 3 6	#	
4	139189636	Homozygous	Homozygous	Homozygous	Homozygous	CCTCCCCACCTA	AACCCCACCCCA	#		#	4 5 6 9 10 11	#		#	-9 -6 -5 -4 -1	****	#		#	7 8 9 12 13 14	#		#	-6 -3 -2 -1 2	
4	139406800	Heterozygous	Wild type	Wild type	Wild type	AGCAGCCTGGTC	CTGGGAAGAGAT	#	-4	#		#	1 2	#	-4	****	#	-7	#		#	-2 -1	#	-1	
4	139696981	Wild type	Heterozygous	Wild type	Wild type	TTATGATTGGGG	GGTCACCACAAT	#	-4 -3 -2	#	7	#	-1	#		****	#	-7 -6 -5	#	10	#	-4	#	
4	140359243	Heterozygous	Wild type	Wild type	Wild type	TTCATGATTTGG	GGGAAAACACAC	#	-2	#		#	-1 0	#		****	#	-5	#		#	-4 -3	#	
4	140484674	Homozygous	Homozygous	Homozygous	Homozygous	AAAGAAGGAAGT	TAAAGAAGGAAG	#	-6	#		#	6	#		****	#	-9	#		#	3	#	
4	140576671	Wild type	Wild type	Wild type	Heterozygous	ACTGTGAAAATA	ACACACGCGCGC	#		#		#		#		****	#		#		#		#	
4	140746973	Wild type	Wild type	Heterozygous	Wild type	TACCCCACCCTC	CGAGTTTTCCGT	#		#	10	#		#	-7 -6 -5 -2 -1	****	#		#	13	#		#	-4 -3 -2 1 2	
4	141182312	Wild type	Wild type	Wild type	Heterozygous	TGGTTGCTGTGT	TAATTTTACTTT	#	-11	#		#		#		****	#	-14	#		#		#	
4	141437501	Homozygous	Homozygous	Homozygous	Homozygous	TCTCTCTCTCTA	ATATATATATAT	#		#		#		#		****	#		#		#		#	
4	142003021	Homozygous	Homozygous	Homozygous	Homozygous	CCTCCCTCTCTA	ACTTCCCTCCCT	#		#	6 7 10 11	#		#	-9 -6 -5	****	#		#	9 10 13 14	#		#	-6 -3 -2	
4	142004503	Wild type	Wild type	Heterozygous	Wild type	ACACACACACAC	CACACACACGCA	#		#		#		#		****	#		#		#		#	
4	142292444	Wild type	Heterozygous	Wild type	Wild type	ATGTGGGGGTGG	GGGGTGGGCAGC	#	-8 -7 -6 -5 -2	#		#	-1 0 1 4 5	#		****	#	-11 -10 -9 -8 -5	#		#	-4 -3 -2 1 2	#	
4	142379632	Heterozygous	Wild type	Wild type	Wild type	TTCATCCCCCCT	TCCCCCCCCCCC	#	homopolymer	
4	144492821	Homozygous	Homozygous	Homozygous	Homozygous	CTGCTTCTGTCA	ACCAGGCCCCTA	#		#	3 8 9 10	#	3	#		****	#		#	6 11 12 13	#	0	#	
4	144829955	Wild type	Wild type	Heterozygous	Wild type	AGCTCTATACCC	CCACTTTTTTAA	#		#	2	#		#	0 1	****	#		#	5	#		#	3 4	
4	145261117	Wild type	Homozygous	Wild type	Heterozygous	CAATTCCACAAC	CAGTAGTAAAAG	#		#		#		#	-4	****	#		#		#		#	-1	
4	145433412	Heterozygous	Heterozygous	Heterozygous	Homozygous	ACTCTGGGCATG	GATTCATGGTAG	#	-7 -6	#		#	6	#		****	#	-10 -9	#		#	3	#	
4	145435509	Wild type	Heterozygous	Heterozygous	Heterozygous	GGCCCTTCCTTT	TAGTCTCAGCTC	#	-12	#		#		#	-7 -6 -2	****	#	-15	#		#		#	-4 -3 1	
4	145439038	Heterozygous	Heterozygous	Heterozygous	Heterozygous	TATAGACCTTAC	CAATCCCAACTG	#		#	6 7	#		#	-3	****	#		#	9 10	#		#	0	
4	145446873	Heterozygous	Heterozygous	Heterozygous	Heterozygous	TTATCTAAAGAA	ACTTATTTTCTA	#		#		#		#		****	#		#		#		#	
4	145447056	Heterozygous	Heterozygous	Heterozygous	Homozygous	AAGAACATATTG	GATGGATAGTTT	#		#		#	2	#		****	#		#		#	-1	#	
4	145450211	Wild type	Heterozygous	Wild type	Wild type	AATGTAGTCAAT	TGTGACAAATGC	#		#		#		#		****	#		#		#		#	
4	146053808	Wild type	Heterozygous	Heterozygous	Heterozygous	TGTCTCTGTAAT	TTCCTTCCATGA	#		#	4 8	#		#		****	#		#	7 11	#		#	
4	146054563	Heterozygous	Heterozygous	Wild type	Wild type	AATTTTTTTTTA	AAAATTTTCTGG	#	homopolymer	
4	146055688	Wild type	Wild type	Heterozygous	Heterozygous	AAAATATGGTAT	TGAATTTTCTTC	#	-5	#		#		#		****	#	-8	#		#		#	
4	146056047	Heterozygous	Heterozygous	Heterozygous	Heterozygous	CACATGTCATGC	CTTCTATTTTCT	#		#		#		#		****	#		#		#		#	
4	146056699	Heterozygous	Heterozygous	Heterozygous	Heterozygous	TTTTATTACTAA	ATTTTTGTGCTG	#	homopolymer	
4	146061914	Wild type	Wild type	Heterozygous	Wild type	GCGTTCGCAACT	TGGCCAGGAAAG	#		#	5	#	0 5	#		****	#		#	8	#	-3 2	#	
4	146062319	Heterozygous	Heterozygous	Heterozygous	Heterozygous	AGCTCAAACTTA	AGCTTTAATTGT	#		#		#		#		****	#		#		#		#	
4	146435217	Wild type	Heterozygous	Heterozygous	Heterozygous	GCACCACCATAC	CCCGGCTTGGAC	#		#	2 3	#	2 7	#	-6 -3	****	#		#	5 6	#	-1 4	#	-3 0	
4	146435640	Heterozygous	Heterozygous	Heterozygous	Heterozygous	GCAAGTCTTGAC	CTTAAAGAATTA	#		#		#		#		****	#		#		#		#	
4	146455033	Wild type	Wild type	Wild type	Heterozygous	AGGGGGTGCCTC	CAGAGGGCCCAT	#	-11 -10 -9 -8	#	9 10	#	3 4	#	-1	****	#	-14 -13 -12 -11	#	12 13	#	0 1	#	2	
4	146455450	Heterozygous	Heterozygous	Heterozygous	Heterozygous	CTTCATCTCACT	TAGAGTTCTGTT	#		#		#		#		****	#		#		#		#	
4	146455573	Wild type	Heterozygous	Wild type	Heterozygous	AGTCTCTTGGCC	CTCATGGAGGCC	#	-4	#	12	#	4 7	#	1	****	#	-7	#	15	#	1 4	#	4	
4	146456239	Heterozygous	Heterozygous	Homozygous	Homozygous	GTGGTGTCAGGC	CACCTTTCTCTG	#	-10 -3	#	4	#		#		****	#	-13 -6	#	7	#		#	
4	146456670	Heterozygous	Heterozygous	Heterozygous	Heterozygous	AGGAGATTGGAG	GCATCTGGAGGT	#	-11 -4	#		#	5 8	#		****	#	-14 -7	#		#	2 5	#	
4	146457174	Heterozygous	Heterozygous	Heterozygous	Heterozygous	AGTTATCTTAGT	TTGCCAATGTAG	#		#	5	#		#		****	#		#	8	#		#	
4	146457293	Heterozygous	Heterozygous	Wild type	Wild type	GGCAACTTGGGC	CAGTCTGTCTTT	#	-12 -4 -3	#		#		#		****	#	-15 -7 -6	#		#		#	
4	146457641	Heterozygous	Heterozygous	Heterozygous	Heterozygous	AGACAGGCTGGA	AAAGGAGACTCT	#	-7 -3	#		#	2	#		****	#	-10 -6	#		#	-1	#	
4	146457968	Wild type	Wild type	Wild type	Heterozygous	GAGGGAGGGAGG	GGGCTCCCTCAC	#	-10 -9 -6 -5 -2	#	7 8	#	-1 0	#		****	#	-13 -12 -9 -8 -5	#	10 11	#	-4 -3	#	
4	146480686	Heterozygous	Heterozygous	Heterozygous	Homozygous	GAGAGGAGAGGC	CCCTTGGTCCTG	#	-8 -3	#	2 3 10	#	4	#		****	#	-11 -6	#	5 6 13	#	1	#	
4	146481798	Homozygous	Heterozygous	Heterozygous	Heterozygous	CCTGTCATCTTT	TGGACTCCTCGG	#		#	8	#	0 9	#	-9	****	#		#	11	#	-3 6	#	-6	
4	146483758	Heterozygous	Heterozygous	Heterozygous	Heterozygous	CTAGCCCACCCT	TGTGGCTACTAA	#		#		#	2	#	-5 -4 -1 0	****	#		#		#	-1	#	-2 -1 2 3	
4	146489820	Heterozygous	Heterozygous	Homozygous	Heterozygous	CTAATAGCAACG	GTATTCTTATTT	#		#		#		#		****	#		#		#		#	
4	146492697	Heterozygous	Wild type	Wild type	Wild type	TCCTCCTTAAAC	CCACAGCAGGAT	#		#	2	#	7	#	-8 -5	****	#		#	5	#	4	#	-5 -2	
4	146492937	Homozygous	Homozygous	Heterozygous	Homozygous	GGAGTCAATTCT	TTCTGAATAGGT	#	-12	#		#	8	#		****	#	-15	#		#	5	#	
4	146493896	Homozygous	Homozygous	Heterozygous	Homozygous	TATTCTTAGTAC	CTTCACACAATG	#		#		#		#		****	#		#		#		#	
4	146495204	Heterozygous	Heterozygous	Wild type	Heterozygous	GGCTGGGAAGCG	GTGTGAAAGGGA	#	-12 -8 -7	#		#	7 8	#		****	#	-15 -11 -10	#		#	4 5	#	
4	146497458	Homozygous	Homozygous	Homozygous	Heterozygous	TAAGATGTTAAT	TGTTGTGTTAGT	#		#		#		#		****	#		#		#		#	
4	146497971	Homozygous	Heterozygous	Heterozygous	Heterozygous	AGTTTTATTTCA	ATTTCAATTACA	#		#		#		#		****	#		#		#		#	
4	146501619	Homozygous	Heterozygous	Heterozygous	Heterozygous	CAGAGGCAGTCA	AGATTTCTGAGT	#	-8	#		#		#		****	#	-11	#		#		#	
4	146518035	Heterozygous	Heterozygous	Heterozygous	Heterozygous	TTATCTATTCTA	AACTTCTACCAA	#		#	10	#		#		****	#		#	13	#		#	
4	146519715	Homozygous	Homozygous	Homozygous	Heterozygous	GCAGAATTTGAT	TTATTCCTGAGA	#		#	7	#		#		****	#		#	10	#		#	
4	146520093	Wild type	Wild type	Wild type	Heterozygous	TTTTTTTTTTTT	TAGTTTATCGAG	#	homopolymer	
4	146520638	Heterozygous	Heterozygous	Heterozygous	Wild type	ATCAGTGAGTTT	TCTACCATGTCT	#		#	6	#		#		****	#		#	9	#		#	
4	146520765	Wild type	Wild type	Heterozygous	Heterozygous	TGCATATAGAAG	GTTATATACGAG	#		#		#		#		****	#		#		#		#	
4	146520820	Wild type	Heterozygous	Wild type	Heterozygous	CTTGATTTTTTT	TAAATAAAGTTT	#	homopolymer	
4	146521818	Heterozygous	Heterozygous	Heterozygous	Heterozygous	TAGTCATTTACG	GTTGTATTATAT	#		#		#		#		****	#		#		#		#	
4	146525331	Homozygous	Heterozygous	Heterozygous	Heterozygous	CTGAGTTCTATT	TTTTTATTAAAA	#		#		#		#		****	#		#		#		#	
4	146525760	Heterozygous	Heterozygous	Wild type	Wild type	CTGTTTTGCTTT	TTGTCATGTATT	#		#		#		#		****	#		#		#		#	
4	146525805	Wild type	Wild type	Wild type	Heterozygous	TGCTACAAAAAT	TTTTTTTTTTTC	#	homopolymer	
4	146528526	Heterozygous	Heterozygous	Heterozygous	Heterozygous	TGAGCTCTGATT	TGGAAGTGGGTC	#		#		#	0 6 7	#		****	#		#		#	-3 3 4	#	
4	146528988	Heterozygous	Heterozygous	Heterozygous	Heterozygous	GCTTTTGTTTGT	TTTGTTTGTTTG	#		#		#		#		****	#		#		#		#	
4	146529165	Heterozygous	Heterozygous	Heterozygous	Heterozygous	AAGAACAAAGAA	ATCTGCTTGTGC	#		#		#		#		****	#		#		#		#	
4	146530162	Heterozygous	Heterozygous	Heterozygous	Heterozygous	TAACCTATTTTG	GGTGATAAGGGA	#		#		#	-1 7 8	#	-6	****	#		#		#	-4 4 5	#	-3	
4	146533850	Heterozygous	Heterozygous	Heterozygous	Heterozygous	TGGTCAAATTCT	TGACGAAAAGAA	#	-11	#		#		#		****	#	-14	#		#		#	
4	146534999	Heterozygous	Heterozygous	Heterozygous	Heterozygous	ATTTGAACTCCA	AAACTGTCGGAA	#		#		#	7	#	0	****	#		#		#	4	#	3	
4	146535574	Heterozygous	Heterozygous	Wild type	Heterozygous	TTGTTGAATATA	ATTGTTTGTGTG	#		#		#		#		****	#		#		#		#	
4	146536562	Heterozygous	Heterozygous	Heterozygous	Heterozygous	TTTTATATGGGT	TTGCTGTTACAA	#	-4 -3	#		#		#		****	#	-7 -6	#		#		#	
4	146739448	Heterozygous	Heterozygous	Heterozygous	Heterozygous	TACAGGGGTTTC	CTTTAGCCTTGA	#	-8 -7 -6	#	8	#		#		****	#	-11 -10 -9	#	11	#		#	
4	146739656	Wild type	Wild type	Heterozygous	Wild type	AGCACCTGTCAG	GGTGCTGGGAAT	#		#		#	-1 5 6	#	-5	****	#		#		#	-4 2 3	#	-2	
4	146892714	Heterozygous	Heterozygous	Heterozygous	Heterozygous	TTACTTATATAC	CGGAGGAAGGGA	#		#		#	0 3 7 8	#		****	#		#		#	-3 0 4 5	#	
4	146892872	Heterozygous	Wild type	Wild type	Heterozygous	TATATACCAGAG	GGATTGCCTTAT	#		#	8	#	-1	#	-3	****	#		#	11	#	-4	#	0	
4	146893382	Heterozygous	Heterozygous	Homozygous	Wild type	AATAAAGAAAAC	CAAAATTGCCCA	#		#	10 11	#		#		****	#		#	13 14	#		#	
4	147235225	Wild type	Heterozygous	Wild type	Wild type	GCATTCACTGAT	TGCTTCTTAGTG	#		#		#		#		****	#		#		#		#	
4	147242984	Wild type	Wild type	Wild type	Heterozygous	TTATGAATTCTC	CTGTTTAGGTAT	#		#		#	6	#		****	#		#		#	3	#	
4	147336977	Wild type	Heterozygous	Heterozygous	Heterozygous	ACTAGCTCCTCC	CATTGAGGGCCC	#		#	11 12	#	5 6	#	-2 1	****	#		#	14 15	#	2 3	#	1 4	
4	147349500	Heterozygous	Wild type	Heterozygous	Heterozygous	GATCTAGATACC	CCGCGACCCTTT	#		#	2 8 9	#		#	1	****	#		#	5 11 12	#		#	4	
4	147349931	Wild type	Wild type	Heterozygous	Wild type	GGGACAAAGGTC	CCCTACAGATGG	#	-12 -11 -4	#	2 3	#	9	#		****	#	-15 -14 -7	#	5 6	#	6	#	
4	147401567	Heterozygous	Heterozygous	Heterozygous	Heterozygous	TCCCTCTTTCTC	CTTTTGCAACTG	#		#		#		#	-8 -7	****	#		#		#		#	-5 -4	
4	147402101	Wild type	Heterozygous	Wild type	Wild type	CCAACCCTGGGC	CCTCTCACTCTT	#	-4 -3	#	2	#		#	-9 -5 -4	****	#	-7 -6	#	5	#		#	-6 -2 -1	
4	147402314	Homozygous	Homozygous	Homozygous	Homozygous	TGCAGTCCCTGA	ACGCCTTTGGGA	#		#	5	#	7 8	#	-3 -2	****	#		#	8	#	4 5	#	0 1	
4	147404819	Heterozygous	Heterozygous	Heterozygous	Heterozygous	GTGGTGTGGGTG	GCAGGAGAGCTG	#	-10 -5 -4	#		#	2	#		****	#	-13 -8 -7	#		#	-1	#	
4	147422878	Heterozygous	Heterozygous	Heterozygous	Heterozygous	TTGTATCTGTTT	TATAATCCCCTC	#		#	8 9 10	#		#		****	#		#	11 12 13	#		#	
4	147430122	Homozygous	Homozygous	Homozygous	Homozygous	AAAATGGCCTCA	AGACAAACCTAC	#	-7	#	9	#		#	-2	****	#	-10	#	12	#		#	1	
4	147430274	Homozygous	Heterozygous	Homozygous	Homozygous	CTAATGTCCATC	CTTTAAGAAGTA	#		#		#		#	-2	****	#		#		#		#	1	
4	147437200	Homozygous	Homozygous	Homozygous	Homozygous	GAGTAGTATTCC	CATTGTGTAAAT	#		#		#		#	1	****	#		#		#		#	4	
4	147458176	Heterozygous	Heterozygous	Heterozygous	Heterozygous	ATGTATCCTTCT	TTAGGATGATAT	#		#		#	2	#	-3	****	#		#		#	-1	#	0	
4	147464377	Heterozygous	Heterozygous	Wild type	Heterozygous	AGAACTTCCTGT	TAACAATGCCTC	#		#	10	#		#	-2	****	#		#	13	#		#	1	
4	147464643	Wild type	Wild type	Heterozygous	Wild type	CACCCATGGAAG	GGAGTTACAGAA	#	-5	#		#	-1	#	-7 -6	****	#	-8	#		#	-4	#	-4 -3	
4	147474948	Heterozygous	Heterozygous	Heterozygous	Heterozygous	GTGGGCTGGGTC	CACCTAGCCCTT	#	-10 -9 -5 -4	#	4 9 10	#		#		****	#	-13 -12 -8 -7	#	7 12 13	#		#	
4	147476656	Heterozygous	Heterozygous	Homozygous	Heterozygous	ACTGGGATCAAC	CAAAGTATTCTT	#	-9 -8	#		#		#		****	#	-12 -11	#		#		#	
4	147476819	Heterozygous	Wild type	Heterozygous	Heterozygous	TTCTTAAAACGA	ACCTCATAATTC	#		#	3	#		#		****	#		#	6	#		#	
4	147477125	Heterozygous	Heterozygous	Heterozygous	Heterozygous	TTTGGTCTATTC	CTTTCTCGGAGT	#	-9	#		#	6	#		****	#	-12	#		#	3	#	
4	147477376	Heterozygous	Heterozygous	Heterozygous	Wild type	CAGATTATTATG	GGGTGGTTGTGA	#		#		#	-1 0 3	#		****	#		#		#	-4 -3 0	#	
4	147477629	Heterozygous	Heterozygous	Heterozygous	Heterozygous	TCTAGCTTACAC	CAAATCTGCCTG	#		#	10	#		#		****	#		#	13	#		#	
4	147477929	Heterozygous	Heterozygous	Heterozygous	Heterozygous	TTATATCTCTTG	GGTTCACTGTCC	#		#	12	#	-1	#		****	#		#	15	#	-4	#	
4	147484126	Heterozygous	Heterozygous	Heterozygous	Heterozygous	GGTTACACAGGA	ACTATTTAGAGG	#	-12 -3	#		#	9	#		****	#	-15 -6	#		#	6	#	
4	147485568	Heterozygous	Wild type	Heterozygous	Wild type	CTCAGGAGAGGC	CGACGCCCCAAA	#	-8 -3	#	7 8 9	#		#		****	#	-11 -6	#	10 11 12	#		#	
4	147496852	Heterozygous	Heterozygous	Heterozygous	Heterozygous	GAATTCTTGGTG	GTAGCCATACAC	#	-4	#	6	#		#		****	#	-7	#	9	#		#	
4	147509294	Heterozygous	Heterozygous	Heterozygous	Heterozygous	AGAATTTGACCA	AAAAAATGATTG	#	homopolymer	
4	147512322	Heterozygous	Heterozygous	Heterozygous	Heterozygous	TCACCTCTAATT	TCCTCCCCCCCT	#		#	3 6 7 8 9 10 11	#		#	-6	****	#		#	6 9 10 11 12 13 14	#		#	-3	
4	147515636	Homozygous	Heterozygous	Homozygous	Homozygous	ATGACACCTTTT	TTATTTGTTCAC	#		#		#		#	-3	****	#		#		#		#	0	
4	147519091	Heterozygous	Heterozygous	Heterozygous	Heterozygous	CTTCACTGGGTT	TGAAAACCTGAC	#	-5 -4	#	8	#		#		****	#	-8 -7	#	11	#		#	
4	147519281	Wild type	Wild type	Heterozygous	Heterozygous	TAACTTCTCATA	AACAAAGACAAT	#		#		#		#		****	#		#		#		#	
4	147525594	Wild type	Heterozygous	Wild type	Wild type	ACTGGAATTTTG	GATTGAATCTTA	#	-9	#		#		#		****	#	-12	#		#		#	
4	147525868	Heterozygous	Heterozygous	Heterozygous	Heterozygous	CAGTTTGAAAAC	CGCATTATATAT	#		#		#		#		****	#		#		#		#	
4	147528193	Heterozygous	Heterozygous	Heterozygous	Heterozygous	CGGTAACCCGCG	GGCTCCCCTAGA	#	-11	#	6 7 8	#	-1	#	-3 -2	****	#	-14	#	9 10 11	#	-4	#	0 1	
4	147529111	Heterozygous	Heterozygous	Homozygous	Heterozygous	TTTCAAGATCTG	GTGAAGATTTGT	#		#		#		#		****	#		#		#		#	
4	147572235	Heterozygous	Heterozygous	Heterozygous	Heterozygous	AGCCAAAGATCT	TGGGAGTAAGTT	#		#		#	0 1	#	-7	****	#		#		#	-3 -2	#	-4	
4	147572371	Heterozygous	Wild type	Heterozygous	Wild type	TCATTCTTCTGT	TCCCTCCAGGCT	#		#	3 4 7	#	7	#		****	#		#	6 7 10	#	4	#	
4	147579348	Wild type	Heterozygous	Heterozygous	Heterozygous	GGAGGGAGAGAC	CGGACACCAAGT	#	-12 -9 -8	#	8	#	0	#		****	#	-15 -12 -11	#	11	#	-3	#	
4	147579648	Heterozygous	Heterozygous	Heterozygous	Heterozygous	GTGGTTGTTCTT	TGAACAGTGCGT	#	-10	#		#		#		****	#	-13	#		#		#	
4	147586487	Heterozygous	Heterozygous	Heterozygous	Heterozygous	TGCTTCATCAGA	AGATGTTGAAAC	#		#		#		#		****	#		#		#		#	
4	147594223	Wild type	Heterozygous	Heterozygous	Heterozygous	CTAGTCAAGATG	GTTTGCCATTGG	#		#	7	#	9	#		****	#		#	10	#	6	#	
4	147595055	Heterozygous	Heterozygous	Heterozygous	Heterozygous	GTTCCATTGGAA	ATTTTGTTCCCA	#	-4	#	10 11	#		#	-6	****	#	-7	#	13 14	#		#	-3	
4	147597015	Heterozygous	Heterozygous	Heterozygous	Heterozygous	GGATCAAGGAAC	CTCCACATAAAA	#	-12 -5	#	4	#		#		****	#	-15 -8	#	7	#		#	
4	147598710	Heterozygous	Heterozygous	Wild type	Heterozygous	AAACATAAGAGA	AGGATTTTTCAA	#		#		#	0	#		****	#		#		#	-3	#	
4	147598842	Wild type	Heterozygous	Heterozygous	Heterozygous	ACAACCATCTGC	CAACAAGATCTG	#		#		#		#	-5	****	#		#		#		#	-2	
4	147601281	Wild type	Heterozygous	Wild type	Wild type	CATAGGCAGATG	GGAAGGTTTACA	#	-8	#		#	-1 3	#		****	#	-11	#		#	-4 0	#	
4	147601633	Homozygous	Homozygous	Heterozygous	Heterozygous	CCATACTTTGAT	TCTTCCTTCTTG	#		#	6	#		#	-9	****	#		#	9	#		#	-6	
4	147601885	Heterozygous	Heterozygous	Heterozygous	Heterozygous	AACCATTGGACG	GGAGTTTGGGAT	#	-5	#		#	-1 6 7	#	-7	****	#	-8	#		#	-4 3 4	#	-4	
4	147602091	Wild type	Heterozygous	Wild type	Wild type	CATCAATGGGAA	AAACAGGCCCTT	#	-5 -4	#	9 10	#	4	#		****	#	-8 -7	#	12 13	#	1	#	
4	147603407	Heterozygous	Heterozygous	Heterozygous	Heterozygous	ATTCAAGGCATA	AAACATAGTAGC	#	-6	#		#		#		****	#	-9	#		#		#	
4	147606844	Heterozygous	Heterozygous	Heterozygous	Heterozygous	CTATAGGGTTGA	AAGACCCCTTCA	#	-7 -6	#	6 7 8	#		#		****	#	-10 -9	#	9 10 11	#		#	
4	147609677	Heterozygous	Heterozygous	Heterozygous	Heterozygous	TCTCAATCATGG	GTCCAGTTCCTG	#	-2	#	4 10	#		#		****	#	-5	#	7 13	#		#	
4	147610027	Wild type	Heterozygous	Wild type	Wild type	ATCCCCAGGCTG	GCCCCATCTCTT	#	-5	#	3 4 5	#		#	-7 -6 -5	****	#	-8	#	6 7 8	#		#	-4 -3 -2	
4	147610490	Heterozygous	Heterozygous	Heterozygous	Heterozygous	ACTGGAAATCTT	TTGCAGATTTGG	#	-9	#		#	9	#		****	#	-12	#		#	6	#	
4	147610663	Heterozygous	Heterozygous	Heterozygous	Heterozygous	CTCGATACAACA	AATTGACAGAAA	#		#		#		#		****	#		#		#		#	
4	147611128	Heterozygous	Heterozygous	Wild type	Heterozygous	GAAATTCAGGTA	AAAGATAATACC	#	-4	#	12	#		#		****	#	-7	#	15	#		#	
4	147612872	Heterozygous	Heterozygous	Heterozygous	Heterozygous	TGGTAATGCATT	TTGTCACATATA	#	-11	#		#		#		****	#	-14	#		#		#	
4	147613029	Heterozygous	Heterozygous	Heterozygous	Heterozygous	ACTGCATTATTA	AAGCAAAGCACT	#		#		#		#		****	#		#		#		#	
4	147613318	Heterozygous	Heterozygous	Wild type	Heterozygous	CATTTGTAAGGC	CTTCTTTCCTGT	#	-3	#	9	#		#		****	#	-6	#	12	#		#	
4	147613528	Wild type	Wild type	Heterozygous	Heterozygous	CCAAGATAGAAC	CTTTTGTGTAAA	#		#		#		#	-9	****	#		#		#		#	-6	
4	147745207	Heterozygous	Heterozygous	Heterozygous	Heterozygous	GCGATTGCTCAT	TGGCACGCTCGC	#		#		#	0	#		****	#		#		#	-3	#	
4	147774982	Heterozygous	Heterozygous	Heterozygous	Heterozygous	TGAAGATGTAAT	TATTTTAAAAAG	#		#		#		#		****	#		#		#		#	
4	147775975	Wild type	Heterozygous	Wild type	Wild type	TTAGCTTCCCAA	ATTCTTGAGAGC	#		#		#		#	-2 -1	****	#		#		#		#	1 2	
4	147789994	Heterozygous	Heterozygous	Heterozygous	Heterozygous	GGTGGCGCATGA	ACTTTAATCCCA	#	-12 -9	#	10 11	#		#		****	#	-15 -12	#	13 14	#		#	
4	147791622	Heterozygous	Heterozygous	Heterozygous	Heterozygous	AGAGAAACCCTG	GTCTCAAAAAAA	#		#		#		#	-2 -1	****	#		#		#		#	1 2	
4	147793882	Wild type	Heterozygous	Wild type	Wild type	ACAAAGTATTCT	TCAACTGAGGAA	#		#		#	7	#		****	#		#		#	4	#	
4	147802655	Homozygous	Heterozygous	Heterozygous	Heterozygous	GAAAGAAAGGGA	AATGTGGTGCAG	#	-4 -3	#		#	4	#		****	#	-7 -6	#		#	1	#	
4	147813400	Wild type	Wild type	Wild type	Heterozygous	GGCATCTAAGCT	TTGAAAGGACAT	#	-12	#		#	5	#		****	#	-15	#		#	2	#	
4	147814942	Wild type	Wild type	Wild type	Heterozygous	AAATACAGGGCC	CCTAGATTTAAA	#	-5 -4	#	2	#		#	1	****	#	-8 -7	#	5	#		#	4	
4	147815333	Heterozygous	Wild type	Heterozygous	Wild type	CAAGAACATAAG	GATACAGGAATT	#		#		#	5	#		****	#		#		#	2	#	
4	147816621	Wild type	Heterozygous	Wild type	Wild type	CATCTTAGTTAC	CCTTACCTTCTA	#		#	2 7	#		#		****	#		#	5 10	#		#	
4	147817174	Heterozygous	Heterozygous	Heterozygous	Heterozygous	GAGAAAGTGGGG	GAAGAGCCTTGA	#	-4 -3 -2	#	8	#		#		****	#	-7 -6 -5	#	11	#		#	
4	147818233	Wild type	Wild type	Heterozygous	Heterozygous	ACTGCCCCACCC	CGGGGATGCATC	#		#		#	0 1 2	#	-5 -4 -3 0 1	****	#		#		#	-3 -2 -1	#	-2 -1 0 3 4	
4	147819747	Heterozygous	Heterozygous	Heterozygous	Heterozygous	TGGGCCCGGTCC	CGTGGCGAAATG	#	-11 -10 -5	#		#	2	#	-5 -4 1	****	#	-14 -13 -8	#		#	-1	#	-2 -1 4	
4	147820184	Heterozygous	Heterozygous	Wild type	Heterozygous	TAAAAAAACTAT	TCTCAAAAAGAT	#		#		#		#		****	#		#		#		#	
4	147821357	Heterozygous	Heterozygous	Heterozygous	Heterozygous	CAAATGATACAC	CATGCATTTTCT	#		#		#		#		****	#		#		#		#	
4	148550344	Heterozygous	Wild type	Wild type	Wild type	TGTGTGTGTGTA	ATGTATGTATGT	#		#		#		#		****	#		#		#		#	
4	148856142	Wild type	Wild type	Homozygous	Wild type	AAGGAAGGAAGA	AAAGAAAGAAAG	#	-10 -6	#		#		#		****	#	-13 -9	#		#		#	
4	149440244	Homozygous	Homozygous	Homozygous	Homozygous	CATACCTTACAT	TACACACCTCAC	#		#	8	#		#	-5	****	#		#	11	#		#	-2	
4	150511226	Homozygous	Homozygous	Homozygous	Homozygous	CACCACCACCAA	ACAACAACAACA	#		#		#		#	-7 -4 -1	****	#		#		#		#	-4 -1 2	
4	151964615	Wild type	Wild type	Wild type	Heterozygous	GAGAAACTCATC	CAAAGAACTTCT	#		#		#		#		****	#		#		#		#	
4	152017019	Heterozygous	Wild type	Wild type	Wild type	GCCTTGCCACAG	GCAGGGTGGGGT	#		#		#	2 3 6 7 8	#	-8 -3	****	#		#		#	-1 0 3 4 5	#	-5 0	
4	152158170	Heterozygous	Wild type	Wild type	Wild type	TGGCTGCTCTTT	TGTGAATTCGAA	#	-11	#		#		#		****	#	-14	#		#		#	
4	152279615	Heterozygous	Wild type	Wild type	Wild type	TACTGGGGGGGG	GGGTGTGCGTGT	#	homopolymer	
4	152377125	Homozygous	Homozygous	Wild type	Homozygous	GTATGTGGTCCG	GCGAGGAAGATG	#	-6	#		#	3	#	0	****	#	-9	#		#	0	#	3	
4	153191436	Wild type	Heterozygous	Heterozygous	Wild type	TGTGTGTGTGTA	ATGTGTGTGTGT	#		#		#		#		****	#		#		#		#	
4	153258129	Homozygous	Homozygous	Homozygous	Homozygous	GTGGAGGAGCCG	GGAAGGCCCATG	#	-10 -7	#	8 9	#	-1 3	#	0	****	#	-13 -10	#	11 12	#	-4 0	#	3	
4	153319628	Heterozygous	Wild type	Wild type	Wild type	CTCCTTGCCACA	ACCCCTGCCCCC	#		#	3 4 5 9 10 11 12	#		#	-7 -2	****	#		#	6 7 8 12 13 14 15	#		#	-4 1	
4	153505697	Homozygous	Homozygous	Homozygous	Homozygous	AAAGGAGATGTA	ATCTGTAAGACC	#	-9	#	12	#		#		****	#	-12	#	15	#		#	
4	153808371	Homozygous	Homozygous	Homozygous	Homozygous	CCTCCCTCCCTA	ACTTCCCTCCCT	#		#	6 7 10 11	#		#	-9 -6 -5 -2 -1	****	#		#	9 10 13 14	#		#	-6 -3 -2 1 2	
4	153814501	Heterozygous	Wild type	Wild type	Wild type	TCTCTCTCTGTC	CACTGTCACTGT	#		#		#		#		****	#		#		#		#	
4	153985743	Heterozygous	Wild type	Wild type	Wild type	AGACACTATCCC	CTAATCTTATAG	#		#		#		#	0 1	****	#		#		#		#	3 4	
4	154995140	Homozygous	Homozygous	Homozygous	Homozygous	GGCAGGTTATAT	TTCTCCTGCCCA	#	-12 -8	#	6 10 11	#		#		****	#	-15 -11	#	9 13 14	#		#	
4	155210730	Heterozygous	Wild type	Wild type	Wild type	GCTCCGTGGTAG	GGATGAGCCGGT	#	-5	#	9	#	-1 8	#	-6	****	#	-8	#	12	#	-4 5	#	-3	
4	156066013	Homozygous	Homozygous	Homozygous	Homozygous	CTGTAGACCAGA	ACTGGCCTTGAA	#		#	7	#	2	#	-2	****	#		#	10	#	-1	#	1	
4	156322438	Heterozygous	Heterozygous	Heterozygous	Heterozygous	CCACTCACACTT	TTCCTTCCTCAC	#		#	4 8	#		#	-9	****	#		#	7 11	#		#	-6	
4	156322662	Wild type	Wild type	Heterozygous	Heterozygous	ACTCCTTCAGTA	ACTTCCATTATC	#		#	6	#		#	-6	****	#		#	9	#		#	-3	
4	156323358	Heterozygous	Heterozygous	Heterozygous	Heterozygous	TAATATCCACTT	TATCAGTGAGTG	#		#		#		#	-3	****	#		#		#		#	0	
4	156323813	Heterozygous	Heterozygous	Heterozygous	Heterozygous	GAGGAACACTCC	CTCCATTGCTGC	#	-10	#	4	#		#	1	****	#	-13	#	7	#		#	4	
4	156323984	Heterozygous	Heterozygous	Wild type	Wild type	TGTTTATAGAAT	TCACTATTTTTT	#		#		#		#		****	#		#		#		#	
4	156324138	Wild type	Wild type	Wild type	Heterozygous	GTTCATCACCAG	GGTTTGCTCTTG	#		#		#	-1	#	-1	****	#		#		#	-4	#	2	
4	156331512	Heterozygous	Wild type	Wild type	Heterozygous	AAAATTAATTTT	TATAAATCACTA	#		#		#		#		****	#		#		#		#	
4	156332050	Heterozygous	Heterozygous	Heterozygous	Heterozygous	AAATGCACAGTA	AACAGAATAGGC	#		#		#	8	#		****	#		#		#	5	#	
4	156334741	Wild type	Heterozygous	Heterozygous	Heterozygous	ACATTTCATTAT	TGCTATGCTTAG	#		#		#		#		****	#		#		#		#	
4	156336502	Heterozygous	Heterozygous	Heterozygous	Heterozygous	TCCTAGATTTAC	CCCATTTCCCCT	#		#	2 3 9 10 11	#		#	-8	****	#		#	5 6 12 13 14	#		#	-5	
4	156336762	Heterozygous	Heterozygous	Heterozygous	Heterozygous	CCTTCAAGTAAC	CACAGAACTATA	#		#		#		#	-9	****	#		#		#		#	-6	
4	156337667	Heterozygous	Heterozygous	Heterozygous	Wild type	AGAGACATGCAG	GAGGTCTATGAG	#		#		#	1	#		****	#		#		#	-2	#	
4	156337915	Heterozygous	Wild type	Wild type	Wild type	TATTAATCATCT	TTATTTTTATTT	#		#		#		#		****	#		#		#		#	
4	156343060	Heterozygous	Heterozygous	Heterozygous	Heterozygous	ACAGTGTGGTCT	TATCTGAGATCA	#	-5	#		#		#		****	#	-8	#		#		#	
4	156351664	Wild type	Heterozygous	Wild type	Wild type	TTAGAATAGGAA	ACCAAGACTTTT	#	-4	#	3	#		#		****	#	-7	#	6	#		#	
5	3386047	Heterozygous	Wild type	Wild type	Wild type	CAGTGAAATTCC	CTGGGACCAACT	#		#	8	#	1 2	#	1	****	#		#	11	#	-2 -1	#	4	
5	4010712	Wild type	Homozygous	Wild type	Wild type	GTGTGGCCGCAC	CTTGGGTCTGAG	#	-8	#		#	2 3	#	-3	****	#	-11	#		#	-1 0	#	0	
5	4064639	Homozygous	Homozygous	Homozygous	Homozygous	AGACCTGGAGGG	GAAAGCGACTGC	#	-6 -3 -2	#		#		#	-6	****	#	-9 -6 -5	#		#		#	-3	
5	4475618	Homozygous	Homozygous	Homozygous	Homozygous	TTTTTTTTTGGG	GCTCTTTATTTT	#	-3 -2	#		#		#		****	#	-6 -5	#		#		#	
5	4823788	Homozygous	Homozygous	Homozygous	Homozygous	TCCTTTTTTTGG	GTTTTGTTTTTT	#	-2	#		#		#	-8	****	#	-5	#		#		#	-5	
5	5027941	Homozygous	Homozygous	Homozygous	Homozygous	TCTCGTCCAGAC	CGACCATAGTTT	#		#	5	#		#	-3	****	#		#	8	#		#	0	
5	5150083	Heterozygous	Wild type	Wild type	Wild type	AATACAATGGCG	GCTTTTGGAATC	#	-4	#		#	5	#		****	#	-7	#		#	2	#	
5	5936329	Wild type	Heterozygous	Wild type	Wild type	GTTAAAGATCAG	GGTGACTATAGG	#		#		#	-1 9	#		****	#		#		#	-4 6	#	
5	6656902	Heterozygous	Wild type	Wild type	Wild type	AAACAGAATCTG	GGGGACTTTTTG	#		#		#	-1 0 1	#		****	#		#		#	-4 -3 -2	#	
5	6796556	Homozygous	Homozygous	Homozygous	Homozygous	TTAATTCCCATA	AAGATATCTACA	#		#		#		#	-3 -2	****	#		#		#		#	0 1	
5	7049794	Wild type	Heterozygous	Wild type	Wild type	AACGGTCCTCCC	CTTCCCCCCACT	#	-9	#	5 6 7 8 9	#		#	-3 0 1	****	#	-12	#	8 9 10 11 12	#		#	0 3 4	
5	7074086	Wild type	Heterozygous	Wild type	Wild type	GCTCTCCATCTG	GTTCCTTTCCTT	#		#	5 10	#		#	-4	****	#		#	8 13	#		#	-1	
5	7155012	Homozygous	Homozygous	Homozygous	Homozygous	TACCATTGCTTG	GGCATTTATGAT	#		#		#	-1	#	-7	****	#		#		#	-4	#	-4	
5	7263616	Wild type	Heterozygous	Wild type	Wild type	CCTAAAGACCTA	AGAATAAAACCA	#		#	11	#		#	-9 -1	****	#		#	14	#		#	-6 2	
5	7801906	Wild type	Wild type	Wild type	Heterozygous	ATCTCAATTAGA	AAGGTAATCTTG	#		#		#	1	#		****	#		#		#	-2	#	
5	8317300	Homozygous	Homozygous	Homozygous	Homozygous	GTGTGTGTGTGG	GGTGTGTGCATG	#	-2	#		#	-1	#		****	#	-5	#		#	-4	#	
5	8979645	Homozygous	Homozygous	Homozygous	Homozygous	CTTCCTTCCTTA	ACTTCCTTCCTT	#		#	6 10	#		#	-6 -2	****	#		#	9 13	#		#	-3 1	
5	9681211	Wild type	Wild type	Heterozygous	Wild type	ATTGTGCCATAG	GTTTTTCATGCT	#	homopolymer	
5	10032960	Homozygous	Homozygous	Homozygous	Homozygous	AATAGAACCACT	TGTGGTTCTATT	#		#		#	2	#	-2	****	#		#		#	-1	#	1	
5	10278785	Wild type	Wild type	Wild type	Heterozygous	CATGAAGATGGG	GAGATCATTCCA	#	-3 -2	#	11	#		#		****	#	-6 -5	#	14	#		#	
5	10440071	Heterozygous	Wild type	Wild type	Wild type	TTGTTTTATATC	CAAACAACTTTT	#		#		#		#		****	#		#		#		#	
5	10597258	Homozygous	Homozygous	Homozygous	Homozygous	TTTAGGCCATTC	CTTGTAAAGTTT	#	-8	#		#		#	-3	****	#	-11	#		#		#	0	
5	12142559	Wild type	Heterozygous	Wild type	Wild type	CATCCAGTGGAA	AAAAAAGACAGC	#	homopolymer	
5	13525112	Homozygous	Homozygous	Homozygous	Homozygous	TAGCAAGACAGT	TAAATATTGAGA	#		#		#		#		****	#		#		#		#	
5	13570208	Homozygous	Homozygous	Homozygous	Homozygous	ACCTAGAAGAAA	ATTCTTCTGGAA	#		#		#	7	#	-8	****	#		#		#	4	#	-5	
5	13644820	Homozygous	Homozygous	Homozygous	Homozygous	AGGAAGGAAGGA	AAGAATAAAGTA	#	-11 -7 -3	#		#		#		****	#	-14 -10 -6	#		#		#	
5	13682500	Wild type	Wild type	Heterozygous	Wild type	GAACACATTATA	AAAAAAACTTCA	#	homopolymer	
5	13748351	Heterozygous	Wild type	Wild type	Wild type	ACAAGAGAAAAG	GGATGTTTTCTG	#		#		#	-1	#		****	#		#		#	-4	#	
5	13784661	Heterozygous	Wild type	Wild type	Wild type	TTTATATGCCCC	CAGTACAGGGGA	#		#		#	6 7 8	#	-1 0 1	****	#		#		#	3 4 5	#	2 3 4	
5	13850334	Wild type	Wild type	Homozygous	Wild type	GATTCATCTTTC	CTTTATCTCCAA	#		#	10	#		#		****	#		#	13	#		#	
5	13934381	Wild type	Heterozygous	Wild type	Wild type	ACCATAATATTC	CAATAGCAATAT	#		#		#		#	-8	****	#		#		#		#	-5	
5	14129498	Wild type	Wild type	Wild type	Heterozygous	TCTCTCTCTCTC	CTATATATATAT	#		#		#		#		****	#		#		#		#	
5	14130338	Heterozygous	Wild type	Wild type	Wild type	ACTAAAATTATC	CAAAGGCAAATT	#		#		#	3	#		****	#		#		#	0	#	
5	14601468	Homozygous	Homozygous	Homozygous	Homozygous	ATATATATATAG	GAGAGAGAGAGA	#		#		#		#		****	#		#		#		#	
5	14970470	Wild type	Wild type	Wild type	Heterozygous	ACTGATTTTTTT	TTTTCTTGTAAT	#	homopolymer	
5	15011313	Heterozygous	Heterozygous	Heterozygous	Heterozygous	CCTTCTCAATAA	ATAACAAATAAT	#		#		#		#	-9	****	#		#		#		#	-6	
5	16849355	Wild type	Wild type	Wild type	Heterozygous	TGTGTGTGTGTA	ATGTGTGTGTGT	#		#		#		#		****	#		#		#		#	
5	16897308	Wild type	Homozygous	Wild type	Wild type	TTACAACGCATG	GAGGATGATAGA	#		#		#	1	#		****	#		#		#	-2	#	
5	17247797	Heterozygous	Wild type	Wild type	Wild type	GCAAGCTTGTGC	CAGAGAGGGAAA	#		#		#	5 6	#		****	#		#		#	2 3	#	
5	17451868	Homozygous	Homozygous	Homozygous	Homozygous	CCTTGTGGTTGG	GTATTCTAAGGG	#	-6 -2	#		#	8 9	#	-9	****	#	-9 -5	#		#	5 6	#	-6	
5	18842511	Wild type	Wild type	Wild type	Heterozygous	ACGGTTGACTTA	AAAATAAAGGAA	#	-10	#		#	7	#		****	#	-13	#		#	4	#	
5	19122639	Homozygous	Homozygous	Homozygous	Homozygous	ATCTTCAAATAC	CGTGTATCCAGT	#		#	9	#		#		****	#		#	12	#		#	
5	19204260	Wild type	Wild type	Heterozygous	Wild type	TTGTTTAGCTGG	GCTCACTGTCTT	#	-2	#		#		#		****	#	-5	#		#		#	
5	19300808	Wild type	Wild type	Wild type	Heterozygous	ACACACACACAT	TACACACACACA	#		#		#		#		****	#		#		#		#	
5	20869714	Homozygous	Homozygous	Homozygous	Homozygous	AGAGAGGAAAGT	TAAGGAGGGAGA	#	-7	#		#	2 5 6	#		****	#	-10	#		#	-1 2 3	#	
5	21496715	Heterozygous	Wild type	Wild type	Wild type	ATCTGTGTCCCC	CCACCCCCACCC	#		#	2 5 6 7 8 11 12	#		#	-1 0 1	****	#		#	5 8 9 10 11 14 15	#		#	2 3 4	
5	21944034	Homozygous	Homozygous	Homozygous	Homozygous	ATTACCTTCTGA	ACCACAGCTTCT	#		#	3	#		#	-5	****	#		#	6	#		#	-2	
5	22451780	Wild type	Wild type	Heterozygous	Wild type	ATCATTTGGCTC	CCTTTCCAGGTG	#	-5	#	2 7	#	7	#		****	#	-8	#	5 10	#	4	#	
5	22673467	Heterozygous	Wild type	Wild type	Wild type	TGACTTTTCTTG	GATTAGTGGTGA	#		#		#	6	#		****	#		#		#	3	#	
5	22855263	Wild type	Heterozygous	Wild type	Wild type	AATTTCCACTTC	CAGTTTTCTATA	#		#		#		#	-4	****	#		#		#		#	-1	
5	23645060	Homozygous	Homozygous	Homozygous	Homozygous	CAGGCGGATTTT	TTAAGTTCGAGG	#	-10 -7	#		#	9	#		****	#	-13 -10	#		#	6	#	
5	23720690	Homozygous	Homozygous	Homozygous	Homozygous	TCCCACACAGGC	CGAGAGTCTGCA	#	-3	#		#		#	-8 -7	****	#	-6	#		#		#	-5 -4	
5	24016326	Heterozygous	Wild type	Wild type	Wild type	TAAGAGCACCCG	GACTGCTCTTCC	#		#	12	#		#	-1 0	****	#		#	15	#		#	2 3	
5	24345251	Wild type	Wild type	Wild type	Heterozygous	ACAAAGATGACA	ATGAGGAACTTT	#		#		#	3	#		****	#		#		#	0	#	
5	25086010	Heterozygous	Wild type	Wild type	Wild type	CAGAGAAACCAG	GGAGCCTATCAA	#		#	6	#	-1	#	-1	****	#		#	9	#	-4	#	2	
5	25106645	Homozygous	Homozygous	Homozygous	Homozygous	GCATGCAGAGGG	GACCCCTCCCCC	#	-3 -2	#	4 5 6 9 10 11 12	#		#		****	#	-6 -5	#	7 8 9 12 13 14 15	#		#	
5	25813288	Homozygous	Homozygous	Homozygous	Homozygous	TGCGTGCCGCAT	TGACACTTTCCT	#		#	11	#		#	-3	****	#		#	14	#		#	0	
5	27484746	Heterozygous	Wild type	Wild type	Wild type	TTCTTCTTCTTA	ATTATTATTATT	#		#		#		#		****	#		#		#		#	
5	28103362	Heterozygous	Wild type	Wild type	Wild type	TTGTCCAAAACA	AGAGTATAACAG	#		#		#		#	-5	****	#		#		#		#	-2	
5	29779641	Wild type	Heterozygous	Wild type	Wild type	CTTGAACTCATG	GGAGACCTGCCT	#		#	7 11	#	-1	#		****	#		#	10 14	#	-4	#	
5	29959348	Wild type	Wild type	Wild type	Heterozygous	GGCCAGATGGGG	GGAGACCCCATT	#	-12 -4 -3 -2	#	7 8 9	#	-1	#	-7	****	#	-15 -7 -6 -5	#	10 11 12	#	-4	#	-4	
5	30024756	Heterozygous	Wild type	Wild type	Wild type	CATAGGTGTGTG	GGGTTTATGTCT	#	-8	#		#	-1 0	#		****	#	-11	#		#	-4 -3	#	
5	30623399	Homozygous	Homozygous	Homozygous	Homozygous	CCCACCTGGCTT	TTCATCCCCAGC	#	-5	#	7 8 9	#		#	-9 -8 -5	****	#	-8	#	10 11 12	#		#	-6 -5 -2	
5	30781104	Homozygous	Homozygous	Homozygous	Homozygous	TGGTGGGGAGTT	TCTATAGCACAC	#	-11 -8 -7 -6	#		#		#		****	#	-14 -11 -10 -9	#		#		#	
5	30932184	Homozygous	Homozygous	Homozygous	Homozygous	TGTCTTGAAAAC	CCCAAAAAAAAA	#		#	2 3	#		#		****	#		#	5 6	#		#	
5	30999299	Wild type	Heterozygous	Wild type	Wild type	CGCCTTAAACTC	CTCAGAGATCTG	#		#		#		#	-7	****	#		#		#		#	-4	
5	31200479	Heterozygous	Heterozygous	Heterozygous	Heterozygous	TGGGCTGAGGCG	GTAGGGGCAGCG	#	-11 -10 -4	#		#	2 3 4	#		****	#	-14 -13 -7	#		#	-1 0 1	#	
5	31238624	Wild type	Wild type	Wild type	Heterozygous	AAATAAAACTTA	AAAAAAAAATGC	#	homopolymer	
5	31396368	Heterozygous	Homozygous	Homozygous	Heterozygous	AAACTGAAAATT	TTCTCTACTCAA	#		#		#		#		****	#		#		#		#	
5	31553028	Heterozygous	Wild type	Wild type	Wild type	GTAGAGTATGGG	GGGGTATACTCA	#	-3 -2	#		#	-1 0 1	#		****	#	-6 -5	#		#	-4 -3 -2	#	
5	31942341	Homozygous	Homozygous	Homozygous	Homozygous	TACAAATACATG	GACTGTTTACGT	#		#		#		#		****	#		#		#		#	
5	31978836	Wild type	Wild type	Heterozygous	Wild type	GTGCTTGTCTTA	AGGTGCTTGTCT	#		#		#	0	#		****	#		#		#	-3	#	
5	32105050	Heterozygous	Wild type	Wild type	Wild type	ACTATCTAGACC	CCCATACCCAAG	#		#	2 3 8 9	#		#	1	****	#		#	5 6 11 12	#		#	4	
5	32716317	Homozygous	Homozygous	Homozygous	Homozygous	GGTTTGGGTTCC	CGTTTATGGGGA	#	-12 -7 -6	#		#	6 7 8	#	1	****	#	-15 -10 -9	#		#	3 4 5	#	4	
5	32849673	Homozygous	Homozygous	Homozygous	Homozygous	AAATAGTAAGCC	CCTATATTATGT	#		#	2	#		#	1	****	#		#	5	#		#	4	
5	32879701	Wild type	Heterozygous	Wild type	Wild type	GGGTGTCATGTC	CTCATGGTAGTA	#	-12 -11	#		#	4	#		****	#	-15 -14	#		#	1	#	
5	33918945	Wild type	Heterozygous	Wild type	Wild type	ATCCTTTCTCTC	CCTGTGTAGTGT	#		#	2	#		#	-7	****	#		#	5	#		#	-4	
5	34041993	Homozygous	Homozygous	Homozygous	Homozygous	GGAATTAAAGGG	GATGTGCCACTG	#	-12 -3 -2	#	8	#		#		****	#	-15 -6 -5	#	11	#		#	
5	35466904	Homozygous	Homozygous	Homozygous	Homozygous	TCTCCTTCTCCA	ACCTCCTCTTCC	#		#	3 6 12	#		#	-6 0	****	#		#	6 9 15	#		#	-3 3	
5	35544067	Heterozygous	Wild type	Wild type	Wild type	CAGTGACCTCCC	CTGCAAGGCTGT	#		#		#	5	#	-3 0 1	****	#		#		#	2	#	0 3 4	
5	35686371	Wild type	Wild type	Heterozygous	Wild type	CAACCAGCCTCG	GTTAACGTGGCC	#		#	12	#	7	#	-6 -2	****	#		#	15	#	4	#	-3 1	
5	36804600	Wild type	Wild type	Heterozygous	Wild type	TGAACCACCAGC	CTGCAGTTCAGT	#		#		#		#	-5 -2	****	#		#		#		#	-2 1	
5	37602014	Homozygous	Homozygous	Homozygous	Homozygous	GGGTAGAATGTC	CGTTCCCTAGAG	#	-12 -11	#	6 7	#		#		****	#	-15 -14	#	9 10	#		#	
5	38068946	Wild type	Homozygous	Heterozygous	Wild type	CTGTTTTTTTTG	GTGTGTGTGTGT	#	homopolymer	
5	38260635	Homozygous	Homozygous	Homozygous	Homozygous	GGCTTGGAAACC	CCCCTTTAAAAC	#	-12 -7	#	2 3 4	#		#	1	****	#	-15 -10	#	5 6 7	#		#	4	
5	38277285	Homozygous	Homozygous	Homozygous	Homozygous	CCAGCGGCTGGC	CACCTGACTGAG	#	-7 -3	#	4	#		#	-9	****	#	-10 -6	#	7	#		#	-6	
5	38300085	Homozygous	Homozygous	Homozygous	Homozygous	GGTGGCCACCGG	GCTCCGGCTCCT	#	-12 -9 -2	#	5 11	#	4	#	-4 -1	****	#	-15 -12 -5	#	8 14	#	1	#	-1 2	
5	38376779	Homozygous	Homozygous	Homozygous	Homozygous	TGTGTGGCTGGG	GCCCTCAGGAGG	#	-7 -3 -2	#	3 4	#	6 9	#		****	#	-10 -6 -5	#	6 7	#	3 6	#	
5	38500577	Homozygous	Homozygous	Homozygous	Homozygous	TTGGAGACATTG	GACAGCCCCTTT	#	-10	#	7 8 9	#		#		****	#	-13	#	10 11 12	#		#	
5	38503485	Wild type	Wild type	Wild type	Heterozygous	AATGAACTAGAG	GTAGGAAAGCCA	#		#	11	#	2	#		****	#		#	14	#	-1	#	
5	38705983	Heterozygous	Wild type	Wild type	Wild type	ATCCTTGCTATG	GGATCTGCTGGT	#		#		#	-1 8	#	-7	****	#		#		#	-4 5	#	-4	
5	38728900	Homozygous	Homozygous	Homozygous	Homozygous	ATCTTCTATCAA	AAAAAAAAAAAT	#	homopolymer	
5	39602465	Wild type	Wild type	Heterozygous	Wild type	TGTACAAAGCTT	TAATTCCATTTT	#		#	7	#		#		****	#		#	10	#		#	
5	39685508	Wild type	Wild type	Heterozygous	Wild type	TTCTTCCTCATT	TTCCTACTCTAA	#		#	4	#		#	-4	****	#		#	7	#		#	-1	
5	39717989	Wild type	Heterozygous	Wild type	Wild type	CTTTCTTATTTG	GATTTTTGTTAA	#		#		#		#		****	#		#		#		#	
5	39822330	Heterozygous	Wild type	Wild type	Wild type	ATAAACACCCCC	CCCCCACACACA	#		#	2 3 4 5	#		#	-2 -1 0 1	****	#		#	5 6 7 8	#		#	1 2 3 4	
5	40313917	Homozygous	Homozygous	Homozygous	Homozygous	CAGAGACATTAT	TATAGCATCATA	#		#		#		#		****	#		#		#		#	
5	40442433	Wild type	Wild type	Wild type	Heterozygous	CCACTAGAGTAG	GAGAACAAGAAG	#		#		#		#	-9	****	#		#		#		#	-6	
5	40798530	Heterozygous	Wild type	Wild type	Wild type	ACACAAGGAACC	CATAGAATCAAA	#	-6	#		#		#	1	****	#	-9	#		#		#	4	
5	41350032	Heterozygous	Wild type	Wild type	Wild type	CAATTGCCCTGG	GAAAGATATATG	#	-2	#		#		#	-3 -2	****	#	-5	#		#		#	0 1	
5	42176573	Heterozygous	Wild type	Wild type	Wild type	CCTGGTCTACAG	GAGTGAGTTCCA	#	-9	#	11	#		#	-9	****	#	-12	#	14	#		#	-6	
5	42511012	Wild type	Wild type	Heterozygous	Wild type	TACAGAGCAGTC	CCAGGAAACTAA	#		#	2	#	2	#		****	#		#	5	#	-1	#	
5	42546026	Wild type	Wild type	Heterozygous	Wild type	ATTTTTTTTTTA	AAATTTGAAATA	#	homopolymer	
5	42800903	Heterozygous	Wild type	Wild type	Wild type	CGCAATTTATAG	GACAGTAACTAA	#		#		#		#		****	#		#		#		#	
5	42881945	Wild type	Wild type	Heterozygous	Wild type	CCACTGCTACCC	CAGCTCCATTCC	#		#	7 12	#		#	-9 0 1	****	#		#	10 15	#		#	-6 3 4	
5	43557921	Homozygous	Homozygous	Homozygous	Homozygous	TAAACGAAAAAT	TAAATAAACAAA	#	homopolymer	
5	43964347	Heterozygous	Wild type	Wild type	Wild type	CAAGTTTAACCC	CCTCAAGATTGG	#		#	2	#	9	#	0 1	****	#		#	5	#	6	#	3 4	
5	44500991	Homozygous	Homozygous	Homozygous	Homozygous	GGTGGGGGAGGA	ACAGTTGTGGGA	#	-12 -9 -8 -7 -6 -3	#		#	7 8	#		****	#	-15 -12 -11 -10 -9 -6	#		#	4 5	#	
5	46184720	Heterozygous	Wild type	Wild type	Wild type	ACATATAACCCC	CTTTCTAGAGAA	#		#		#		#	-1 0 1	****	#		#		#		#	2 3 4	
5	46598566	Wild type	Wild type	Homozygous	Wild type	GTAGGTAGAGTG	GACTGTGTAGCT	#	-9	#		#		#		****	#	-12	#		#		#	
5	47494703	Wild type	Wild type	Wild type	Heterozygous	GTCTCAAAGACG	GTGATGTTATCA	#		#		#		#		****	#		#		#		#	
5	47631627	Heterozygous	Wild type	Wild type	Wild type	GTGTGCACAAGG	GGTTGCTAAAGT	#	-2	#		#	-1	#		****	#	-5	#		#	-4	#	
5	47802361	Homozygous	Homozygous	Homozygous	Homozygous	CTCTGTCTAGGG	GTGGAGTTATTT	#	-3 -2	#		#	1	#		****	#	-6 -5	#		#	-2	#	
5	47895222	Homozygous	Homozygous	Homozygous	Homozygous	CGGGGTGGCCAG	GGAGGGGGGCAG	#	-11 -10 -9 -6	#		#	-1 2 3 4 5 6	#	-1	****	#	-14 -13 -12 -9	#		#	-4 -1 0 1 2 3	#	2	
5	48651528	Heterozygous	Wild type	Wild type	Heterozygous	TGATGCTCTGTA	AGCAATAGCAGT	#		#		#		#		****	#		#		#		#	
5	48774389	Heterozygous	Wild type	Wild type	Wild type	ACACACACACAT	TACACACACACA	#		#		#		#		****	#		#		#		#	
5	49242829	Heterozygous	Wild type	Wild type	Wild type	AACATAATCTTT	TCTCAATGTGGA	#		#		#	8	#		****	#		#		#	5	#	
5	49759712	Wild type	Wild type	Wild type	Heterozygous	TGTATTGAAACT	TTGGGGTTTCAA	#		#		#	1 2 3	#		****	#		#		#	-2 -1 0	#	
5	50389015	Homozygous	Homozygous	Homozygous	Homozygous	CTTAGTGGATCT	TCAGACCGAATT	#	-6	#	7	#		#		****	#	-9	#	10	#		#	
5	50400089	Heterozygous	Wild type	Wild type	Wild type	TATAGTTTAACC	CACAGGCCCTTT	#		#	8 9	#	3	#	1	****	#		#	11 12	#	0	#	4	
5	50821396	Wild type	Wild type	Wild type	Heterozygous	CACAGCACTCCC	CTTTCAACCCCA	#		#	9 10 11	#		#	0 1	****	#		#	12 13 14	#		#	3 4	
5	51065615	Heterozygous	Wild type	Wild type	Wild type	AAGAAATGTCTG	GGTGTAAGATGA	#		#		#	-1	#		****	#		#		#	-4	#	
5	51249063	Wild type	Heterozygous	Wild type	Wild type	CTTTCTCTGGTG	GCAGGTATCTTC	#	-4	#		#	2	#		****	#	-7	#		#	-1	#	
5	51572597	Homozygous	Homozygous	Homozygous	Homozygous	ACCGAATCAATC	CAAACTACCCAC	#		#	9 10	#		#	-8	****	#		#	12 13	#		#	-5	
5	51864151	Homozygous	Homozygous	Homozygous	Homozygous	GACGTGACTGGG	GTATGGTTGCTC	#	-3 -2	#		#	3	#		****	#	-6 -5	#		#	0	#	
5	52740952	Homozygous	Homozygous	Homozygous	Homozygous	ACCACGCCCGGG	GTCTTCCTCGAT	#	-3 -2	#	7	#		#	-8 -3 -2	****	#	-6 -5	#	10	#		#	-5 0 1	
5	52949826	Heterozygous	Wild type	Wild type	Wild type	ATTGGGGGGATG	GGGGAAGGAGAA	#	-9 -8 -7 -6 -5	#		#	-1 0 1 5	#		****	#	-12 -11 -10 -9 -8	#		#	-4 -3 -2 2	#	
5	53032157	Homozygous	Homozygous	Homozygous	Homozygous	GCAGCGTCTTCT	TTAGGGAAAGAC	#		#		#	2 3	#		****	#		#		#	-1 0	#	
5	53651403	Heterozygous	Wild type	Wild type	Wild type	TATCACAACTCC	CACAAATGTGCA	#		#		#		#	1	****	#		#		#		#	4	
5	54625602	Heterozygous	Wild type	Wild type	Wild type	AGTCTAAGTGTC	CCATTCTTCCTA	#		#	2 10	#		#		****	#		#	5 13	#		#	
5	54711129	Heterozygous	Wild type	Wild type	Wild type	TATGTCTCTTCC	CTTCTATCAGAA	#		#		#		#	1	****	#		#		#		#	4	
5	54851140	Wild type	Heterozygous	Wild type	Wild type	AATGCTATCCTG	GAAAGTTCCCTA	#		#	9 10	#		#	-1	****	#		#	12 13	#		#	2	
5	54971711	Wild type	Heterozygous	Wild type	Wild type	TCTACTAAATTC	CAGTCACTGACT	#		#		#		#		****	#		#		#		#	
5	55456325	Heterozygous	Wild type	Wild type	Wild type	AAGGAAGGAAGG	GAAGAAAGAAAG	#	-10 -6 -2	#		#		#		****	#	-13 -9 -5	#		#		#	
5	55536068	Homozygous	Homozygous	Homozygous	Homozygous	AAATATGCAATA	ATTAATAACTGA	#		#		#		#		****	#		#		#		#	
5	55774848	Homozygous	Homozygous	Homozygous	Homozygous	GCTTTGGTTGGC	CCGTTTCATCAG	#	-7 -3	#	2	#		#		****	#	-10 -6	#	5	#		#	
5	55825804	Wild type	Heterozygous	Wild type	Wild type	TATGCGATTTTT	TAATTTTATGTT	#		#		#		#		****	#		#		#		#	
5	55923876	Wild type	Heterozygous	Wild type	Wild type	AATGGATTTTTC	CAGATAATTTTT	#	homopolymer	
5	56977994	Heterozygous	Wild type	Wild type	Wild type	ACATTTTCTCTA	ATCTCTCTCTCT	#		#		#		#		****	#		#		#		#	
5	57303092	Wild type	Wild type	Homozygous	Wild type	TGGCAATGTACT	TAAGCAATATGA	#	-11	#		#		#		****	#	-14	#		#		#	
5	57661651	Homozygous	Homozygous	Homozygous	Homozygous	ACCTCAATTAAC	CACAAATTGATT	#		#		#		#	-8	****	#		#		#		#	-5	
5	57978475	Wild type	Wild type	Homozygous	Wild type	CTATAGGTTAGA	ACCATCCACGAT	#	-7	#	3 7	#		#		****	#	-10	#	6 10	#		#	
5	58045395	Homozygous	Homozygous	Homozygous	Homozygous	TTCATGCATTTT	TTTTTCTACTGT	#		#		#		#		****	#		#		#		#	
5	58105142	Homozygous	Homozygous	Homozygous	Homozygous	CCTCCCCCACCA	ACCCCCACCCAT	#	homopolymer	
5	58280033	Heterozygous	Wild type	Wild type	Wild type	TGCTCCCCCTCC	CCTCCTTTTCTC	#		#	2 5	#		#	-5 -4 -3 -2 1	****	#		#	5 8	#		#	-2 -1 0 1 4	
5	59027738	Wild type	Wild type	Homozygous	Wild type	TCTTTGCTATGG	GATTATAATAAT	#	-2	#		#		#		****	#	-5	#		#		#	
5	59196942	Wild type	Wild type	Wild type	Heterozygous	ATACTACTCAAC	CAAAACTGGAAA	#		#		#	6	#		****	#		#		#	3	#	
5	59410159	Wild type	Wild type	Wild type	Heterozygous	AAGTCTCTGCAG	GGATCAGGTGGA	#		#		#	-1 5 8	#		****	#		#		#	-4 2 5	#	
5	59418126	Heterozygous	Wild type	Wild type	Wild type	AAACACCAAATG	GGAGCTGAAAAC	#		#		#	-1	#	-4	****	#		#		#	-4	#	-1	
5	59700054	Heterozygous	Wild type	Wild type	Wild type	TCAATCCCAAAC	CTTAACATCATT	#		#		#		#	-4 -3	****	#		#		#		#	-1 0	
5	60643903	Wild type	Homozygous	Wild type	Wild type	ACATTTTATGGA	ATCAAAAGATAG	#	-3	#		#		#		****	#	-6	#		#		#	
5	60841525	Homozygous	Homozygous	Homozygous	Homozygous	ATAAATAATTAA	AACATGTTTCAA	#		#		#		#		****	#		#		#		#	
5	60844397	Wild type	Wild type	Homozygous	Wild type	CAATTTATAAGG	GAATAAAAGGCT	#	-2	#		#	7	#		****	#	-5	#		#	4	#	
5	61034886	Wild type	Wild type	Wild type	Heterozygous	GAACATTTTTGG	GCTTGATTTTTT	#	-2	#		#		#		****	#	-5	#		#		#	
5	62060807	Homozygous	Homozygous	Homozygous	Homozygous	TACACACACACA	ACACACACACAC	#		#		#		#		****	#		#		#		#	
5	62122246	Heterozygous	Wild type	Wild type	Wild type	TCTCTTTGTACC	CCTGGATGTCCT	#		#	2 11	#	2	#	1	****	#		#	5 14	#	-1	#	4	
5	62709680	Heterozygous	Wild type	Wild type	Wild type	GACATATTACAG	GATCAACGGTCA	#		#		#	6	#		****	#		#		#	3	#	
5	63186896	Wild type	Heterozygous	Wild type	Wild type	GAAGTGTAAGCC	CGAATAAACCCT	#		#	10 11	#		#	1	****	#		#	13 14	#		#	4	
5	64566396	Wild type	Wild type	Heterozygous	Wild type	GGGCCAAACATC	CGTGTCCACAAT	#	-12 -11	#	7	#		#	-6	****	#	-15 -14	#	10	#		#	-3	
5	64737069	Homozygous	Homozygous	Homozygous	Homozygous	TGGGTCAGATTT	TTTATAGGAGTA	#	-11 -10	#		#	5	#		****	#	-14 -13	#		#	2	#	
5	65453141	Wild type	Heterozygous	Wild type	Wild type	TCCAAGCAAACA	ACCCCCCCCCCC	#	homopolymer	
5	66031908	Heterozygous	Wild type	Wild type	Wild type	TAAAGCCCTATC	CTATAAAACCAT	#		#	10	#		#	-4 -3	****	#		#	13	#		#	-1 0	
5	66411042	Heterozygous	Wild type	Wild type	Wild type	TCCTCCTCCCCC	CTCCCCCTCCCT	#		#	4 5 6 7 10 11	#		#	-8 -5 -2 -1 0 1	****	#		#	7 8 9 10 13 14	#		#	-5 -2 1 2 3 4	
5	66427956	Wild type	Heterozygous	Wild type	Wild type	ACACACACACAT	TACACACACACA	#		#		#		#		****	#		#		#		#	
5	66535312	Wild type	Wild type	Heterozygous	Wild type	TTACCTCAGACC	CGTTTCCCTTCA	#		#	7 8	#		#	-6 1	****	#		#	10 11	#		#	-3 4	
5	66686044	Homozygous	Homozygous	Homozygous	Homozygous	AAAGGATATTTT	TTTAGGATAAAA	#	-9	#		#	3	#		****	#	-12	#		#	0	#	
5	67511270	Wild type	Heterozygous	Wild type	Wild type	TATACATTACCC	CACCAAATGAAA	#		#	4	#		#	0 1	****	#		#	7	#		#	3 4	
5	67789794	Wild type	Heterozygous	Wild type	Wild type	GGTACACAGGAC	CCGACTACATAG	#	-12 -4	#	2	#		#		****	#	-15 -7	#	5	#		#	
5	68796342	Homozygous	Homozygous	Homozygous	Homozygous	GAAAATCCCAAG	GGTCAGGGATTA	#		#		#	-1 4 5	#	-3 -2	****	#		#		#	-4 1 2	#	0 1	
5	69203542	Wild type	Heterozygous	Wild type	Wild type	AAAGGAGGGAAG	GCAATTAATAAT	#	-9 -6 -5	#		#		#		****	#	-12 -9 -8	#		#		#	
5	69620408	Wild type	Heterozygous	Wild type	Wild type	TATCTCCCTTTG	GAATTCAATGTT	#		#		#		#	-4 -3	****	#		#		#		#	-1 0	
5	69818676	Wild type	Heterozygous	Wild type	Wild type	TCTATCTATCTA	ATCTGTCTGTCT	#		#		#		#		****	#		#		#		#	
5	70110461	Homozygous	Homozygous	Homozygous	Homozygous	ATTGTCCTTTGA	AGTGATTTCTGT	#		#		#		#	-4	****	#		#		#		#	-1	
5	70126965	Heterozygous	Wild type	Wild type	Wild type	TGATATTTGTGG	GAAAGTGCAGTC	#	-2	#		#		#		****	#	-5	#		#		#	
5	70171170	Wild type	Homozygous	Wild type	Wild type	TCAGCTCTCTGA	ACCCTATCCATG	#		#	3 4 9	#		#		****	#		#	6 7 12	#		#	
5	70391831	Heterozygous	Wild type	Wild type	Wild type	AATATTTTATTG	GTCTGTTTTATC	#		#		#		#		****	#		#		#		#	
5	70446042	Heterozygous	Wild type	Wild type	Wild type	GAATGTTGGTCC	CTCATGTAGTAG	#	-5	#		#		#	1	****	#	-8	#		#		#	4	
5	70493297	Homozygous	Homozygous	Homozygous	Homozygous	CAAATATCTATA	ATTTTCAGATGC	#		#		#		#		****	#		#		#		#	
5	71143078	Homozygous	Homozygous	Homozygous	Homozygous	GTCAACTCCTTT	TTACGATCCTTC	#		#	9	#		#	-2	****	#		#	12	#		#	1	
5	71275130	Heterozygous	Wild type	Wild type	Wild type	GTGTCCTGAAGG	GCCTGGAGGATT	#	-2	#	3	#	3 6	#	-5	****	#	-5	#	6	#	0 3	#	-2	
5	71365979	Heterozygous	Wild type	Wild type	Wild type	TGCTTTCAACCC	CCCAGTGTATTT	#		#	2 3	#		#	0 1	****	#		#	5 6	#		#	3 4	
5	71412634	Wild type	Wild type	Wild type	Heterozygous	TGAACATAGTGG	GGGCACATGCCC	#	-2	#	11 12	#	-1 0	#		****	#	-5	#	14 15	#	-4 -3	#	
5	71811728	Wild type	Homozygous	Wild type	Wild type	CATGGATGCATG	GGATGCATGGAT	#	-9	#		#	-1 7	#		****	#	-12	#		#	-4 4	#	
5	73209235	Wild type	Wild type	Heterozygous	Wild type	CCAGTCCTTCCC	CTTAACTCCTCC	#		#	9 12	#		#	-9 -4 0 1	****	#		#	12 15	#		#	-6 -1 3 4	
5	73414587	Heterozygous	Wild type	Wild type	Wild type	GAGCTCTCTCAC	CGAGAAAGCAGG	#		#		#	9	#		****	#		#		#	6	#	
5	73456805	Heterozygous	Wild type	Wild type	Wild type	GAACAAGACATG	GATAGACAGAAA	#		#		#		#		****	#		#		#		#	
5	74206934	Wild type	Wild type	Heterozygous	Wild type	GTAATCAACTCC	CAAATTCAACGA	#		#		#		#	1	****	#		#		#		#	4	
5	74411593	Heterozygous	Wild type	Wild type	Heterozygous	AAAGTCAGAAAC	CGTAACATTGTA	#		#		#		#		****	#		#		#		#	
5	74565937	Heterozygous	Wild type	Wild type	Wild type	CACAAAACACTC	CATACACATTAA	#		#		#		#		****	#		#		#		#	
5	75159711	Heterozygous	Wild type	Wild type	Wild type	GTGTGGGAGCAA	AGAAACAATATC	#	-8 -7	#		#		#		****	#	-11 -10	#		#		#	
5	75397327	Homozygous	Homozygous	Homozygous	Homozygous	ATTACCTCGCAA	AAAGAGGGTGAC	#		#		#	4 5	#	-5	****	#		#		#	1 2	#	-2	
5	75465016	Homozygous	Homozygous	Homozygous	Homozygous	GAAGGGTGGTAC	CAATCTTTAGGA	#	-9 -8 -5	#		#	8	#		****	#	-12 -11 -8	#		#	5	#	
5	75945903	Wild type	Heterozygous	Wild type	Wild type	GAGAGGAGAGGG	GGTAGGGGCCTT	#	-8 -3 -2	#	10	#	-1 3 4 5	#		****	#	-11 -6 -5	#	13	#	-4 0 1 2	#	
5	76051296	Wild type	Wild type	Homozygous	Wild type	TTAATTAAAAAA	ATTTTTTTAAAA	#	homopolymer	
5	76327711	Heterozygous	Wild type	Wild type	Wild type	TTCCCCACACAG	GAGGTCCCACTC	#		#	7 8	#	1	#	-7 -6 -5	****	#		#	10 11	#	-2	#	-4 -3 -2	
5	76467972	Homozygous	Homozygous	Homozygous	Homozygous	TGTGTGTATCTC	CTGTGTGTCTGT	#		#		#		#		****	#		#		#		#	
5	76709055	Homozygous	Homozygous	Homozygous	Homozygous	CTCTCTCTCTCA	ACACACACACAC	#		#		#		#		****	#		#		#		#	
5	77393468	Wild type	Wild type	Heterozygous	Wild type	GATTTATCTGAT	TTACCTCTTCTG	#		#	5	#		#		****	#		#	8	#		#	
5	77659874	Wild type	Wild type	Heterozygous	Wild type	CAGAGACACAAG	GCGGGTCTACAA	#		#		#	1 2	#		****	#		#		#	-2 -1	#	
5	77829775	Wild type	Wild type	Wild type	Heterozygous	GAAATGGAGTCG	GAATCAAGAGTT	#	-7	#		#		#		****	#	-10	#		#		#	
5	77958139	Homozygous	Wild type	Heterozygous	Homozygous	ATATATATATAT	TAGAGAGAGAGA	#		#		#		#		****	#		#		#		#	
5	78148398	Homozygous	Homozygous	Homozygous	Homozygous	CTCCCCCCTCCA	ACCCCCCTCCGT	#	homopolymer	
5	78251442	Heterozygous	Wild type	Wild type	Wild type	GAATAAAGACTC	CATGACCAGAAA	#		#	7	#		#		****	#		#	10	#		#	
5	78500072	Heterozygous	Wild type	Wild type	Wild type	TAATGTGATTGG	GGGTATTGAATT	#	-2	#		#	-1 0	#		****	#	-5	#		#	-4 -3	#	
5	78713767	Homozygous	Homozygous	Homozygous	Homozygous	AACACAATTTAT	TCTAAGATGTCA	#		#		#		#		****	#		#		#		#	
5	78769887	Heterozygous	Wild type	Wild type	Wild type	AATGATTTTCTG	GGGTAAGACTGA	#		#		#	-1 0	#		****	#		#		#	-4 -3	#	
5	79632327	Heterozygous	Wild type	Wild type	Wild type	ATACCTTGCATG	GGTGCAAAACTA	#		#		#	-1	#	-6	****	#		#		#	-4	#	-3	
5	79638761	Heterozygous	Wild type	Wild type	Wild type	GTTGATCATAAG	GGTACTGATCAA	#		#		#	-1	#		****	#		#		#	-4	#	
5	80134462	Wild type	Heterozygous	Wild type	Wild type	AGAAGGAAGACC	CAACGCATGAAT	#	-8	#		#		#	1	****	#	-11	#		#		#	4	
5	80311380	Wild type	Wild type	Heterozygous	Wild type	TTAAATTGTTTT	TCTATAAATAAA	#		#		#		#		****	#		#		#		#	
5	80388270	Homozygous	Homozygous	Homozygous	Homozygous	TATATATATATA	ATGTGTGTGTGT	#		#		#		#		****	#		#		#		#	
5	81144623	Wild type	Homozygous	Wild type	Wild type	ATATATATATAG	GAGAGAGAGAGA	#		#		#		#		****	#		#		#		#	
5	81161640	Heterozygous	Wild type	Heterozygous	Homozygous	ATTTTCACTGCT	TGTAAATGGAGA	#		#		#	6	#		****	#		#		#	3	#	
5	81679998	Homozygous	Homozygous	Homozygous	Homozygous	CTCAGATGGAGT	TAGTCTCTGGAT	#	-5	#		#	7	#		****	#	-8	#		#	4	#	
5	81987967	Wild type	Wild type	Wild type	Heterozygous	GCAAGGAGTATG	GTGCAAGCATTA	#	-8	#		#		#		****	#	-11	#		#		#	
5	82651318	Heterozygous	Heterozygous	Homozygous	Heterozygous	TGTGTGTGTGTA	ATGTGTGTGTGT	#		#		#		#		****	#		#		#		#	
5	82680589	Wild type	Wild type	Wild type	Homozygous	GAAAGGGGGGGG	GCAGGATCAGGT	#	homopolymer	
5	83076823	Wild type	Wild type	Heterozygous	Wild type	GCTTCCCCACCC	CGCCCACCCACT	#		#	4 5 8 9	#		#	-5 -4 -3 0 1	****	#		#	7 8 11 12	#		#	-2 -1 0 3 4	
5	83078404	Wild type	Wild type	Wild type	Homozygous	TAATAATTTCTT	TAGCTTCCAGAA	#		#	8	#		#		****	#		#	11	#		#	
5	83333345	Homozygous	Homozygous	Homozygous	Homozygous	ATTTGTTATGAC	CCCACAATATCA	#		#	2 3	#		#		****	#		#	5 6	#		#	
5	83334683	Heterozygous	Wild type	Wild type	Wild type	TCTTATATGTTG	GGAGAGAGAGAG	#		#		#	-1	#		****	#		#		#	-4	#	
5	83718430	Wild type	Wild type	Wild type	Heterozygous	TGTACATGAGCG	GTCTCTTTCTTT	#		#		#		#		****	#		#		#		#	
5	83884952	Homozygous	Homozygous	Homozygous	Homozygous	TATCTGGGAGGT	TATTTTTTCAAG	#	-7 -6 -3	#		#		#		****	#	-10 -9 -6	#		#		#	
5	83926338	Heterozygous	Wild type	Wild type	Wild type	AATTGCTCTTCC	CCAGAAGCCATA	#		#	2 9	#		#	1	****	#		#	5 12	#		#	4	
5	83970603	Wild type	Homozygous	Wild type	Wild type	TGTATATATATA	ATGTGTGTGTGT	#		#		#		#		****	#		#		#		#	
5	84026893	Homozygous	Homozygous	Homozygous	Homozygous	AAAACAGCTGGT	TCTGATACTTTA	#	-3	#		#		#		****	#	-6	#		#		#	
5	84104460	Heterozygous	Wild type	Wild type	Wild type	AAAGCTGGAATT	TTGGGAGTTTTT	#	-6	#		#	1 2	#		****	#	-9	#		#	-2 -1	#	
5	84251719	Heterozygous	Wild type	Wild type	Wild type	ATTAGTAAAAAA	ACCTAATATAAA	#	homopolymer	
5	84947323	Wild type	Heterozygous	Wild type	Wild type	TTCATTTATACC	CCTGTATCCAAT	#		#	2 9	#		#	1	****	#		#	5 12	#		#	4	
5	85270698	Heterozygous	Wild type	Wild type	Wild type	AATATATTCCCC	CTTCAATTTTTT	#		#		#		#	-1 0 1	****	#		#		#		#	2 3 4	
5	85362919	Homozygous	Homozygous	Homozygous	Homozygous	TGCACAGGTCAT	TGACCAGACAGG	#	-6	#	5	#	9	#		****	#	-9	#	8	#	6	#	
5	85363986	Homozygous	Homozygous	Homozygous	Homozygous	AAAAGTGTTAAA	AAAGGAGACTAG	#		#		#	2	#		****	#		#		#	-1	#	
5	85364116	Homozygous	Homozygous	Homozygous	Homozygous	GTTATAATAAAA	AAATGAGTCAAC	#		#		#		#		****	#		#		#		#	
5	85435476	Heterozygous	Wild type	Wild type	Homozygous	TTCCTCATCCTT	TCTCTCCATTTG	#		#	7	#		#	-7 -1	****	#		#	10	#		#	-4 2	
5	85465628	Homozygous	Homozygous	Homozygous	Homozygous	TGCTTCACCATC	CCCACAGAGGCA	#		#	2 3	#	7	#	-2	****	#		#	5 6	#	4	#	1	
5	85717955	Homozygous	Homozygous	Homozygous	Homozygous	AAAAAAAAAAGG	GAAATGTAGGCA	#	-2	#		#	7	#		****	#	-5	#		#	4	#	
5	85943755	Wild type	Wild type	Wild type	Heterozygous	CAGACTTCCTGC	CTCCCACTCTCA	#		#	4 5	#		#	-2	****	#		#	7 8	#		#	1	
5	86327351	Heterozygous	Wild type	Wild type	Wild type	ACAAAGCAAGCC	CATTTTGGTGGT	#		#		#	5 8	#	1	****	#		#		#	2 5	#	4	
5	86703601	Homozygous	Homozygous	Homozygous	Homozygous	TAGCCCTGGAAA	ATCCTGGAACTC	#	-5	#	4	#	4	#	-6 -5	****	#	-8	#	7	#	1	#	-3 -2	
5	86901327	Heterozygous	Wild type	Wild type	Wild type	AGCAGCAGCACC	CAAACAACTTGC	#		#		#		#	1	****	#		#		#		#	4	
5	87518542	Heterozygous	Wild type	Wild type	Wild type	GGAGAGAAGGGG	GTGCTGGGTGGT	#	-12 -4 -3 -2	#		#	4 5 8	#		****	#	-15 -7 -6 -5	#		#	1 2 5	#	
5	87576627	Heterozygous	Wild type	Wild type	Wild type	ATGTTATCCCCC	CTTGCTGGTTTC	#		#		#	5	#	-2 -1 0 1	****	#		#		#	2	#	1 2 3 4	
5	87843113	Wild type	Wild type	Heterozygous	Wild type	CCAAACCTCTTG	GCACCCGAACCT	#		#	5 6 11	#		#	-9 -4	****	#		#	8 9 14	#		#	-6 -1	
5	88161294	Wild type	Wild type	Wild type	Heterozygous	CAACATATATGC	CCATGTCGTGAG	#		#	2	#		#		****	#		#	5	#		#	
5	88505761	Heterozygous	Wild type	Wild type	Wild type	TCAATCTCCAAG	GATCTGCAGAGG	#		#		#	9	#	-2	****	#		#		#	6	#	1	
5	89282777	Homozygous	Homozygous	Homozygous	Homozygous	CCTCCTCCTCCA	ACCTCCTCCTCT	#		#	3 6 9	#		#	-9 -6 -3 0	****	#		#	6 9 12	#		#	-6 -3 0 3	
5	89630001	Heterozygous	Wild type	Wild type	Wild type	CATAGTGTCTGG	GGTTTGGCGTTG	#	-2	#		#	-1 4	#		****	#	-5	#		#	-4 1	#	
5	90167255	Heterozygous	Wild type	Wild type	Wild type	CCCACCCCACCC	CCCGGCCCTGTC	#		#	2 3 7 8	#	2	#	-9 -8 -5 -4 -3 0 1	****	#		#	5 6 10 11	#	-1	#	-6 -5 -2 -1 0 3 4	
5	90377033	Heterozygous	Wild type	Wild type	Wild type	GAATTTTGTTAG	GGAAACCATGCA	#		#	7	#	-1	#		****	#		#	10	#	-4	#	
5	90886573	Homozygous	Homozygous	Homozygous	Homozygous	TTTGCAACCTGT	TCCTTTCCTTCT	#		#	3 8	#		#	-2	****	#		#	6 11	#		#	1	
5	91986589	Heterozygous	Wild type	Heterozygous	Homozygous	TTTCTGTGGGGA	AGTTTGAATGAA	#	-5 -4 -3	#		#		#		****	#	-8 -7 -6	#		#		#	
5	92460430	Heterozygous	Homozygous	Heterozygous	Wild type	TCCCAGAGAGGA	AAGTGAACTGCT	#	-3	#		#		#	-8 -7	****	#	-6	#		#		#	-5 -4	
5	92908749	Wild type	Wild type	Heterozygous	Wild type	CACAGAGACTGG	GGGAGTCAGAAG	#	-2	#		#	-1 0	#		****	#	-5	#		#	-4 -3	#	
5	93654454	Heterozygous	Wild type	Wild type	Wild type	GATGCTGGCAAC	CGATGTAGAGAA	#	-6	#		#		#		****	#	-9	#		#		#	
5	93666725	Heterozygous	Heterozygous	Heterozygous	Heterozygous	TTCAAGTGCTAG	GTAGAGAGCAGT	#		#		#		#		****	#		#		#		#	
5	93673523	Heterozygous	Heterozygous	Heterozygous	Heterozygous	TCAAAGATCAAG	GTGACCATAGGT	#		#	6	#	8	#		****	#		#	9	#	5	#	
5	93707037	Wild type	Heterozygous	Wild type	Heterozygous	CATTGCACTCTC	CTTTAAAGAAAT	#		#		#		#		****	#		#		#		#	
5	94366231	Heterozygous	Heterozygous	Heterozygous	Heterozygous	TTCAAATTCCTT	TGGGTGAAGAGA	#		#		#	0 1	#	-1	****	#		#		#	-3 -2	#	2	
5	97539779	Wild type	Heterozygous	Wild type	Wild type	CAGCTTCCCTTG	GACTTGTTGGAC	#		#		#	7	#	-3 -2	****	#		#		#	4	#	0 1	
5	98111171	Wild type	Wild type	Homozygous	Wild type	TCATGTCTGACC	CCATGATCTCCT	#		#	2 11	#		#	1	****	#		#	5 14	#		#	4	
5	98241008	Wild type	Wild type	Wild type	Heterozygous	ACGCAACAAAGG	GGAAATTTTTTA	#	-2	#		#	-1	#		****	#	-5	#		#	-4	#	
5	98867804	Wild type	Wild type	Homozygous	Wild type	TGCATTTCCCCC	CGCGCTTGGGGA	#		#		#	6 7 8	#	-2 -1 0 1	****	#		#		#	3 4 5	#	1 2 3 4	
5	99684990	Homozygous	Homozygous	Homozygous	Homozygous	CTCAGCTGGGAG	GTCTGGACTGTC	#	-5 -4	#		#	3	#		****	#	-8 -7	#		#	0	#	
5	100102653	Homozygous	Homozygous	Homozygous	Homozygous	ACAGATTTTAGT	TGTATGACATAT	#		#		#		#		****	#		#		#		#	
5	100173159	Wild type	Wild type	Wild type	Heterozygous	GTGACCAGAGTG	GGACATTTTTCT	#		#		#	-1	#	-5	****	#		#		#	-4	#	-2	
5	100393630	Wild type	Heterozygous	Wild type	Wild type	CCGCCCCCCCCC	CCCCAACTGGTT	#	homopolymer	
5	100450475	Wild type	Wild type	Heterozygous	Wild type	CGTTAAGTTATA	AATCTTGTATCT	#		#		#		#		****	#		#		#		#	
5	100467719	Homozygous	Homozygous	Homozygous	Homozygous	TCCGGAGGCAGG	GGGCAGGCGGAT	#	-9 -6 -2	#		#	-1 0 4 7	#	-8	****	#	-12 -9 -5	#		#	-4 -3 1 4	#	-5	
5	100634984	Homozygous	Homozygous	Homozygous	Homozygous	TTGAAAAGAAAC	CCCAAAAAAAAA	#		#	2 3	#		#		****	#		#	5 6	#		#	
5	101538766	Wild type	Wild type	Homozygous	Wild type	ATATATATATAT	TAGAGAGAGAGA	#		#		#		#		****	#		#		#		#	
5	101612038	Wild type	Wild type	Heterozygous	Wild type	AGGGAGGGAGGG	GAGGAAGGAAGG	#	-11 -10 -7 -6 -3 -2	#		#	1 5 9	#		****	#	-14 -13 -10 -9 -6 -5	#		#	-2 2 6	#	
5	102235315	Heterozygous	Wild type	Wild type	Wild type	GCAGGGTGGTGG	GGGAGGGTATAG	#	-9 -8 -5 -2	#		#	-1 0 3 4	#		****	#	-12 -11 -8 -5	#		#	-4 -3 0 1	#	
5	102367693	Wild type	Heterozygous	Wild type	Wild type	TATCTCTATCTC	CTATCTCTATAT	#		#		#		#		****	#		#		#		#	
5	103043029	Wild type	Wild type	Wild type	Heterozygous	ACACACACACAC	CAGAGAGAGAGA	#		#		#		#		****	#		#		#		#	
5	103807124	Heterozygous	Wild type	Wild type	Wild type	TCTTCTATTCCG	GTTCTTTTGGTA	#		#		#	7	#	0	****	#		#		#	4	#	3	
5	104388492	Homozygous	Homozygous	Homozygous	Homozygous	TGTGTGTGTGTT	TTGTACACATTG	#		#		#		#		****	#		#		#		#	
5	104448250	Heterozygous	Wild type	Wild type	Wild type	AAGGTAAAGCCC	CCTAAAACATTC	#	-10	#	2	#		#	0 1	****	#	-13	#	5	#		#	3 4	
5	104529908	Heterozygous	Wild type	Wild type	Wild type	AATGTTATCCCC	CTTTCCTAGTTA	#		#	6	#		#	-1 0 1	****	#		#	9	#		#	2 3 4	
5	104987384	Wild type	Wild type	Wild type	Heterozygous	GTCACAGAATTG	GGGGATCACTAC	#		#		#	-1 0 1	#		****	#		#		#	-4 -3 -2	#	
5	105054159	Homozygous	Homozygous	Homozygous	Homozygous	TCTCTCCCTGAA	AATCTTCCTCTC	#		#	8	#		#	-4 -3	****	#		#	11	#		#	-1 0	
5	106351862	Heterozygous	Wild type	Wild type	Heterozygous	ACGGAGGCCAGC	CTCAAAAGCTTT	#	-10 -7	#		#		#	-2	****	#	-13 -10	#		#		#	1	
5	106460296	Heterozygous	Wild type	Wild type	Wild type	GTGGCGACGGGC	CCTGTCTAGGCT	#	-10 -4 -3	#	2	#	7	#		****	#	-13 -7 -6	#	5	#	4	#	
5	106801289	Wild type	Wild type	Heterozygous	Wild type	TCCTTCTGCACC	CTGTTCAGGGAC	#		#		#	6 7	#	-8 1	****	#		#		#	3 4	#	-5 4	
5	107906744	Wild type	Wild type	Wild type	Heterozygous	AAAATTGGCAAC	CGGTATAGTATG	#	-6	#		#	0	#		****	#	-9	#		#	-3	#	
5	108084560	Wild type	Wild type	Wild type	Heterozygous	CGCTTGCTCCCT	TCAGACCCAAAG	#		#	7 8	#		#	-1 0	****	#		#	10 11	#		#	2 3	
5	109541905	Heterozygous	Wild type	Wild type	Wild type	GAAGGAAGGAAG	GGAAAGAAAGAA	#	-9 -5	#		#	-1	#		****	#	-12 -8	#		#	-4	#	
5	110971024	Wild type	Wild type	Heterozygous	Wild type	AGGACAGGTCGA	ATGCAGGCGTCT	#	-11 -6	#		#	4	#		****	#	-14 -9	#		#	1	#	
5	111205806	Homozygous	Homozygous	Homozygous	Homozygous	GGAAGAGGAGGT	TGGAGGAGGAGG	#	-12 -6 -3	#		#	0 3 6 9	#		****	#	-15 -9 -6	#		#	-3 0 3 6	#	
5	111848999	Wild type	Wild type	Homozygous	Wild type	GAAGTAGAGAAG	GACACAGGAAGC	#		#		#	5	#		****	#		#		#	2	#	
5	112084211	Homozygous	Homozygous	Homozygous	Homozygous	ACATTCACACCC	CACAGACATACC	#		#	12	#		#	0 1	****	#		#	15	#		#	3 4	
5	112087394	Homozygous	Homozygous	Homozygous	Homozygous	TCAAGGTCATCC	CTCAGCTACATA	#	-8	#		#		#	1	****	#	-11	#		#		#	4	
5	112244504	Wild type	Heterozygous	Wild type	Heterozygous	TCTCTCTCTCTT	TTCTCTCTCTCT	#		#		#		#		****	#		#		#		#	
5	112444205	Homozygous	Homozygous	Homozygous	Homozygous	CCCCAATGGGAC	CCCTTAAAAGTC	#	-5 -4	#	2 3	#		#	-9 -8 -7	****	#	-8 -7	#	5 6	#		#	-6 -5 -4	
5	112993437	Heterozygous	Wild type	Wild type	Wild type	GCAACCCCCCCC	CCACACACACAC	#	homopolymer	
5	113433197	Heterozygous	Wild type	Wild type	Wild type	GTGTTCAAGCAG	GGAAGGGCCCAT	#		#	9 10	#	-1 3 4	#		****	#		#	12 13	#	-4 0 1	#	
5	113445129	Heterozygous	Wild type	Wild type	Wild type	GAAGACAGACCC	CTATCTCTGCAA	#		#		#		#	0 1	****	#		#		#		#	3 4	
5	113511911	Wild type	Heterozygous	Wild type	Wild type	TGGAGCTGGGTG	GGGGGTGGGGGT	#	-11 -5 -4	#		#	-1 0 1 2 5 6 7 8	#		****	#	-14 -8 -7	#		#	-4 -3 -2 -1 2 3 4 5	#	
5	113512053	Heterozygous	Homozygous	Homozygous	Wild type	AGAGTAGGGAAC	CACGCTGCTGTG	#	-6 -5	#		#		#		****	#	-9 -8	#		#		#	
5	113536146	Homozygous	Homozygous	Homozygous	Homozygous	ATCCGGGGCTGT	TTGCTAGTCTGC	#	-8 -7 -6	#		#		#	-7	****	#	-11 -10 -9	#		#		#	-4	
5	113536402	Homozygous	Homozygous	Homozygous	Homozygous	GAGACTCCTCAT	TAACTGTGCCCA	#		#	10 11	#		#	-3	****	#		#	13 14	#		#	0	
5	114489409	Heterozygous	Wild type	Wild type	Wild type	GGTGGGGGGTGG	GGGAGTAAAGGA	#	-12 -9 -8 -7 -6 -5 -2	#		#	-1 0 8	#		****	#	-15 -12 -11 -10 -9 -8 -5	#		#	-4 -3 5	#	
5	114705452	Wild type	Wild type	Heterozygous	Wild type	GTTTTTTTGGGT	TTTTTTTTTTTT	#	homopolymer	
5	114793703	Heterozygous	Wild type	Wild type	Heterozygous	TTTTTTTTTTGT	TTTTTTTTTGCT	#	homopolymer	
5	114965643	Homozygous	Homozygous	Homozygous	Homozygous	CCTCTCCCCTGA	ACCCTCTCCCTT	#		#	3 4 9 10	#		#	-9 -4 -3 -2	****	#		#	6 7 12 13	#		#	-6 -1 0 1	
5	115186510	Homozygous	Homozygous	Homozygous	Homozygous	GCCCCTCCTTCT	TTATGCTACCAA	#		#	10	#		#	-8 -7 -6 -3	****	#		#	13	#		#	-5 -4 -3 0	
5	115210777	Homozygous	Homozygous	Homozygous	Homozygous	CCATTGAAGAAA	AAAGATGAGGAG	#		#		#	7	#	-9	****	#		#		#	4	#	-6	
5	115217386	Homozygous	Homozygous	Homozygous	Homozygous	TACCTGCCTCTA	ACCTCCCAAGTG	#		#	3 6 7	#		#	-7 -3	****	#		#	6 9 10	#		#	-4 0	
5	115369959	Homozygous	Homozygous	Homozygous	Homozygous	CCTTCTCCTGCA	ACCTCTCTCCTG	#		#	3 10	#		#	-9 -3	****	#		#	6 13	#		#	-6 0	
5	115456403	Homozygous	Wild type	Wild type	Wild type	GACCCCGTGAGG	GTTTACACCAGA	#	-2	#	9	#		#	-7 -6 -5	****	#	-5	#	12	#		#	-4 -3 -2	
5	115973064	Wild type	Wild type	Heterozygous	Wild type	TTTATCTTACCC	CGTTTCTGACAC	#		#		#		#	0 1	****	#		#		#		#	3 4	
5	116411514	Wild type	Wild type	Homozygous	Wild type	CCCTCCCAACTC	CCAGTTTCCTCA	#		#	2 9	#		#	-9 -8 -5 -4	****	#		#	5 12	#		#	-6 -5 -2 -1	
5	116456115	Wild type	Wild type	Heterozygous	Heterozygous	TTCTTTCTTTCC	CTTCCTTCCTTC	#		#	5 9	#		#	1	****	#		#	8 12	#		#	4	
5	116470052	Heterozygous	Wild type	Wild type	Wild type	GTGGGTGGGGGT	TGGGGTGTGTGG	#	homopolymer	
5	117024408	Homozygous	Homozygous	Homozygous	Homozygous	ATAGGACTGTGA	ATATAAGGCAGG	#	-9	#		#	5 9	#		****	#	-12	#		#	2 6	#	
5	117133249	Heterozygous	Heterozygous	Heterozygous	Heterozygous	AAGGAAGGAAGA	AAAGAAAGAAAG	#	-10 -6	#		#		#		****	#	-13 -9	#		#		#	
5	117214580	Wild type	Heterozygous	Wild type	Wild type	CTTCCTTCCTTC	CCTTTCTTTCTT	#		#	2	#		#	-6 -2	****	#		#	5	#		#	-3 1	
5	117637471	Heterozygous	Heterozygous	Homozygous	Homozygous	TGTGTGTGTGTA	ATGTGTGTGTGT	#		#		#		#		****	#		#		#		#	
5	117920643	Wild type	Wild type	Heterozygous	Wild type	ATGAGCCGCCTT	TAATGACTGCTG	#		#		#		#	-4 -1	****	#		#		#		#	-1 2	
5	117948680	Heterozygous	Wild type	Wild type	Wild type	GTTGTTTCTGGC	CCCATTAAACAA	#	-3	#	2 3	#		#		****	#	-6	#	5 6	#		#	
5	118056095	Wild type	Wild type	Heterozygous	Wild type	GGGGGGGGGGGT	TTCAAGACAGAT	#	homopolymer	
5	118351747	Homozygous	Homozygous	Homozygous	Homozygous	TCCCCTTCTTCA	ACTTCCCCCTCC	#		#	6 7 8 9 12	#		#	-8 -7 -6	****	#		#	9 10 11 12 15	#		#	-5 -4 -3	
5	118620370	Homozygous	Homozygous	Homozygous	Homozygous	AATGCTGTTTGG	GTGGGGCACACA	#	-2	#		#	1 2 3	#		****	#	-5	#		#	-2 -1 0	#	
5	119114567	Homozygous	Homozygous	Homozygous	Homozygous	TGAGTGTCTGTT	TCATCCGGCTCG	#		#	6	#	5	#		****	#		#	9	#	2	#	
5	119225405	Heterozygous	Wild type	Wild type	Homozygous	GTCTTATGAAAC	CACTGTGTTAGG	#		#		#	9	#		****	#		#		#	6	#	
5	119546129	Wild type	Homozygous	Wild type	Wild type	GTGTGTGTGTGT	TGAGAGAGAGAG	#		#		#		#		****	#		#		#		#	
5	120023982	Homozygous	Homozygous	Homozygous	Homozygous	TAGCTGTCTCAA	AAACAACTGGGC	#		#		#	7 8	#		****	#		#		#	4 5	#	
5	120102907	Wild type	Wild type	Wild type	Heterozygous	CTCGTGGCCAAG	GGCAAAGGCAAG	#	-7	#		#	-1 5	#	-2	****	#	-10	#		#	-4 2	#	1	
5	120354862	Wild type	Wild type	Wild type	Heterozygous	AGAGAAAGAGAA	AAGAGAGAGAGA	#		#		#		#		****	#		#		#		#	
5	120398010	Homozygous	Homozygous	Homozygous	Homozygous	AGGAGAGAGACG	GGAGAGACAGAG	#	-11	#		#	-1	#		****	#	-14	#		#	-4	#	
5	120406625	Wild type	Heterozygous	Wild type	Wild type	ACACACACACAT	TACACACACACA	#		#		#		#		****	#		#		#		#	
5	120724297	Wild type	Wild type	Heterozygous	Wild type	AGGAGGAAGAGG	GAGAAGAAGAAG	#	-11 -8 -2	#		#		#		****	#	-14 -11 -5	#		#		#	
5	120844822	Wild type	Wild type	Wild type	Heterozygous	GAGAGAGAGAGT	TAAGCATTTTCT	#		#		#		#		****	#		#		#		#	
5	121044017	Homozygous	Homozygous	Homozygous	Homozygous	GGGCATCCTCCA	AAAGGACACAGC	#	-12 -11	#		#	2	#	-3 0	****	#	-15 -14	#		#	-1	#	0 3	
5	121157239	Homozygous	Homozygous	Homozygous	Homozygous	AGCAAATGTGAA	AAAGGGGCTGGA	#		#		#	2 3 4 8	#		****	#		#		#	-1 0 1 5	#	
5	121162936	Heterozygous	Wild type	Wild type	Wild type	CCCAAATTGGGA	AGGGGGGGGGGG	#	homopolymer	
5	121223963	Wild type	Wild type	Wild type	Heterozygous	GAGATTTGTTAC	CAGCTCTGATTT	#		#		#		#		****	#		#		#		#	
5	122408809	Heterozygous	Wild type	Wild type	Wild type	GATCAGTTTTAT	TCATTTGGAAGG	#		#		#	5 9	#		****	#		#		#	2 6	#	
5	122507065	Heterozygous	Wild type	Wild type	Wild type	GAAAAAAAAATC	CTATTCTCAATA	#		#		#		#		****	#		#		#		#	
5	122772909	Homozygous	Homozygous	Homozygous	Homozygous	GAAAAAAAACCT	TTAAAAGTTATG	#		#		#		#	0	****	#		#		#		#	3	
5	123250959	Homozygous	Homozygous	Homozygous	Homozygous	GAAGAGCAGTCG	GGGTGCTCTTAC	#		#		#	-1 0	#		****	#		#		#	-4 -3	#	
5	124600028	Wild type	Wild type	Wild type	Heterozygous	AGGAGCTGATGC	CAGAGGCCGTGG	#	-11	#	8	#	3 9	#		****	#	-14	#	11	#	0 6	#	
5	124638339	Homozygous	Homozygous	Homozygous	Homozygous	ATTTTTTAATGG	GTTTTATTTTAT	#	-2	#		#		#		****	#	-5	#		#		#	
5	125001665	Wild type	Wild type	Heterozygous	Wild type	TTTGCTCTTTCG	GAGACAAGGTTC	#		#		#	6	#		****	#		#		#	3	#	
5	125753204	Homozygous	Homozygous	Homozygous	Homozygous	CCTCCTCCTCCA	ACCTCCTCCTCC	#		#	3 6 9 12	#		#	-9 -6 -3 0	****	#		#	6 9 12 15	#		#	-6 -3 0 3	
5	126292944	Homozygous	Homozygous	Homozygous	Homozygous	CCTCCTCCTCTA	ACCTCCTCCTCC	#		#	3 6 9 12	#		#	-9 -6 -3	****	#		#	6 9 12 15	#		#	-6 -3 0	
5	126577207	Wild type	Heterozygous	Wild type	Wild type	GGTCTGCAACCC	CTATAGGTGGAA	#	-12	#		#	4 7	#	0 1	****	#	-15	#		#	1 4	#	3 4	
5	126610330	Wild type	Homozygous	Homozygous	Wild type	GTTTCTAACGCT	TGAATAAATGGA	#		#		#	8	#		****	#		#		#	5	#	
5	126953170	Homozygous	Wild type	Wild type	Homozygous	AACTATGGTTTG	GGTAGAGAATAT	#	-6	#		#	-1	#		****	#	-9	#		#	-4	#	
5	126971998	Heterozygous	Wild type	Wild type	Wild type	TTACATGGGGGG	GGGGGGACACTG	#	homopolymer	
5	127195341	Heterozygous	Wild type	Wild type	Wild type	TTCTCTTTTAAG	GATTTACTTTAT	#		#		#		#		****	#		#		#		#	
5	129074985	Wild type	Heterozygous	Wild type	Wild type	CAGCTCGGAGTC	CATCCAAATGTC	#	-6	#	5	#		#		****	#	-9	#	8	#		#	
5	129791088	Homozygous	Homozygous	Homozygous	Homozygous	GTTTGAATACTG	GTTTTTTTAAAG	#	homopolymer	
5	130056319	Heterozygous	Wild type	Wild type	Wild type	GATGCCTTTGCC	CCATTTTGATTT	#		#	2	#		#	-5 1	****	#		#	5	#		#	-2 4	
5	130874269	Homozygous	Homozygous	Homozygous	Homozygous	GAATTGGTTTGG	GATGTTTATTTT	#	-7 -2	#		#		#		****	#	-10 -5	#		#		#	
5	131032898	Homozygous	Homozygous	Homozygous	Homozygous	AAAAGTGGCCTA	ATGAGCTGTGTC	#	-6	#		#		#	-1	****	#	-9	#		#		#	2	
5	131347871	Wild type	Wild type	Heterozygous	Wild type	ACAAGACCAACA	AACAAAATGGAC	#		#		#	7	#	-3	****	#		#		#	4	#	0	
5	131741945	Wild type	Wild type	Wild type	Heterozygous	CCTCTTCTTCCG	GCTCAAGAGGGA	#		#		#	7 8	#	-9 0	****	#		#		#	4 5	#	-6 3	
5	131745099	Heterozygous	Wild type	Wild type	Wild type	TCATATCATCCC	CAACGAATTTTT	#		#		#		#	0 1	****	#		#		#		#	3 4	
5	132144852	Heterozygous	Wild type	Wild type	Wild type	TAAACCCCCCCC	CCCACACACACA	#	homopolymer	
5	132344824	Wild type	Wild type	Heterozygous	Wild type	ATGAGTGAAACG	GTCCCCCAGTCC	#		#	4 5 6 7 12	#		#		****	#		#	7 8 9 10 15	#		#	
5	133154350	Heterozygous	Wild type	Wild type	Wild type	GGTGGTACACAC	CCTTTAATCCCA	#	-12 -9	#	2 10 11	#		#		****	#	-15 -12	#	5 13 14	#		#	
5	133497905	Homozygous	Homozygous	Homozygous	Homozygous	AATTTCTTTCCC	CGCTGTTGTGGT	#		#		#	8	#	0 1	****	#		#		#	5	#	3 4	
5	133610827	Heterozygous	Homozygous	Wild type	Wild type	CTCTATACCCTG	GTGTTCCAGTTT	#		#	7	#		#	-2 -1	****	#		#	10	#		#	1 2	
5	133717762	Wild type	Wild type	Heterozygous	Wild type	ACACACACACAG	GAGAGAGAGAGA	#		#		#		#		****	#		#		#		#	
5	135270970	Heterozygous	Wild type	Wild type	Wild type	TGTGCGCGCTCG	GCGCGCGCTTGT	#		#		#		#		****	#		#		#		#	
5	135860214	Heterozygous	Wild type	Wild type	Wild type	AGAGAAGCACAG	GACCCCAGACCA	#		#	4 5 6 11	#		#		****	#		#	7 8 9 14	#		#	
5	135986423	Heterozygous	Wild type	Wild type	Wild type	GCACTCGGGAGG	GCAGAGGCAGGT	#	-6 -5 -2	#		#	4 8	#		****	#	-9 -8 -5	#		#	1 5	#	
5	135992149	Wild type	Wild type	Wild type	Heterozygous	GCCCCCCCCCCC	CAAAAAAAAGAT	#	homopolymer	
5	136176119	Homozygous	Homozygous	Homozygous	Homozygous	CAGATCTGAGTG	GTGAGACCAACC	#		#	8 12	#		#		****	#		#	11 15	#		#	
5	136176687	Homozygous	Homozygous	Homozygous	Homozygous	GGGACTAAAGGT	TGTGTGCCACCA	#	-12 -11 -3	#	8 11	#		#		****	#	-15 -14 -6	#	11 14	#		#	
5	136779329	Homozygous	Homozygous	Homozygous	Homozygous	ATCAGTCAGTTT	TTAAGCTGGAGG	#		#		#	6 9	#		****	#		#		#	3 6	#	
5	137132978	Homozygous	Homozygous	Homozygous	Homozygous	GTGCTCATGTGT	TGTATGCAGAGT	#		#		#		#		****	#		#		#		#	
5	137150131	Heterozygous	Wild type	Wild type	Wild type	GTGACATCAGCG	GGTGCTGGTGAA	#		#		#	-1 5	#		****	#		#		#	-4 2	#	
5	137152790	Homozygous	Homozygous	Homozygous	Homozygous	TGGTTACATCAT	TCCGTTGTGGTG	#	-11	#	3	#	7	#		****	#	-14	#	6	#	4	#	
5	137162871	Homozygous	Homozygous	Homozygous	Homozygous	GAACCGTTGGAC	CTTTGTGGGTTT	#	-4	#		#	5 6	#	-6	****	#	-7	#		#	2 3	#	-3	
5	137179304	Heterozygous	Heterozygous	Heterozygous	Heterozygous	GAAATGGGGCTC	CCCGGGAGATGT	#	-7 -6 -5	#	2 3	#	2 3	#		****	#	-10 -9 -8	#	5 6	#	-1 0	#	
5	137179992	Wild type	Heterozygous	Wild type	Wild type	TCAGAATTGTGA	AGCAGTGAAGTG	#		#		#		#		****	#		#		#		#	
5	138094685	Wild type	Wild type	Wild type	Homozygous	GTGTACCATGTA	ACTCGCCGAACA	#		#	7	#		#	-4	****	#		#	10	#		#	-1	
5	138310512	Homozygous	Homozygous	Homozygous	Homozygous	ACCATAGCTCAA	AAGAAACATGGC	#		#		#	8	#	-8	****	#		#		#	5	#	-5	
5	138685754	Homozygous	Homozygous	Homozygous	Homozygous	AAAAACCAAGGT	TAAATGATTTCA	#	-3	#		#		#	-4	****	#	-6	#		#		#	-1	
5	139027466	Wild type	Wild type	Heterozygous	Wild type	CATTTAAGGTCT	TCCCCCCCCCCC	#	homopolymer	
5	139492311	Heterozygous	Heterozygous	Heterozygous	Wild type	GATAGATAGATA	AGATGGATGGAT	#		#		#	3 7	#		****	#		#		#	0 4	#	
5	139912598	Homozygous	Homozygous	Homozygous	Homozygous	CGAACTTAGAGC	CTTGAAGGACGG	#		#		#	5 9	#		****	#		#		#	2 6	#	
5	139934082	Wild type	Wild type	Wild type	Heterozygous	GTAGACACTGCT	TCCCCCCCCCCC	#	homopolymer	
5	140741515	Homozygous	Homozygous	Homozygous	Homozygous	CTGAGGATTTCG	GAGACCTTCCAT	#	-8	#	6 10	#		#		****	#	-11	#	9 13	#		#	
5	141228702	Wild type	Heterozygous	Wild type	Wild type	CCAGTGAGGGGC	CTGGGGGCATGG	#	-5 -4 -3	#		#	1 2 3 4 9	#	-9	****	#	-8 -7 -6	#		#	-2 -1 0 1 6	#	-6	
5	141517801	Homozygous	Homozygous	Homozygous	Homozygous	TTTAAAGAACTC	CTTGTCATATTT	#		#		#		#		****	#		#		#		#	
5	142727701	Heterozygous	Wild type	Wild type	Wild type	GTCTGTCTGGTC	CTATAACAAAGA	#	-4	#		#		#		****	#	-7	#		#		#	
5	142912144	Heterozygous	Wild type	Wild type	Wild type	GGTGGGGGGGCT	TGGGGGGGGGCT	#	homopolymer	
5	143573730	Homozygous	Homozygous	Homozygous	Homozygous	TGGATGTATCAA	AAAGCTCTAATT	#	-11	#		#		#		****	#	-14	#		#		#	
5	144744345	Heterozygous	Wild type	Wild type	Wild type	TCCCGAACCCCC	CATCCCAAATTT	#		#	5 6	#		#	-8 -7 -2 -1 0 1	****	#		#	8 9	#		#	-5 -4 1 2 3 4	
5	145007120	Heterozygous	Wild type	Wild type	Wild type	CTCTGACCCTCC	CTAAGACTTCTC	#		#		#		#	-3 -2 1	****	#		#		#		#	0 1 4	
5	145462647	Homozygous	Homozygous	Homozygous	Homozygous	GGGATGGACATC	CGGCTCCCTACA	#	-12 -11 -7	#	7 8	#	0	#		****	#	-15 -14 -10	#	10 11	#	-3	#	
5	145660187	Heterozygous	Heterozygous	Wild type	Heterozygous	GTGAGGTTCAGC	CATGTGCTTTGA	#	-8	#		#		#		****	#	-11	#		#		#	
5	145677419	Heterozygous	Heterozygous	Heterozygous	Heterozygous	GAACTCACTCTA	ATAGACCAGAAT	#		#	7	#		#		****	#		#	10	#		#	
5	145680702	Wild type	Wild type	Heterozygous	Heterozygous	TTTTTAAAAAAT	TTTTTTTATTAG	#	homopolymer	
5	145763432	Wild type	Wild type	Wild type	Heterozygous	CCCACATCTGTG	GTATGTGTTTGA	#		#		#		#	-9 -8	****	#		#		#		#	-6 -5	
5	146256430	Wild type	Homozygous	Wild type	Wild type	ACAAATATTTGA	ATGCATTCATGG	#		#		#	9	#		****	#		#		#	6	#	
5	146724946	Wild type	Heterozygous	Wild type	Wild type	ATGTAACCAACA	ACCCCCCCCCCC	#	homopolymer	
5	146759524	Wild type	Heterozygous	Wild type	Wild type	TCTGGTGGAATC	CACCATGCCGGA	#	-9 -6	#	4 9	#	8	#		****	#	-12 -9	#	7 12	#	5	#	
5	146842568	Wild type	Heterozygous	Wild type	Wild type	GTGGCACACACC	CTTTAATCCCAG	#	-10	#	9 10	#		#	1	****	#	-13	#	12 13	#		#	4	
5	146978891	Heterozygous	Wild type	Wild type	Wild type	TTCTCTCCTCCC	CAGTTCAAAATG	#		#		#		#	-3 0 1	****	#		#		#		#	0 3 4	
5	147183495	Wild type	Heterozygous	Wild type	Wild type	ATTCCCAGCACC	CCACATGGTGGT	#		#	2	#	5 8	#	-6 -5 1	****	#		#	5	#	2 5	#	-3 -2 4	
5	147937592	Homozygous	Homozygous	Homozygous	Homozygous	AATATATATGTA	ATATATATATAT	#		#		#		#		****	#		#		#		#	
5	148013331	Wild type	Wild type	Wild type	Heterozygous	TAAGTAAGTAAG	GTAAATAAATCT	#		#		#		#		****	#		#		#		#	
5	148119802	Wild type	Wild type	Heterozygous	Wild type	TTTTGCTGAGTA	ATAGAAATCTGG	#		#		#	9	#		****	#		#		#	6	#	
5	148390983	Wild type	Wild type	Heterozygous	Wild type	ATATATATATAT	TAGAGAGAGAGA	#		#		#		#		****	#		#		#		#	
5	148475578	Homozygous	Homozygous	Homozygous	Homozygous	AAGACAAAGCTC	CTAGAACCAATT	#		#	8	#		#		****	#		#	11	#		#	
5	148481961	Homozygous	Homozygous	Homozygous	Homozygous	GGGAGGAAAGAA	AAGGGTGTCTTA	#	-12 -11 -8	#		#	1 2	#		****	#	-15 -14 -11	#		#	-2 -1	#	
5	148803024	Heterozygous	Heterozygous	Wild type	Heterozygous	TATTAGCTATTT	TAAAAAAAAAAA	#	homopolymer	
5	148804569	Heterozygous	Wild type	Wild type	Wild type	TGCCCCCCCCCC	CCCATCTATGCT	#	homopolymer	
5	149281786	Homozygous	Homozygous	Homozygous	Homozygous	CCTCCTCCTTCA	ACCTCCTCCTCC	#		#	3 6 9 12	#		#	-9 -6 -3	****	#		#	6 9 12 15	#		#	-6 -3 0	
5	149298348	Homozygous	Homozygous	Homozygous	Homozygous	CTCTTTCAAACG	GAGGCTTTAAGG	#		#		#	1 9	#		****	#		#		#	-2 6	#	
5	149600893	Heterozygous	Homozygous	Heterozygous	Homozygous	TCTTTCTTTCTC	CTCTCTCTCTCT	#		#		#		#		****	#		#		#		#	
5	149868706	Homozygous	Homozygous	Homozygous	Homozygous	TTGGCTGGACTC	CCAAAAAAAAAA	#	-10 -6	#	2	#		#		****	#	-13 -9	#	5	#		#	
5	149882822	Heterozygous	Wild type	Wild type	Wild type	ACACACACACAC	CAGAGAGAGAGA	#		#		#		#		****	#		#		#		#	
5	149886415	Homozygous	Homozygous	Homozygous	Homozygous	CCTGTGCCATTT	TTGTGTTAATTT	#		#		#		#	-9 -3	****	#		#		#		#	-6 0	
5	150263388	Homozygous	Homozygous	Homozygous	Homozygous	GCCGTCGATTAA	ACCAATGACTCT	#		#	3	#		#	-8	****	#		#	6	#		#	-5	
5	150368957	Wild type	Heterozygous	Wild type	Wild type	TCTTGGGCCCCC	CTTCTGGCACAC	#	-8 -7	#		#	4	#	-2 -1 0 1	****	#	-11 -10	#		#	1	#	1 2 3 4	
5	150409877	Homozygous	Homozygous	Homozygous	Homozygous	TGCGCTGCTCAA	AGCCCTGCGGTG	#		#	4 5	#	7	#		****	#		#	7 8	#	4	#	
5	150442724	Wild type	Wild type	Heterozygous	Wild type	TCTGAGACTTGC	CTCCTGAATAAG	#		#	4	#		#		****	#		#	7	#		#	
5	151238699	Wild type	Wild type	Wild type	Heterozygous	GTGTGTGTGTGG	GGGGGGGGGGCT	#	homopolymer	
6	3181411	Heterozygous	Heterozygous	Heterozygous	Heterozygous	TTAGAGACACCA	ACACACCCCCAG	#		#	7 8 9 10	#		#	0	****	#		#	10 11 12 13	#		#	3	
6	3182613	Heterozygous	Heterozygous	Heterozygous	Heterozygous	CCCTAGACAAAA	AGGTGCCTAAGG	#		#	7	#	0 9	#	-9 -8	****	#		#	10	#	-3 6	#	-6 -5	
6	3182847	Wild type	Wild type	Heterozygous	Heterozygous	GTGGACGCTCCG	GAAATGCGACTC	#	-10	#		#		#	0	****	#	-13	#		#		#	3	
6	3183125	Wild type	Heterozygous	Heterozygous	Wild type	TTAGAAACGATG	GAAGGCTGTAGT	#		#		#	2	#		****	#		#		#	-1	#	
6	4553772	Wild type	Wild type	Heterozygous	Wild type	AAGGATGTTTCA	AGTCCACAGGAT	#	-10	#	5	#	7	#		****	#	-13	#	8	#	4	#	
6	4810408	Homozygous	Homozygous	Homozygous	Homozygous	TGTCTCAAAAAC	CCCAAAAAAAAA	#	homopolymer	
6	4917597	Heterozygous	Wild type	Wild type	Wild type	AGTATAATTTTG	GGAGAAGATATC	#		#		#	-1	#		****	#		#		#	-4	#	
6	5063006	Homozygous	Homozygous	Homozygous	Homozygous	TAGCTAGCTAGC	CTAGATAGATAG	#		#		#		#		****	#		#		#		#	
6	5897994	Homozygous	Homozygous	Homozygous	Homozygous	TGATATGGAAGG	GCTAAAGACAGA	#	-6 -2	#		#		#		****	#	-9 -5	#		#		#	
6	6572924	Wild type	Wild type	Heterozygous	Wild type	TCTCTCTCTCTA	ATATATATATAT	#		#		#		#		****	#		#		#		#	
6	6648621	Heterozygous	Wild type	Wild type	Wild type	ATGGCCATGTTG	GGGCTTATTTAA	#	-10	#		#	-1 0	#	-5	****	#	-13	#		#	-4 -3	#	-2	
6	6791658	Wild type	Wild type	Wild type	Heterozygous	GGAAGAGCAGTC	CGGGTGCTCTTA	#	-12	#		#	0 1	#		****	#	-15	#		#	-3 -2	#	
6	7813891	Homozygous	Homozygous	Homozygous	Homozygous	AAGGAAGGAAGT	TAAGGAAGGAAG	#	-10 -6	#		#	2 6	#		****	#	-13 -9	#		#	-1 3	#	
6	8640458	Wild type	Heterozygous	Wild type	Wild type	TCATTATGGGGG	GGTTGTGAGCCA	#	-5 -4 -3 -2	#	11	#	-1	#		****	#	-8 -7 -6 -5	#	14	#	-4	#	
6	9207000	Heterozygous	Wild type	Heterozygous	Wild type	TGAGTAACCCTC	CTAGTTTGGGAA	#		#		#	6 7	#	-2 -1	****	#		#		#	3 4	#	1 2	
6	9222448	Homozygous	Homozygous	Homozygous	Homozygous	GTGTGTGGTGTC	CCTGTGTGTGTA	#	-6	#	2	#		#		****	#	-9	#	5	#		#	
6	9742760	Wild type	Wild type	Wild type	Heterozygous	AGAGAAGAGAAA	AAGAAAAGAAAA	#		#		#		#		****	#		#		#		#	
6	10278426	Homozygous	Homozygous	Homozygous	Homozygous	ATACATATATAT	TAGAGAGATAGA	#		#		#		#		****	#		#		#		#	
6	10598910	Heterozygous	Wild type	Wild type	Wild type	ATCAAACAGGCT	TTCTTTCCAGGG	#	-4	#	8	#	8 9	#		****	#	-7	#	11	#	5 6	#	
6	10858801	Homozygous	Homozygous	Homozygous	Homozygous	CCAAAGGGCCTT	TTAAAAGACAGA	#	-7 -6	#		#		#	-9 -1	****	#	-10 -9	#		#		#	-6 2	
6	11398155	Wild type	Heterozygous	Wild type	Wild type	CCTTTCTCTGTG	GATAACTCCAGT	#		#	9	#		#	-9	****	#		#	12	#		#	-6	
6	12614273	Heterozygous	Wild type	Wild type	Wild type	GTTCAAGTGGTG	GAAATTAGTTAG	#	-4	#		#		#		****	#	-7	#		#		#	
6	12635822	Wild type	Heterozygous	Wild type	Wild type	GTTGACCTAGCC	CTTCTATATTTT	#		#		#		#	-4 1	****	#		#		#		#	-1 4	
6	12653703	Heterozygous	Wild type	Wild type	Wild type	GAAGGAAGGAAG	GAAAGGAAGAAA	#	-9 -5	#		#	3	#		****	#	-12 -8	#		#	0	#	
6	12884847	Wild type	Heterozygous	Wild type	Wild type	ATCTGGAGGTTC	CCTCAGGAAATG	#	-8 -5	#	2	#	4	#		****	#	-11 -8	#	5	#	1	#	
6	12940016	Heterozygous	Wild type	Wild type	Wild type	TAAACAAGATAG	GACAAATCTTTA	#		#		#		#		****	#		#		#		#	
6	14272894	Wild type	Heterozygous	Wild type	Wild type	TTACTTTATTTT	TGTTCTAGAGCT	#		#		#		#		****	#		#		#		#	
6	14478033	Wild type	Heterozygous	Wild type	Wild type	TTCTTCTTCTTA	ATTATTATTATT	#		#		#		#		****	#		#		#		#	
6	15164566	Wild type	Wild type	Wild type	Heterozygous	CTCTGCTACATA	ATGTTTCTGGAG	#		#		#	7	#		****	#		#		#	4	#	
6	15258972	Heterozygous	Wild type	Wild type	Wild type	AGAACTCGTTTT	TTTTTTCCTAAA	#	homopolymer	
6	15461439	Heterozygous	Heterozygous	Wild type	Homozygous	AATAATAATAAG	GAAGAAGAAGAA	#		#		#		#		****	#		#		#		#	
6	15618293	Homozygous	Homozygous	Homozygous	Homozygous	TGCCCACATCTA	ATTTCCTTTCCT	#		#	6 11	#		#	-7 -6	****	#		#	9 14	#		#	-4 -3	
6	16481661	Homozygous	Homozygous	Homozygous	Homozygous	CTTTCTTTCTTC	CCTTCCTTCCTT	#		#	2 6 10	#		#		****	#		#	5 9 13	#		#	
6	16622425	Wild type	Heterozygous	Wild type	Wild type	ACCCCCGACCCC	CTTTTTTTTTCT	#	homopolymer	
6	16904877	Heterozygous	Wild type	Wild type	Wild type	GTTCTTCCTCCC	CGAAGGAATTTA	#		#		#	3	#	-3 0 1	****	#		#		#	0	#	0 3 4	
6	17033203	Homozygous	Homozygous	Homozygous	Homozygous	TCCTGCCATATT	TTAAAGGTAAAC	#		#		#	4	#	-8 -4	****	#		#		#	1	#	-5 -1	
6	17123535	Wild type	Heterozygous	Wild type	Wild type	TCTCTCTCTCTG	GACACACACACA	#		#		#		#		****	#		#		#		#	
6	17335248	Homozygous	Homozygous	Homozygous	Homozygous	TTACCAGATGTC	CCTGGCCTGAAG	#		#	2 7	#	2	#	-6	****	#		#	5 10	#	-1	#	-3	
6	17861143	Homozygous	Wild type	Heterozygous	Wild type	TGCTTCTTGTGC	CTGCCTTCAGAT	#		#	5	#		#		****	#		#	8	#		#	
6	17971796	Heterozygous	Wild type	Wild type	Wild type	GCTTCCATTTTG	GGAATAAGACCT	#		#	11	#	-1	#	-5	****	#		#	14	#	-4	#	-2	
6	18705323	Wild type	Wild type	Heterozygous	Wild type	TCTCTCTCTCTC	CTGTGTGTGTGT	#		#		#		#		****	#		#		#		#	
6	19567327	Heterozygous	Wild type	Wild type	Wild type	AAACAAATAGAG	GGAGAAAGTGTG	#		#		#	-1	#		****	#		#		#	-4	#	
6	19735738	Heterozygous	Wild type	Wild type	Wild type	AGCTCTGAGCCC	CCATTTTTTAAT	#		#	2	#		#	0 1	****	#		#	5	#		#	3 4	
6	19933216	Heterozygous	Wild type	Wild type	Wild type	CAAAAGATGCCC	CCACCATGCCAC	#		#	2 5 10	#		#	0 1	****	#		#	5 8 13	#		#	3 4	
6	19989477	Heterozygous	Wild type	Wild type	Wild type	AGAATGAGATGG	GGGAGCTTGCAG	#	-2	#		#	-1 0	#		****	#	-5	#		#	-4 -3	#	
6	20172627	Heterozygous	Wild type	Wild type	Wild type	GAAAAGAGAAAG	GGGAAAATAAAG	#		#		#	-1 0	#		****	#		#		#	-4 -3	#	
6	20404163	Wild type	Heterozygous	Wild type	Wild type	AACAAAGTTTCC	CACCTGGGAACA	#		#	4	#	4 5	#	1	****	#		#	7	#	1 2	#	4	
6	20440168	Wild type	Heterozygous	Wild type	Wild type	TTTTCTTTAGAG	GGACATAATCAT	#		#		#	-1	#		****	#		#		#	-4	#	
6	20471956	Wild type	Wild type	Heterozygous	Wild type	TAATATTCACTC	CACTGGTAAGTG	#		#		#	3	#		****	#		#		#	0	#	
6	21273723	Wild type	Wild type	Heterozygous	Wild type	GGGCTTTTAATG	GAACTCCATTTC	#	-12 -11	#	7	#		#		****	#	-15 -14	#	10	#		#	
6	21671476	Heterozygous	Wild type	Wild type	Wild type	AGAGATAGAGAG	GATAGAGAGATA	#		#		#		#		****	#		#		#		#	
6	22089465	Heterozygous	Wild type	Heterozygous	Wild type	TTTTGCAGGAAC	CCATTGTTCAGA	#	-5	#	2	#		#		****	#	-8	#	5	#		#	
6	22655132	Homozygous	Homozygous	Homozygous	Homozygous	TTCACATGCTAA	AACAGACACCAT	#		#	10	#		#		****	#		#	13	#		#	
6	22745337	Homozygous	Homozygous	Homozygous	Homozygous	CTATCAAGTCTT	TTGGTATTCTAT	#		#		#	1	#		****	#		#		#	-2	#	
6	22971241	Homozygous	Homozygous	Homozygous	Homozygous	TAAAAGAGTGGG	GATTGTCCTAAT	#	-3 -2	#	8	#		#		****	#	-6 -5	#	11	#		#	
6	23594918	Heterozygous	Wild type	Wild type	Wild type	ACCAAGCTATTC	CTTTTAGCATCT	#		#		#		#	-8	****	#		#		#		#	-5	
6	23679661	Wild type	Heterozygous	Wild type	Wild type	TCCCTCCCTCCA	ACCCCTCCCTCC	#		#	3 4 5 8 9 12	#		#	-8 -7 -4 -3 0	****	#		#	6 7 8 11 12 15	#		#	-5 -4 -1 0 3	
6	23775351	Wild type	Wild type	Wild type	Heterozygous	GATTCCTATCTG	GATGTCTAGATA	#		#		#		#	-5	****	#		#		#		#	-2	
6	23913288	Heterozygous	Wild type	Wild type	Wild type	TTAGGTATTTTC	CCTCGTTTACAT	#	-9	#	2	#		#		****	#	-12	#	5	#		#	
6	24793311	Wild type	Wild type	Heterozygous	Wild type	TAGTTCAAGATG	GTAAGTGAAAAC	#		#		#		#		****	#		#		#		#	
6	25080711	Heterozygous	Wild type	Wild type	Wild type	ATGGGCCTTGAC	CTCTCACATGTC	#	-10 -9	#		#		#	-4	****	#	-13 -12	#		#		#	-1	
6	25550201	Wild type	Wild type	Wild type	Heterozygous	TTGGAAATGTAG	GATGAGGAAAAT	#	-10	#		#	4	#		****	#	-13	#		#	1	#	
6	25973057	Homozygous	Homozygous	Homozygous	Homozygous	GAGGGGGGAGGT	TAAAGGAGGAGG	#	-10 -9 -8 -7 -6 -3	#		#	3 6 9	#		****	#	-13 -12 -11 -10 -9 -6	#		#	0 3 6	#	
6	27526963	Wild type	Heterozygous	Wild type	Wild type	GAGTTCTATAAG	GAGAGGAGGCAG	#		#		#	3 6	#		****	#		#		#	0 3	#	
6	28556437	Heterozygous	Wild type	Wild type	Wild type	GATTCACCTCCC	CTCTGCATTCTA	#		#		#		#	-3 0 1	****	#		#		#		#	0 3 4	
6	28652788	Homozygous	Homozygous	Homozygous	Homozygous	CATATAGGTATT	TTTTTTTTTGTT	#	homopolymer	
6	28977336	Heterozygous	Wild type	Wild type	Wild type	GGCAAAGTGAGG	GGTGGCTGCCTC	#	-12 -2	#	10	#	-1 2	#		****	#	-15 -5	#	13	#	-4 -1	#	
6	29125589	Homozygous	Homozygous	Homozygous	Homozygous	TGGTTGGTTGGC	CTGGCTGGCTGG	#	-11 -7 -3	#		#	1 5 9	#		****	#	-14 -10 -6	#		#	-2 2 6	#	
6	30029070	Wild type	Heterozygous	Wild type	Wild type	GGTTCTAAGACC	CTGCCATATCCT	#	-12	#	5 11	#		#	1	****	#	-15	#	8 14	#		#	4	
6	30151164	Wild type	Wild type	Wild type	Heterozygous	CTTCCTAAAGAT	TGGAGGCTGCAA	#		#		#	0 3	#	-6	****	#		#		#	-3 0	#	-3	
6	30414229	Heterozygous	Wild type	Wild type	Wild type	ATATATATATAT	TAGAGAGAGAGA	#		#		#		#		****	#		#		#		#	
6	30610523	Wild type	Wild type	Heterozygous	Wild type	ACGTACCCCCCC	CCCCCAGCATAA	#	homopolymer	
6	30751393	Homozygous	Homozygous	Homozygous	Homozygous	TGTACACAGTAG	GTAGAAATTGAA	#		#		#		#		****	#		#		#		#	
6	30807475	Wild type	Wild type	Heterozygous	Wild type	GTATTTCATATC	CGTTCATTGCAC	#		#		#		#		****	#		#		#		#	
6	30919643	Wild type	Wild type	Heterozygous	Wild type	GGGGGGGGGGGT	TGTACTTTCCAT	#	homopolymer	
6	31445385	Heterozygous	Wild type	Wild type	Wild type	AAGAGGGAGGGG	GGGGTGTTGGGG	#	-8 -7 -4 -3 -2	#		#	-1 0 1 7 8 9	#		****	#	-11 -10 -7 -6 -5	#		#	-4 -3 -2 4 5 6	#	
6	31918795	Wild type	Wild type	Wild type	Heterozygous	GGGGATATAGCA	ACAGTTAGTAAA	#	-12 -11 -10	#		#		#		****	#	-15 -14 -13	#		#		#	
6	32006218	Heterozygous	Wild type	Wild type	Wild type	CTTAATACACCC	CATTTGTCCTCT	#		#	9	#		#	0 1	****	#		#	12	#		#	3 4	
6	32041350	Homozygous	Homozygous	Homozygous	Homozygous	CCTCCTCTTCCA	ACCTCCTCCTTC	#		#	3 6 9	#		#	-9 -6 0	****	#		#	6 9 12	#		#	-6 -3 3	
6	33269564	Wild type	Homozygous	Heterozygous	Wild type	CTATGTATGACC	CAATCAGATCAA	#		#		#		#	1	****	#		#		#		#	4	
6	34717005	Heterozygous	Wild type	Wild type	Wild type	ACAAGGCAGGAG	GGGGTGGGTGGT	#	-8 -4	#		#	-1 0 1 4 5 8	#		****	#	-11 -7	#		#	-4 -3 -2 1 2 5	#	
6	35711958	Wild type	Wild type	Heterozygous	Wild type	AGCTAGACTTTC	CCACACTTCCTG	#		#	2 10	#		#		****	#		#	5 13	#		#	
6	35856659	Wild type	Homozygous	Heterozygous	Wild type	ATAGTTAGGCTG	GTAATCAATACA	#	-5	#		#		#		****	#	-8	#		#		#	
6	36456683	Wild type	Wild type	Heterozygous	Wild type	TGCTGGTCTTGG	GGTGCATTACTT	#	-8 -2	#		#	-1	#		****	#	-11 -5	#		#	-4	#	
6	36632449	Homozygous	Homozygous	Homozygous	Homozygous	TTTTCCTTTAGG	GCACTAAAGTAG	#	-2	#		#		#	-5	****	#	-5	#		#		#	-2
[truncated: 555,762 more chars]
