# Supplementary material for: Genetic variation may confound analysis of CRISPR-Cas9 off-target mutations
Source: Cell Discov. 2018 Apr 17;4:18. doi: 10.1038/s41421-018-0025-2 (PMC5902475; doi:10.1038/s41421-018-0025-2)
Supplement: Supplementary file 3 — Dataset 2 [file 41421_2018_25_MOESM3_ESM.txt]

chr	position	B6-1	B6-2	B6-3	CRISPR-edited	upstream 11bp+position	position+downstream 11bp	#	upstream NGG	#	downstream CCN	#	downstream NGG	#	upstream CCN	****	#	upstream NGG -3	#	downstream CCN +3	#	downstream NGG -3	#	upstream CCN +3
X	5101912	Heterozygous	Heterozygous	Heterozygous	Heterozygous	TGTGATTTCACC	CTTTTTTTTTTT	#	homopolymer	
X	6392692	Wild type	Heterozygous	Wild type	Wild type	AAACCCTGTCTC	CAAAAAAAAAAA	#	homopolymer	
X	7160796	Heterozygous	Wild type	Wild type	Wild type	TTCTCTTTTTTG	GTTTTTTTTTTT	#	homopolymer	
X	7322754	Wild type	Heterozygous	Heterozygous	Heterozygous	TTCTTCTTCTTC	CTTTTTTTTTTT	#	homopolymer	
X	8925039	Heterozygous	Homozygous	Homozygous	Homozygous	TCTACAGCACTG	GCCCCCCCCCCA	#	homopolymer	
X	9251129	Homozygous	Heterozygous	Homozygous	Homozygous	AATGTTTTAATT	TAAAAAAAAAAA	#	homopolymer	
X	9306741	Heterozygous	Homozygous	Homozygous	Heterozygous	CATATGAAGTGG	GTTTTTTTTTTT	#	homopolymer	
X	9777443	Wild type	Heterozygous	Heterozygous	Wild type	CCTCTTTTCTAC	CTTTTTTTTTTT	#	homopolymer	
X	10386096	Wild type	Heterozygous	Wild type	Wild type	TAGTAGAGGAAG	GAAAAAAATCAT	#	homopolymer	
X	10412359	Wild type	Wild type	Wild type	Heterozygous	GCCACAGTGAGA	ATTTTTTTTTTT	#	homopolymer	
X	11438252	Wild type	Heterozygous	Wild type	Wild type	CTGTGACTTCCT	TGGGGGGGGGGG	#	homopolymer	
X	12429340	Wild type	Heterozygous	Wild type	Heterozygous	AGAGAAAGAACA	AAAAGAAAGAAA	#		#		#		#		****	#		#		#		#	
X	12517345	Heterozygous	Wild type	Wild type	Wild type	CCTGCTTCAGCA	ACCCCCCCCCCC	#	homopolymer	
X	13116118	Heterozygous	Homozygous	Homozygous	Heterozygous	AAATATTATTAC	CTTTTTTTTTTT	#	homopolymer	
X	13417795	Homozygous	Homozygous	Homozygous	Homozygous	AACCTTGTCTAG	GAAAAAAAAAAA	#	homopolymer	
X	14488741	Wild type	Heterozygous	Heterozygous	Wild type	TTTACCTTAAGC	CTTTTTTTTTTT	#	homopolymer	
X	15667587	Homozygous	Homozygous	Homozygous	Homozygous	TAATTGCATTGA	ATTTTTTTTTTT	#	homopolymer	
X	17996147	Wild type	Heterozygous	Wild type	Wild type	AATAAAAAATTG	GAAAAAAAAAAA	#	homopolymer	
X	18414204	Homozygous	Homozygous	Homozygous	Homozygous	GTATTGTTGTAT	TAAAAAACATAT	#	homopolymer	
X	19186567	Wild type	Heterozygous	Wild type	Wild type	GAATATGCATTC	CTTTTTTTTTTT	#	homopolymer	
X	19544620	Wild type	Wild type	Wild type	Homozygous	AAACTCCCAACC	CAAAAAAAAAAA	#	homopolymer	
X	21473124	Wild type	Wild type	Wild type	Heterozygous	AATAAAAAATGG	GAAAAAAAAAAA	#	homopolymer	
X	21670632	Heterozygous	Heterozygous	Wild type	Wild type	AAAAAACAAAAC	CAAAAAAAAAAA	#	homopolymer	
X	21859750	Homozygous	Homozygous	Homozygous	Homozygous	TCAGTAAGGGAT	TGGGCCTGTGGA	#	-5 -4	#	6	#	0 1 8	#		****	#	-8 -7	#	9	#	-3 -2 5	#	
X	22144050	Wild type	Wild type	Heterozygous	Heterozygous	TAATTTTTCATG	GTTTTTTTTTTT	#	homopolymer	
X	22202101	Homozygous	Heterozygous	Heterozygous	Heterozygous	GAGCACAGTATC	CTTTTTTTTTTT	#	homopolymer	
X	31732925	Wild type	Heterozygous	Heterozygous	Wild type	CTTTTATTGCTC	CTTTTTTTTTTG	#	homopolymer	
X	31734391	Heterozygous	Wild type	Heterozygous	Heterozygous	ATATCTGTGTTT	TAAAAAAAAAAA	#	homopolymer	
X	31743074	Heterozygous	Heterozygous	Heterozygous	Wild type	GGAGTGGGTGGG	GAGGGGAGTGGG	#	-12 -7 -6 -3 -2	#		#	1 2 3 8 9	#		****	#	-15 -10 -9 -6 -5	#		#	-2 -1 0 5 6	#	
X	31750556	Wild type	Wild type	Wild type	Heterozygous	AGACTTGAAGTT	TTTATCATACAT	#		#		#		#		****	#		#		#		#	
X	36529625	Wild type	Heterozygous	Wild type	Wild type	CTCTGCCCCATA	ACCCCCCCCCCC	#	homopolymer	
X	36552564	Wild type	Heterozygous	Wild type	Heterozygous	ACTCCGCTCGAC	CTTTTTTTTTTT	#	homopolymer	
X	37028922	Homozygous	Homozygous	Homozygous	Homozygous	CACACCGCTTGT	TCGCACGCGCAC	#		#		#		#	-5	****	#		#		#		#	-2	
X	37811881	Heterozygous	Wild type	Heterozygous	Heterozygous	CCTCACCCCCCC	CTTTTTAGTGCA	#	homopolymer	
X	38175136	Homozygous	Homozygous	Heterozygous	Homozygous	TTTTAATTTAAA	ATTTTTTAAAGG	#	homopolymer	
X	38353327	Homozygous	Homozygous	Homozygous	Homozygous	GAACTAATGCTG	GTTTTTTTTTTT	#	homopolymer	
X	38656804	Wild type	Wild type	Heterozygous	Wild type	CATTGGAGGAGT	TGGGGGGCATAG	#	homopolymer	
X	39697555	Homozygous	Homozygous	Wild type	Homozygous	GGGACTGGGAAA	AGGGGGATAATA	#	homopolymer	
X	39723029	Homozygous	Homozygous	Heterozygous	Heterozygous	ATCAAAGACTAA	ATTTTTTTTTAA	#	homopolymer	
X	40942551	Wild type	Heterozygous	Wild type	Wild type	GCCAACCACTGA	ACCCCCCCCCCC	#	homopolymer	
X	41795167	Homozygous	Wild type	Wild type	Wild type	TATTCCCTTCTA	ACCCCCCCCCCC	#	homopolymer	
X	42208666	Homozygous	Homozygous	Heterozygous	Homozygous	TGTGGGTGTGTC	CTTTTTTTTTTT	#	homopolymer	
X	42224505	Wild type	Heterozygous	Wild type	Wild type	TTTTGTTTTTTG	GTTTTTTTTTTG	#	homopolymer	
X	42945966	Homozygous	Homozygous	Heterozygous	Homozygous	TTCTTCACTTCC	CTTTTTTTTTTC	#	homopolymer	
X	42959280	Homozygous	Homozygous	Homozygous	Heterozygous	GCATGTGTAGCA	ATTTTGGGAGCC	#		#	12	#	4 5	#		****	#		#	15	#	1 2	#	
X	43724379	Heterozygous	Heterozygous	Homozygous	Homozygous	CAGCATCAGGAA	ATTTTTTTTTTT	#	homopolymer	
X	44146176	Homozygous	Homozygous	Homozygous	Homozygous	TTTGCGTTTTTG	GTTTTTTTTTTC	#	homopolymer	
X	44354332	Homozygous	Homozygous	Homozygous	Homozygous	AAATGGATAAGC	CAAAAAAAAAAA	#	homopolymer	
X	44413020	Homozygous	Homozygous	Homozygous	Homozygous	GGACTGGGGGGA	AGGGGGCAACAT	#	homopolymer	
X	44620163	Homozygous	Homozygous	Homozygous	Homozygous	CTATCCAGATGC	CTTTTTTTTTAA	#	homopolymer	
X	44804111	Homozygous	Heterozygous	Homozygous	Homozygous	GACACTACTTGA	ATTTTTTTTTTT	#	homopolymer	
X	45680356	Wild type	Heterozygous	Homozygous	Heterozygous	CTTTCGTTTCTG	GTTTTTTTTTTT	#	homopolymer	
X	45846580	Wild type	Heterozygous	Wild type	Wild type	TTGAACACAGGA	ACCCCCCCCCCC	#	homopolymer	
X	46687922	Wild type	Heterozygous	Wild type	Wild type	TTTGTTGTTGGG	GTTTTTTTTTTT	#	homopolymer	
X	47160344	Homozygous	Homozygous	Homozygous	Homozygous	TGAGGGCCTATG	GTTAATATCTAT	#	-9 -8	#		#		#	-3	****	#	-12 -11	#		#		#	0	
X	48125802	Homozygous	Homozygous	Heterozygous	Heterozygous	TTCGTTTTTTTG	GTTTTTTTTTTT	#	homopolymer	
X	48217380	Heterozygous	Heterozygous	Homozygous	Heterozygous	ACCTGGCAATGC	CAAAAAAAAAAA	#	homopolymer	
X	49321761	Wild type	Wild type	Heterozygous	Wild type	AAACTGGAAAAT	TGGGGGGGGGGG	#	homopolymer	
X	50206044	Wild type	Heterozygous	Wild type	Wild type	TTTCAATTTCAT	TAAAAAAAAATC	#	homopolymer	
X	50487680	Heterozygous	Heterozygous	Wild type	Homozygous	ATTACATTAATT	TCCCCCCCCCGG	#	homopolymer	
X	52238239	Wild type	Heterozygous	Wild type	Wild type	CTCTAATTGTTC	CGGGGGGGGGGG	#	homopolymer	
X	52803320	Wild type	Heterozygous	Homozygous	Heterozygous	GAATTATACAAG	GTTTTTTTTTTT	#	homopolymer	
X	53765446	Heterozygous	Homozygous	Wild type	Wild type	AAAAAAAACTTG	GTTTTTTTTTTT	#	homopolymer	
X	53924498	Wild type	Homozygous	Wild type	Wild type	TCCCAACATTAG	GTTTTTTTTTTT	#	homopolymer	
X	56602974	Homozygous	Homozygous	Homozygous	Homozygous	TTAATTATGAGT	TGGGTTGTGAGC	#		#		#	0 1	#		****	#		#		#	-3 -2	#	
X	58025822	Homozygous	Wild type	Wild type	Wild type	CATTCTGGTCTC	CAAAAAAAAAAA	#	homopolymer	
X	58765234	Wild type	Wild type	Heterozygous	Wild type	TGCCAAATGCTC	CTTTTTTTTTTT	#	homopolymer	
X	59147022	Heterozygous	Heterozygous	Wild type	Wild type	GAAACCTTCCCG	GAAAAAAAAAAA	#	homopolymer	
X	59368630	Heterozygous	Wild type	Heterozygous	Wild type	CTGGCACAGAGA	ATTTTTTTTTTT	#	homopolymer	
X	59785056	Heterozygous	Wild type	Wild type	Wild type	TATTCAAAAGAA	AGACTTGTTAGT	#		#		#		#		****	#		#		#		#	
X	60369212	Heterozygous	Homozygous	Wild type	Homozygous	AAAAAAATTACT	TGGGAAAAGTAA	#		#		#	0 1	#		****	#		#		#	-3 -2	#	
X	60394329	Homozygous	Homozygous	Homozygous	Homozygous	AATGAATGTTGG	GAAAACATGGAC	#	-2	#		#	7	#		****	#	-5	#		#	4	#	
X	60474610	Homozygous	Heterozygous	Homozygous	Homozygous	TGAATGCTTAGC	CGTTGAGTGAGG	#		#		#	9	#		****	#		#		#	6	#	
X	60528897	Homozygous	Homozygous	Homozygous	Homozygous	GATGACTAAGGA	ACTATTGAACAC	#	-3	#		#		#		****	#	-6	#		#		#	
X	60534293	Homozygous	Homozygous	Homozygous	Heterozygous	ACCAAGGACCTC	CTCCCTCCCATT	#	-7	#	4 5 8 9	#		#	-8 -1	****	#	-10	#	7 8 11 12	#		#	-5 2	
X	60949548	Homozygous	Homozygous	Homozygous	Homozygous	CTGTGCATTTGA	AGGGCCAGCCTG	#		#	6 10	#	0 1	#		****	#		#	9 13	#	-3 -2	#	
X	61701572	Wild type	Heterozygous	Wild type	Heterozygous	TCTTTTTTTTTC	CTTTTTTTTTTT	#	homopolymer	
X	62577384	Wild type	Heterozygous	Wild type	Wild type	GAATTTTAAAAC	CTTTTTTTTTTT	#	homopolymer	
X	62884802	Wild type	Heterozygous	Wild type	Wild type	ATACCTATTTTC	CTTTTTTTTTTT	#	homopolymer	
X	63092336	Wild type	Heterozygous	Wild type	Heterozygous	AGAATTTCTGAG	GTTTTTTTTTTT	#	homopolymer	
X	63200590	Wild type	Wild type	Wild type	Heterozygous	CAATCCTGACTT	TAAAAAAAAAAA	#	homopolymer	
X	63300171	Heterozygous	Heterozygous	Heterozygous	Heterozygous	ACAAAAGAAAAC	CAAAAAAAAAAA	#	homopolymer	
X	63407494	Heterozygous	Wild type	Wild type	Wild type	ACTGAGGAAACA	ATTTTTTTTTCC	#	homopolymer	
X	63720054	Wild type	Wild type	Heterozygous	Wild type	CCTCCAAGTACC	CAAAAAAAAAAA	#	homopolymer	
X	64428009	Wild type	Heterozygous	Wild type	Heterozygous	CAACCACATACC	CTTTTTTTTTTT	#	homopolymer	
X	64717997	Homozygous	Homozygous	Heterozygous	Homozygous	TTTCAGTGTATA	ATTTTTTTTATG	#	homopolymer	
X	64881324	Heterozygous	Heterozygous	Heterozygous	Heterozygous	CAGATCAAGGGG	GAAAAAAAAAAA	#	homopolymer	
X	65366998	Heterozygous	Wild type	Wild type	Wild type	TCTGCTTACTAA	ATTTTTTTTTTT	#	homopolymer	
X	66074268	Wild type	Heterozygous	Wild type	Wild type	TTTTTTATTTTG	GTTTTTTTTTTG	#	homopolymer	
X	66570116	Wild type	Heterozygous	Wild type	Wild type	AATAAAAAATGG	GAAAAAAAAAAA	#	homopolymer	
X	66859114	Homozygous	Homozygous	Homozygous	Homozygous	AAACCAATCAAG	GAAAAAAATTAT	#	homopolymer	
X	67635457	Heterozygous	Homozygous	Homozygous	Wild type	TCATTGTGGAGG	GAAAAAAAAAAA	#	homopolymer	
X	67749240	Wild type	Wild type	Wild type	Heterozygous	CGCCTGGCTCAG	GTTTTTTTTTTT	#	homopolymer	
X	67923690	Heterozygous	Heterozygous	Heterozygous	Homozygous	GTAATGTTAAAG	GAAAAAAAAAAA	#	homopolymer	
X	68393490	Wild type	Wild type	Wild type	Heterozygous	TTCTTTCTTTCC	CTTTTTTTTTTT	#	homopolymer	
X	68767522	Homozygous	Homozygous	Homozygous	Homozygous	GTGGAGGGGGTG	GCTCCTCTGCCC	#	-10 -7 -6 -5 -4	#	5 11 12	#		#		****	#	-13 -10 -9 -8 -7	#	8 14 15	#		#	
X	70024340	Heterozygous	Homozygous	Homozygous	Homozygous	GAAACAGACTAA	ATTTTTTTTTTT	#	homopolymer	
X	70951101	Wild type	Wild type	Heterozygous	Wild type	ATTACTAAGTCC	CAAAAAAAAAAA	#	homopolymer	
X	71627742	Wild type	Wild type	Wild type	Heterozygous	AATTTATTTCTG	GTTTTTTTTTTT	#	homopolymer	
X	71838405	Wild type	Homozygous	Heterozygous	Heterozygous	ATTCATGACAGG	GTTTTTTTTTTT	#	homopolymer	
X	71943405	Wild type	Wild type	Heterozygous	Wild type	AAAAGGAAGAAG	GAAAAAAAAAAG	#	homopolymer	
X	72421980	Heterozygous	Heterozygous	Wild type	Heterozygous	CCCAACCAACTG	GTTTTTTTTTTT	#	homopolymer	
X	73597461	Heterozygous	Heterozygous	Heterozygous	Wild type	TTGTTATTTGTT	TGGGGGGGGGGG	#	homopolymer	
X	73654756	Homozygous	Wild type	Wild type	Wild type	TAAATAAATCTT	TAAAAAAAAAAA	#	homopolymer	
X	73793057	Homozygous	Wild type	Heterozygous	Wild type	ACCCTATCTTGA	ACCCCCCCCCCC	#	homopolymer	
X	75181925	Homozygous	Homozygous	Homozygous	Homozygous	AACTAGGAGCTG	GTTTTTTTTTTT	#	homopolymer	
X	75676206	Wild type	Homozygous	Wild type	Heterozygous	AGAACCTTAATT	TAAAAAAAAACT	#	homopolymer	
X	75900045	Homozygous	Homozygous	Heterozygous	Heterozygous	ACCCTGTTTAAG	GTTTTTTTTTTT	#	homopolymer	
X	76172481	Heterozygous	Wild type	Wild type	Wild type	TTTTTCTTTCTG	GTTTTTTTTTTG	#	homopolymer	
X	76431140	Wild type	Heterozygous	Wild type	Heterozygous	CTGCTTCAGGCT	TGGGGGGGGGGT	#	homopolymer	
X	76569741	Heterozygous	Wild type	Heterozygous	Wild type	CATGTTCAAAAG	GAAAAAAAAATG	#	homopolymer	
X	77248653	Wild type	Homozygous	Heterozygous	Homozygous	GTATGATATCTT	TAAAAAAAAAAA	#	homopolymer	
X	77369583	Homozygous	Homozygous	Wild type	Heterozygous	CTCATGTTTCCT	TAAAAAAAAAAA	#	homopolymer	
X	77425624	Wild type	Heterozygous	Heterozygous	Homozygous	TTTTCTTTTTTC	CTTTTTTTTTTT	#	homopolymer	
X	78445925	Wild type	Homozygous	Homozygous	Heterozygous	TGGGAGGACACC	CAAAAAAAAAAA	#	homopolymer	
X	78453260	Heterozygous	Wild type	Wild type	Wild type	TCAGATATTGAC	CAAAAAAAAAAA	#	homopolymer	
X	78671971	Heterozygous	Wild type	Wild type	Wild type	GACACGCTTTAT	TAAAAAAAAAAA	#	homopolymer	
X	78793930	Homozygous	Homozygous	Wild type	Homozygous	TAATGAAAAAAA	ATTTTTTTTTTG	#	homopolymer	
X	80073724	Homozygous	Homozygous	Homozygous	Homozygous	GGATGTCGAACA	ATTTTTTTTACA	#	homopolymer	
X	80342750	Homozygous	Homozygous	Heterozygous	Homozygous	GTAGGTATATCC	CTTTTTTTTTTT	#	homopolymer	
X	80618690	Wild type	Homozygous	Heterozygous	Heterozygous	AACCAGCCAGAA	ACCCCCCCCCCA	#	homopolymer	
X	81058272	Homozygous	Homozygous	Homozygous	Homozygous	AAAGCTCAAGGG	GAAAAAAAAAAA	#	homopolymer	
X	81086853	Wild type	Wild type	Wild type	Heterozygous	TGATTGTTTGGG	GTTTTTTTTTTT	#	homopolymer	
X	81558318	Wild type	Heterozygous	Wild type	Heterozygous	ATAGGGCCAGCG	GTTTTTTTTTTT	#	homopolymer	
X	81887807	Wild type	Heterozygous	Wild type	Wild type	AGTTGATTTTCT	TAAAAAAAAAAA	#	homopolymer	
X	83376384	Wild type	Wild type	Wild type	Homozygous	ATGGTGATATTC	CTTATCAGGATT	#	-10	#		#	6	#		****	#	-13	#		#	3	#	
X	85063705	Homozygous	Homozygous	Homozygous	Homozygous	ATTTTGAGTTTG	GTTTTTTTTTTA	#	homopolymer	
X	85584831	Homozygous	Homozygous	Homozygous	Homozygous	TCTCGAAAAACC	CAAAAAAAAAAA	#	homopolymer	
X	85594661	Heterozygous	Wild type	Wild type	Wild type	TTTTTTAGCCAG	GTTTTTTTTTTC	#	homopolymer	
X	85900327	Wild type	Wild type	Heterozygous	Wild type	CTTCTTTTTCCA	ATTTTTTTTTTT	#	homopolymer	
X	86837858	Wild type	Heterozygous	Wild type	Wild type	AAATCATGTTAG	GAAAAAAAAAAT	#	homopolymer	
X	87107530	Heterozygous	Homozygous	Homozygous	Homozygous	TCCGTCTCCTTC	CTTTTTTTTTTT	#	homopolymer	
X	87983130	Homozygous	Homozygous	Heterozygous	Homozygous	CAAAGTGTTAAA	ATTTTTTTTTTT	#	homopolymer	
X	88449690	Heterozygous	Wild type	Wild type	Wild type	TTTGTTTTTGGG	GTTTTTTTTTTT	#	homopolymer	
X	89158166	Homozygous	Homozygous	Heterozygous	Wild type	AAAAACAAAAAG	GAAAAAAAAAAG	#	homopolymer	
X	89717155	Wild type	Heterozygous	Wild type	Wild type	TATTTGTTTTGA	ATTTTTTTTTTT	#	homopolymer	
X	90470825	Homozygous	Homozygous	Homozygous	Heterozygous	AAGGACATAAAC	CAAAAAAAAAAA	#	homopolymer	
X	91098943	Wild type	Heterozygous	Wild type	Wild type	AAATCCAATATT	TCCCCCCCCATG	#	homopolymer	
X	92060796	Heterozygous	Heterozygous	Homozygous	Homozygous	GATATCTAAGGG	GTTTTTTTTTGT	#	homopolymer	
X	92128834	Heterozygous	Homozygous	Heterozygous	Homozygous	AAACCCTGTCTC	CAAAAAAAAAAA	#	homopolymer	
X	92268093	Homozygous	Homozygous	Homozygous	Heterozygous	TATTAACAATGC	CAAAAAAAAAAA	#	homopolymer	
X	92639447	Wild type	Wild type	Wild type	Heterozygous	TCATCCCTCATC	CAAAAAAAAAAA	#	homopolymer	
X	92666698	Wild type	Wild type	Wild type	Heterozygous	CACTAGCATGGG	GAAAAAAAAAAA	#	homopolymer	
X	92923831	Wild type	Wild type	Wild type	Heterozygous	TTCTTCTTCTTC	CTTTTTTTAATG	#	homopolymer	
X	93042652	Wild type	Wild type	Wild type	Heterozygous	AGAGATTATGTG	GCCCCCCCCCCT	#	homopolymer	
X	93175906	Homozygous	Homozygous	Wild type	Homozygous	TCTTGATTTTCT	TAAAAAAAAAAA	#	homopolymer	
X	93490236	Wild type	Homozygous	Homozygous	Homozygous	AAAACAGGAATT	TAAAAAAAAAAA	#	homopolymer	
X	95034774	Heterozygous	Wild type	Heterozygous	Heterozygous	GAGAACCTTGCC	CAAAAAAAAAAA	#	homopolymer	
X	95096926	Heterozygous	Homozygous	Heterozygous	Homozygous	GCTGATATGAGG	GCCCCCCCCCAA	#	homopolymer	
X	96607487	Homozygous	Homozygous	Homozygous	Wild type	TTTCTTTCTTCC	CTTTTTTTTTTT	#	homopolymer	
X	96975157	Homozygous	Homozygous	Homozygous	Homozygous	TAGTCTTACTGA	ATTTTTTTTTTT	#	homopolymer	
X	97369834	Homozygous	Homozygous	Homozygous	Homozygous	GTCAGAGGAACA	ATTTTTTTTATA	#	homopolymer	
X	98831643	Wild type	Heterozygous	Wild type	Wild type	ACCCTGTCTCGG	GAAAAAAAAAAA	#	homopolymer	
X	99569332	Wild type	Heterozygous	Heterozygous	Wild type	CTTGTACAAAGA	ACCCCCCCCCCC	#	homopolymer	
X	100794893	Heterozygous	Homozygous	Homozygous	Homozygous	GTTTTTAAAGGA	ATTTTTTTTTTT	#	homopolymer	
X	101529503	Wild type	Wild type	Wild type	Heterozygous	TCCAAAACAGCC	CAAAAAAAAAAA	#	homopolymer	
X	101662895	Wild type	Heterozygous	Wild type	Wild type	TAAGTAAATCTT	TAAAAAAAAAAA	#	homopolymer	
X	101794479	Wild type	Heterozygous	Wild type	Heterozygous	CGCAGCAGTGTG	GCCCCCCCCCCC	#	homopolymer	
X	102011988	Wild type	Homozygous	Homozygous	Heterozygous	AAGAAAGAAAAT	TGGTACTTTTAT	#		#		#	0	#		****	#		#		#	-3	#	
X	102907549	Heterozygous	Homozygous	Homozygous	Homozygous	CATTAAACAAAC	CAAAAAATCCAC	#	homopolymer	
X	105065344	Heterozygous	Wild type	Wild type	Wild type	ATGTATTTAAGG	GAAAAAAAAAAC	#	homopolymer	
X	107623721	Wild type	Wild type	Heterozygous	Wild type	TTTTTCCAAATT	TAAAAAAAAAAA	#	homopolymer	
X	108691493	Wild type	Wild type	Wild type	Heterozygous	TCCTAGGATAGC	CAAAAAAAAAAA	#	homopolymer	
X	108753913	Homozygous	Homozygous	Homozygous	Homozygous	AAGTAATAAGAC	CAAAAAAAAAAT	#	homopolymer	
X	109743990	Wild type	Homozygous	Wild type	Wild type	TTTCTTTCTTTC	CTGAGTCTGCAT	#		#		#		#		****	#		#		#		#	
X	110803498	Homozygous	Homozygous	Heterozygous	Homozygous	ATGTAAATACTG	GTTTTTTTTTTT	#	homopolymer	
X	111155888	Homozygous	Homozygous	Homozygous	Heterozygous	TAATAGACCTCA	AGGGGTTTTAGT	#		#		#	0 1 2	#	-2	****	#		#		#	-3 -2 -1	#	1	
X	111171047	Heterozygous	Heterozygous	Homozygous	Heterozygous	GTGTGTGTGTGT	TAGTGTGTGTGT	#		#		#		#		****	#		#		#		#	
X	111206312	Homozygous	Homozygous	Homozygous	Homozygous	AATGTGAGGACT	TCCCCCCATGTT	#	homopolymer	
X	111379216	Wild type	Wild type	Wild type	Heterozygous	AGCTTGAAATAC	CAAAAAAAAAAA	#	homopolymer	
X	113252001	Heterozygous	Heterozygous	Homozygous	Wild type	TCTTCTTTTTAG	GTTTTTTTTTTT	#	homopolymer	
X	114081494	Homozygous	Homozygous	Heterozygous	Heterozygous	CTTTTTTTTTTC	CTTTTTTTTTTC	#	homopolymer	
X	114238552	Homozygous	Homozygous	Homozygous	Heterozygous	ACCTAATACATG	GAAAAAAAAAAA	#	homopolymer	
X	116103369	Wild type	Heterozygous	Heterozygous	Wild type	CTTTTCTTTTCT	TTTTCTTTTCTT	#		#		#		#		****	#		#		#		#	
X	116985300	Wild type	Heterozygous	Wild type	Wild type	TGATCAGGTATT	TGGGGGGGGGGG	#	homopolymer	
X	117307202	Heterozygous	Heterozygous	Homozygous	Heterozygous	AGAAAACTTTAG	GTTTTTTTTTTT	#	homopolymer	
X	117309776	Homozygous	Heterozygous	Wild type	Wild type	AAACAAACAAAC	CAAAAAAAAAAA	#	homopolymer	
X	117907639	Heterozygous	Wild type	Wild type	Heterozygous	TTCCCTTGATTT	TAAAAAAAAAAA	#	homopolymer	
X	118338399	Wild type	Wild type	Wild type	Heterozygous	GCCCCCACTTCC	CAAAAAAAAAAA	#	homopolymer	
X	118373944	Homozygous	Homozygous	Homozygous	Homozygous	TCAGTTAAAATG	GAAAAAAAAATA	#	homopolymer	
X	120331524	Homozygous	Homozygous	Heterozygous	Homozygous	TTTATCTTGTCA	AACCACAATATG	#		#	4	#		#		****	#		#	7	#		#	
X	120585960	Homozygous	Homozygous	Homozygous	Homozygous	AGTCAGAGACAG	GCCCAGCTCCAG	#		#	3 4 10	#		#		****	#		#	6 7 13	#		#	
X	120620923	Heterozygous	Wild type	Wild type	Wild type	AAAGGAAAAAAG	GAAAAAAAAAGT	#	homopolymer	
X	120725737	Wild type	Heterozygous	Wild type	Heterozygous	ACCCTGTCTCTG	GAAAAAAAAAAA	#	homopolymer	
X	120804212	Homozygous	Homozygous	Homozygous	Homozygous	AACTAGCAAATG	GTTTTTTTTTTT	#	homopolymer	
X	120931915	Wild type	Heterozygous	Wild type	Wild type	TAACTTCTGCAG	GTTTTTTTTTTA	#	homopolymer	
X	121296042	Homozygous	Heterozygous	Wild type	Homozygous	AAAGGAAGAAGG	GAAAAAAAAAAA	#	homopolymer	
X	121570318	Homozygous	Homozygous	Homozygous	Homozygous	GCCTTCTGAGCA	ATTTTTTTTTTT	#	homopolymer	
X	122071898	Wild type	Wild type	Wild type	Heterozygous	TTCAACAACAAC	CAAAAAAAAAAA	#	homopolymer	
X	122492144	Heterozygous	Wild type	Wild type	Wild type	TCTATATGTATT	TGGGGGGGGGGG	#	homopolymer	
X	122858122	Heterozygous	Wild type	Wild type	Heterozygous	AGTTTCTCTCCA	ATTTTTTTTTTT	#	homopolymer	
X	122929749	Wild type	Homozygous	Homozygous	Wild type	AAAAATACAGAC	CAAAAAAAAAAA	#	homopolymer	
X	122972653	Homozygous	Homozygous	Homozygous	Homozygous	CTCTCTCCAGGA	ATTTTTTTTTTT	#	homopolymer	
X	123090370	Wild type	Wild type	Homozygous	Wild type	TTTTATTCTTTG	GTTTTTTTTTTT	#	homopolymer	
X	126432059	Homozygous	Homozygous	Homozygous	Homozygous	AAAACTTGCAAT	TAAAAAAAAAAA	#	homopolymer	
X	127462224	Wild type	Wild type	Heterozygous	Wild type	TCCACTTAACTG	GAAAAAAAAAAA	#	homopolymer	
X	127756769	Wild type	Heterozygous	Wild type	Wild type	TCTCTCTCTGTG	GTTTTTTTTTTT	#	homopolymer	
X	127810980	Heterozygous	Homozygous	Wild type	Homozygous	CACAATCCCCGG	GAATGTTAACCC	#	-2	#	11 12	#		#	-3 -2 -1	****	#	-5	#	14 15	#		#	0 1 2	
X	127923508	Homozygous	Homozygous	Heterozygous	Homozygous	ACTGAGAGATCT	TCCCAGTACTCA	#		#	3 4	#		#		****	#		#	6 7	#		#	
X	127924114	Wild type	Homozygous	Wild type	Heterozygous	ATGGGGAAATTT	TACCTAAACAGA	#	-10 -9 -8	#	4	#		#		****	#	-13 -12 -11	#	7	#		#	
X	127985787	Homozygous	Heterozygous	Homozygous	Homozygous	ATTTTTATTCTG	GTTTTTTGTTTG	#	homopolymer	
X	128980310	Wild type	Wild type	Wild type	Heterozygous	TTTGTTTTTTTG	GTTTTTTTTTTG	#	homopolymer	
X	129216216	Heterozygous	Heterozygous	Wild type	Wild type	ACACAATCTCAC	CAAAAAAAAAAA	#	homopolymer	
X	129309672	Homozygous	Homozygous	Heterozygous	Homozygous	AGTCTGGATCAA	ACCCAAAAGCAT	#	-7	#	3 4	#		#		****	#	-10	#	6 7	#		#	
X	130071861	Wild type	Wild type	Heterozygous	Wild type	AATTTTAACAGG	GAAAAAAAAAAA	#	homopolymer	
X	130985059	Wild type	Wild type	Wild type	Heterozygous	TCCAGAGTGCAG	GAAAAAAAAAAA	#	homopolymer	
X	131565507	Homozygous	Homozygous	Heterozygous	Homozygous	ATAGTAACATTG	GTTTTTTTTTTT	#	homopolymer	
X	131698432	Homozygous	Heterozygous	Homozygous	Homozygous	AATACACTGGAC	CTTTTTTTTTTT	#	homopolymer	
X	132004684	Homozygous	Homozygous	Homozygous	Homozygous	GGGGCTAAACAG	GCCCCCCCTTAA	#	homopolymer	
X	132131661	Heterozygous	Wild type	Wild type	Wild type	GTTTATTATTCA	ATTTTTTTTTTA	#	homopolymer	
X	132275739	Wild type	Wild type	Wild type	Homozygous	AAAATTTTTGTT	TAAAAAAAAAAA	#	homopolymer	
X	132807633	Wild type	Homozygous	Wild type	Wild type	AAACAAACAAGC	CAAAAAAAAAAA	#	homopolymer	
X	132952482	Wild type	Heterozygous	Wild type	Wild type	CACTGGTTAAAG	GAAAAAAAAAGT	#	homopolymer	
X	133178905	Wild type	Heterozygous	Wild type	Wild type	ACGTCTCAGACC	CAAAAAAAAAAA	#	homopolymer	
X	133374662	Wild type	Homozygous	Homozygous	Homozygous	TTCAACAGAACC	CAAAAAAAAAAA	#	homopolymer	
X	133578009	Wild type	Wild type	Wild type	Heterozygous	AGGAAGATATAC	CAAAAAAAAAAA	#	homopolymer	
X	133847862	Wild type	Wild type	Wild type	Heterozygous	CTAGGAGGAAGT	TGGGGGGGGGGA	#	homopolymer	
X	133863163	Wild type	Wild type	Wild type	Heterozygous	CAATATACTATC	CAAAAAAAAAAA	#	homopolymer	
X	134091218	Homozygous	Homozygous	Homozygous	Homozygous	TTCTCCTGTTCG	GCCTCCTCCTTC	#		#	3 6 9	#		#	-5	****	#		#	6 9 12	#		#	-2	
X	134404747	Wild type	Heterozygous	Wild type	Wild type	GCAGCTCGGAGA	AGGGCGGAGGAG	#	-5	#		#	0 1 4 7	#		****	#	-8	#		#	-3 -2 1 4	#	
X	135704488	Wild type	Homozygous	Homozygous	Heterozygous	CCGTTTGTAGGG	GAAAAAAAAAAA	#	homopolymer	
X	136682098	Homozygous	Heterozygous	Heterozygous	Wild type	AAAGTCAGTAGG	GAAAAAAAAAAA	#	homopolymer	
X	136886404	Wild type	Wild type	Heterozygous	Wild type	TGCCAGTGCCTG	GAAAAAAAAAAA	#	homopolymer	
X	137116744	Heterozygous	Wild type	Wild type	Wild type	TTAATTGTAGTC	CTTTTTTTTTTT	#	homopolymer	
X	137675446	Homozygous	Homozygous	Homozygous	Homozygous	CACAGATTGCTG	GTTTTTTTTTTT	#	homopolymer	
X	138035317	Homozygous	Heterozygous	Homozygous	Heterozygous	TGCTTTGTTATG	GTTTTTTTTTTC	#	homopolymer	
X	139594520	Homozygous	Homozygous	Homozygous	Heterozygous	AGGAGAAGGGTT	TGACACTAAAAG	#	-11 -5 -4	#		#		#		****	#	-14 -8 -7	#		#		#	
X	140343774	Heterozygous	Homozygous	Homozygous	Wild type	TTTTTCAAATTA	ACCCCCCCCCCC	#	homopolymer	
X	140358792	Wild type	Wild type	Heterozygous	Wild type	CCAAGTAGATTT	TGGCTCCAGCTG	#		#	7	#	0	#	-9	****	#		#	10	#	-3	#	-6	
X	140406288	Wild type	Heterozygous	Wild type	Wild type	GTGACCTGTTGT	TGGGGGGGGGGG	#	homopolymer	
X	142437744	Heterozygous	Wild type	Wild type	Wild type	ACTGTCTTCTTC	CTTTTTTTTTTT	#	homopolymer	
X	142471677	Wild type	Wild type	Wild type	Heterozygous	ACCAGCCCCTGA	ATTTTTTTTTTT	#	homopolymer	
X	142504300	Heterozygous	Homozygous	Homozygous	Heterozygous	TCATAGGCTTAC	CAAAAAAAAAAA	#	homopolymer	
X	142900729	Wild type	Wild type	Wild type	Heterozygous	ATGCTCACTCAA	ATTTTTTTTTTT	#	homopolymer	
X	143362915	Homozygous	Homozygous	Homozygous	Homozygous	AAAATAAATCTG	GTTTTTTTTTTT	#	homopolymer	
X	143730485	Homozygous	Heterozygous	Homozygous	Wild type	GAATAGTTACAT	TGGGGGGGGGGA	#	homopolymer	
X	143919674	Heterozygous	Heterozygous	Homozygous	Homozygous	AAACAGCAATAC	CAAAAAAAAAAT	#	homopolymer	
X	144357923	Heterozygous	Homozygous	Heterozygous	Heterozygous	GTTTTGGTTTGA	ATTTTTTTTTTT	#	homopolymer	
X	144365879	Heterozygous	Homozygous	Homozygous	Homozygous	GCTTCACACTTG	GTTTTTTTTTTT	#	homopolymer	
X	144402807	Heterozygous	Heterozygous	Homozygous	Homozygous	AAAAGCAAGCAG	GCCCCCCCCCCC	#	homopolymer	
X	145325790	Homozygous	Homozygous	Homozygous	Homozygous	ATGCTACTACAT	TAAAGAGAATAA	#		#		#		#		****	#		#		#		#	
X	146225014	Wild type	Wild type	Heterozygous	Wild type	ACAAGGGAATCT	TCCCCCCCCCCC	#	homopolymer	
X	152022068	Wild type	Heterozygous	Wild type	Wild type	CCAACCTAACTG	GTTTTTTTTTTT	#	homopolymer	
X	152154759	Homozygous	Wild type	Heterozygous	Homozygous	CTCATTAAAAGG	GAAAAAAAAAAA	#	homopolymer	
X	152281519	Homozygous	Homozygous	Homozygous	Homozygous	ATGCTGGCTGTG	GCAACCAGTGGT	#	-7	#	6	#	8	#		****	#	-10	#	9	#	5	#	
X	152756822	Wild type	Heterozygous	Wild type	Heterozygous	AAATAAATCTTT	TAAAAAAAAAAA	#	homopolymer	
X	153693946	Heterozygous	Wild type	Wild type	Wild type	TTTATACAAACT	TCCCCGTCCCCT	#		#	3 4 5 9 10 11	#		#		****	#		#	6 7 8 12 13 14	#		#	
X	153863288	Homozygous	Homozygous	Homozygous	Homozygous	GTAGGCACAGGT	TAATGCATGCAG	#	-9 -3	#		#		#		****	#	-12 -6	#		#		#	
X	154205209	Wild type	Wild type	Heterozygous	Wild type	AATACACATTCT	TAAAAAAAAAAA	#	homopolymer	
X	154426606	Wild type	Heterozygous	Wild type	Heterozygous	AATGTTTATAGT	TAAAAAAAAAAA	#	homopolymer	
X	154566657	Heterozygous	Homozygous	Homozygous	Homozygous	TGAGAGCGCTAG	GAAAAAAAAAAA	#	homopolymer	
X	155253075	Homozygous	Homozygous	Heterozygous	Homozygous	AAAAGCAGAACA	ACCCCCCCCCCC	#	homopolymer	
X	155283286	Wild type	Wild type	Wild type	Heterozygous	TCAATTCTTTGC	CTTTTTTTTTTT	#	homopolymer	
X	155921937	Homozygous	Homozygous	Heterozygous	Heterozygous	TTTTCTTTTTTC	CTTTTTTTTTTT	#	homopolymer	
X	155942267	Heterozygous	Heterozygous	Heterozygous	Homozygous	GGCAAAACAAAC	CAAAAAAAAAAA	#	homopolymer	
X	157126079	Wild type	Heterozygous	Homozygous	Heterozygous	ATATGATTTGGG	GTTTTTTTTTTT	#	homopolymer	
X	157599962	Homozygous	Homozygous	Homozygous	Homozygous	CTGACTACCTGA	AGTCAGTCCCAG	#		#	9 10	#		#	-2	****	#		#	12 13	#		#	1	
X	158043163	Homozygous	Homozygous	Homozygous	Homozygous	TCGAGCCGCCGA	AGGTCGCGGCGG	#		#		#	0 6 9	#	-4 -1	****	#		#		#	-3 3 6	#	-1 2	
X	160669530	Homozygous	Heterozygous	Homozygous	Homozygous	ATATGTTGTAGC	CAAAAAAAAAAA	#	homopolymer	
X	160691285	Wild type	Wild type	Wild type	Heterozygous	ATATAGGCAAAA	AGGGGGGGGGGC	#	homopolymer	
X	162121210	Wild type	Wild type	Heterozygous	Wild type	AGAATAAGAATG	GAAAAAAAAACG	#	homopolymer	
X	162202113	Heterozygous	Heterozygous	Homozygous	Heterozygous	TTCTCCAGAGTG	GAAAAAAAAAAA	#	homopolymer	
X	162760894	Homozygous	Homozygous	Heterozygous	Homozygous	GGGGCCTGGTCG	GCCGCCGAGGGC	#	-12 -11 -10 -5	#	3 6	#	7 8	#	-5	****	#	-15 -14 -13 -8	#	6 9	#	4 5	#	-2	
X	164448701	Heterozygous	Wild type	Wild type	Wild type	TACAATCTATTC	CTTTTTTTTTTT	#	homopolymer	
X	165367675	Wild type	Heterozygous	Wild type	Homozygous	TTGGGAAGCCTG	GTTTTTTTTTTT	#	homopolymer	
X	165687462	Homozygous	Homozygous	Wild type	Wild type	TAATAAAAATGG	GAAAAAAAAAAA	#	homopolymer	
X	165880637	Heterozygous	Heterozygous	Homozygous	Heterozygous	GTGACTGTGTGG	GTTTTTTTTTTT	#	homopolymer	
X	167385759	Homozygous	Homozygous	Wild type	Homozygous	GCTCCATTTACC	CAAAAAAAAAAA	#	homopolymer	
X	167784924	Heterozygous	Homozygous	Homozygous	Heterozygous	CGTAAATATGAC	CAAAAAAAAAAT	#	homopolymer	
X	168299596	Wild type	Heterozygous	Wild type	Wild type	GCCCCCCCCCCC	CAAAAAAAAAGC	#	homopolymer	
X	169092327	Heterozygous	Heterozygous	Wild type	Homozygous	TCTCTCTCTGCT	TCCCCCCCCCCG	#	homopolymer	
X	169857437	Heterozygous	Heterozygous	Homozygous	Homozygous	AACTCTATCTCG	GAAAAAAAAAAA	#	homopolymer	
1	3415893	Heterozygous	Homozygous	Homozygous	Heterozygous	AAAACAAAAACC	CAAAAAAAAAAA	#	homopolymer	
1	3839665	Wild type	Homozygous	Heterozygous	Heterozygous	TCCCCTTCCCCT	TCCCTCCTCCCC	#		#	3 4 7 10 11 12	#		#	-8 -7 -6 -2 -1 0	****	#		#	6 7 10 13 14 15	#		#	-5 -4 -3 1 2 3	
1	4009786	Homozygous	Homozygous	Wild type	Homozygous	ATATAACTATTT	TACTAAAGCCTA	#		#	10	#		#		****	#		#	13	#		#	
1	4009853	Wild type	Homozygous	Wild type	Wild type	AAGGTGACTTTG	GAGAGTCCTTAG	#	-10	#	8	#		#		****	#	-13	#	11	#		#	
1	4151861	Homozygous	Homozygous	Homozygous	Homozygous	AATGGGAGGGGA	AGGGTGGGGAAG	#	-9 -8 -5 -4 -3	#		#	0 1 4 5 6	#		****	#	-12 -11 -8 -7 -6	#		#	-3 -2 1 2 3	#	
1	4531836	Heterozygous	Wild type	Wild type	Wild type	CTTGATTTTTTG	GAAAAAAAAAAA	#	homopolymer	
1	4850769	Homozygous	Heterozygous	Homozygous	Homozygous	TTTAAAAATCAC	CAAGGAATTAGA	#		#		#	2	#		****	#		#		#	-1	#	
1	5495519	Homozygous	Homozygous	Homozygous	Homozygous	TGACATTTACTG	GAAAACTGGAAA	#		#		#	6	#		****	#		#		#	3	#	
1	5580098	Homozygous	Homozygous	Homozygous	Homozygous	CTTCTTCCAGAA	AGATGCCCCTTA	#		#	7 8 9	#		#	-3	****	#		#	10 11 12	#		#	0	
1	5976834	Wild type	Heterozygous	Wild type	Heterozygous	AGAAACCATGCC	CAAAAAAAAAAA	#	homopolymer	
1	6831272	Homozygous	Heterozygous	Homozygous	Heterozygous	ATTAGATTGGAC	CAAAAAAAAATA	#	homopolymer	
1	7130187	Homozygous	Homozygous	Homozygous	Heterozygous	CAGCTTACACTT	TCCCACACTGCT	#		#	3 4	#		#		****	#		#	6 7	#		#	
1	7131833	Homozygous	Homozygous	Homozygous	Heterozygous	AATGCAGCCAAT	TGGGAAGGAACA	#		#		#	0 1 5	#	-2	****	#		#		#	-3 -2 2	#	1	
1	7133401	Homozygous	Homozygous	Homozygous	Homozygous	CCCATCCCCCAC	CTTGTGCTAGGA	#		#		#	8	#	-9 -8 -4 -3 -2 -1	****	#		#		#	5	#	-6 -5 -1 0 1 2	
1	7134177	Homozygous	Homozygous	Homozygous	Homozygous	TTTTATTAGGAT	TGGGCCCATTAA	#	-4	#	6 7	#	0 1	#		****	#	-7	#	9 10	#	-3 -2	#	
1	7138261	Homozygous	Homozygous	Homozygous	Homozygous	ATCTAAGAGCTA	ACCCTATGTGAG	#		#	3 4	#		#		****	#		#	6 7	#		#	
1	7140409	Homozygous	Homozygous	Homozygous	Homozygous	ATCTAATAGGGA	AGAAAGTAGGCC	#	-4 -3	#	12	#	7	#		****	#	-7 -6	#	15	#	4	#	
1	7140804	Homozygous	Homozygous	Homozygous	Heterozygous	GTTCAAGGCTAG	GCTGAGCCACAA	#	-6	#	8	#		#		****	#	-9	#	11	#		#	
1	7141150	Homozygous	Heterozygous	Homozygous	Homozygous	CAAAATCTAGGA	ATTTTTTTTTTT	#	homopolymer	
1	7143345	Homozygous	Homozygous	Homozygous	Homozygous	CAACTTGTACTG	GTTTTTTGATAT	#	homopolymer	
1	7166828	Heterozygous	Heterozygous	Heterozygous	Heterozygous	AAGCCATCCTCT	TGGGCCTCCGTG	#		#	6 9	#	0 1	#	-6 -2	****	#		#	9 12	#	-3 -2	#	-3 1	
1	7491445	Heterozygous	Homozygous	Homozygous	Homozygous	ACATTTTACACG	GCCCCCCCCCAT	#	homopolymer	
1	7508519	Homozygous	Homozygous	Homozygous	Homozygous	CAATACCATGCA	ATTTTTTTTTTT	#	homopolymer	
1	7634946	Wild type	Homozygous	Homozygous	Heterozygous	GTGAAGAAATTG	GAAAAAAAAAAA	#	homopolymer	
1	7649333	Homozygous	Homozygous	Homozygous	Heterozygous	GAAATGAAAACA	ACCCCCCCCCAA	#	homopolymer	
1	7654672	Homozygous	Homozygous	Homozygous	Homozygous	CCACACTTCTGT	TGGGGGGCTGTA	#	homopolymer	
1	7684870	Heterozygous	Homozygous	Homozygous	Homozygous	CAGTAACCTCTG	GTTTTTTTTTAT	#	homopolymer	
1	8548984	Heterozygous	Heterozygous	Heterozygous	Homozygous	GTAGACAGCAGG	GAAAAAAAAAAA	#	homopolymer	
1	8852787	Wild type	Heterozygous	Wild type	Wild type	GTCTGTTAAAAG	GAAAAAAAAAAA	#	homopolymer	
1	9497145	Heterozygous	Heterozygous	Homozygous	Heterozygous	TGGGGAAGGACT	TGAAGAAGCTAA	#	-11 -10 -9 -5	#		#		#		****	#	-14 -13 -12 -8	#		#		#	
1	9516923	Homozygous	Homozygous	Homozygous	Homozygous	TTCTTTTGCAGA	ACTGGGGATGAG	#		#		#	2 3 4	#		****	#		#		#	-1 0 1	#	
1	9588756	Heterozygous	Wild type	Wild type	Wild type	TGTTTGTCAAGA	ATTTTTTTTTTT	#	homopolymer	
1	10240229	Homozygous	Heterozygous	Heterozygous	Homozygous	ACGAAGAAATGA	ATTTGCAAAATC	#		#		#		#		****	#		#		#		#	
1	10608721	Heterozygous	Homozygous	Homozygous	Homozygous	AAGTGGGGAAAA	ATTGGAAGGATG	#	-8 -7 -6	#		#	2 6	#		****	#	-11 -10 -9	#		#	-1 3	#	
1	10795289	Homozygous	Homozygous	Homozygous	Homozygous	TCACATTCCATT	TGTCAGTAAAAA	#		#		#		#	-2	****	#		#		#		#	1	
1	11511411	Homozygous	Homozygous	Homozygous	Homozygous	AGGGAAAGAAAG	GAAGGGATATAG	#	-11 -10	#		#	2 3	#		****	#	-14 -13	#		#	-1 0	#	
1	11776804	Wild type	Wild type	Wild type	Heterozygous	GCAAACTATTTC	CTTTTTTTTTTT	#	homopolymer	
1	12370665	Homozygous	Homozygous	Homozygous	Homozygous	CCACCACGCCCA	AGGCTTCTTTTA	#		#		#	0	#	-9 -6 -1 0	****	#		#		#	-3	#	-6 -3 2 3	
1	12371156	Homozygous	Homozygous	Homozygous	Homozygous	ATGATTTTTCTT	TCCCTAGTACAA	#		#	3 4	#		#		****	#		#	6 7	#		#	
1	12371279	Homozygous	Homozygous	Homozygous	Homozygous	TTTCTGAAAAAA	ACCAACAAAAAC	#	homopolymer	
1	12707201	Heterozygous	Heterozygous	Homozygous	Homozygous	TGTTTTGTTTTG	GTTTGTTTTGTT	#		#		#		#		****	#		#		#		#	
1	12707701	Homozygous	Homozygous	Homozygous	Heterozygous	GCAGTCAAGCCT	TGCTCACGCCTG	#		#	10	#		#	0	****	#		#	13	#		#	3	
1	13158180	Wild type	Homozygous	Wild type	Wild type	CAATGCTATACC	CAAAAAGTCCCC	#	homopolymer	
1	14725101	Heterozygous	Wild type	Homozygous	Heterozygous	CAAAAACAAAAC	CAAAAAAAAAAA	#	homopolymer	
1	15780707	Heterozygous	Heterozygous	Heterozygous	Heterozygous	GGGAGAGAGGGA	AGGGGGGGGGAG	#	homopolymer	
1	16046996	Heterozygous	Homozygous	Homozygous	Homozygous	GAAAGCTGGCCA	AGGGCCTTTGGT	#	-5	#	6	#	0 1 8	#	0	****	#	-8	#	9	#	-3 -2 5	#	3	
1	16088422	Heterozygous	Wild type	Wild type	Wild type	CCCAAAATTCAA	ATTTTTTTTTTT	#	homopolymer	
1	16089403	Homozygous	Homozygous	Heterozygous	Homozygous	GAGGAATTAAGT	TAAAAAAAAAAA	#	homopolymer	
1	16096981	Homozygous	Homozygous	Heterozygous	Homozygous	TGCCTTGGAGCC	CGGGGCGTGGTG	#	-6	#		#	0 1 2 7	#	-7 1	****	#	-9	#		#	-3 -2 -1 4	#	-4 4	
1	17281307	Heterozygous	Heterozygous	Heterozygous	Heterozygous	GTAATATGGCCA	ATTTTTTTTTTT	#	homopolymer	
1	18163847	Heterozygous	Wild type	Wild type	Wild type	CATTTTCTTTTC	CTTTTTTTTTTT	#	homopolymer	
1	18292522	Homozygous	Homozygous	Homozygous	Homozygous	ATATTGCTACAG	GAAAAAAAAAAA	#	homopolymer	
1	18675415	Heterozygous	Homozygous	Homozygous	Homozygous	AAACCCTGACTT	TAAAAAAAAAAA	#	homopolymer	
1	18689689	Homozygous	Homozygous	Homozygous	Homozygous	ATATAGAAACAG	GAAAAAAAAACA	#	homopolymer	
1	18725242	Heterozygous	Heterozygous	Heterozygous	Wild type	GAAAGAGATGGA	AGGGGGGGGGGG	#	homopolymer	
1	19602231	Heterozygous	Wild type	Wild type	Wild type	TGACTAAAACAT	TAAATAAAATTA	#		#		#		#		****	#		#		#		#	
1	19812089	Wild type	Heterozygous	Wild type	Homozygous	AATAAAAGAAGC	CAAAAAAAAAAA	#	homopolymer	
1	20466813	Heterozygous	Heterozygous	Heterozygous	Heterozygous	GGGTGGGGGGGT	TGGGGGGACCTT	#	homopolymer	
1	20565182	Wild type	Heterozygous	Wild type	Wild type	ACACATAAATCT	TAAAAAAAAAAA	#	homopolymer	
1	20603318	Homozygous	Heterozygous	Homozygous	Homozygous	TACTACAAAAAG	GAAAAAAAAAAA	#	homopolymer	
1	20733201	Homozygous	Heterozygous	Homozygous	Homozygous	TTAAAATTTATC	CTTTTTTTTTTT	#	homopolymer	
1	20785722	Homozygous	Heterozygous	Homozygous	Homozygous	GAGAAAAACATG	GAAAAAAAAAAA	#	homopolymer	
1	21340807	Homozygous	Homozygous	Homozygous	Homozygous	TGTAAATGTAAA	AGGGCTGTGTGG	#		#		#	0 1 9	#		****	#		#		#	-3 -2 6	#	
1	22428031	Wild type	Homozygous	Heterozygous	Heterozygous	CATATATGTATA	AGTGTATATATA	#		#		#		#		****	#		#		#		#	
1	22631394	Heterozygous	Wild type	Wild type	Wild type	AAACAGTCTCTA	ATTTTTTTTTTT	#	homopolymer	
1	23572530	Wild type	Wild type	Homozygous	Wild type	GAAATATAAGAC	CAAAAAAAAAAA	#	homopolymer	
1	23915031	Heterozygous	Heterozygous	Heterozygous	Homozygous	TCTTTTTGATCT	TGGGGGGGGGGT	#	homopolymer	
1	24324150	Heterozygous	Wild type	Wild type	Wild type	GTGTTATTAACA	ATTTTTTTTTAT	#	homopolymer	
1	25309773	Wild type	Heterozygous	Wild type	Heterozygous	GGGGCGGCGGGT	TGGGGGGGGGTT	#	homopolymer	
1	25765145	Homozygous	Homozygous	Homozygous	Homozygous	TATTTACATTTC	CAAAATGTTATC	#		#		#		#		****	#		#		#		#	
1	26883014	Heterozygous	Homozygous	Heterozygous	Wild type	ATATATCACTGA	ATTTTTTTTTTT	#	homopolymer	
1	27074978	Wild type	Heterozygous	Wild type	Wild type	AACATAATAATC	CAAAAAAAAAAA	#	homopolymer	
1	27091094	Wild type	Heterozygous	Wild type	Wild type	CTGGTCCTGAGC	CTTTTTTTTTTT	#	homopolymer	
1	27919025	Heterozygous	Homozygous	Heterozygous	Heterozygous	AGACATGAGCTC	CGGGGGGGGGGG	#	homopolymer	
1	28005165	Homozygous	Homozygous	Homozygous	Homozygous	GTGAACTCTCTC	CAAACGATGTGC	#		#		#		#		****	#		#		#		#	
1	29276446	Homozygous	Homozygous	Homozygous	Homozygous	GATTTTTGTAAA	ATTTTTTTTACT	#	homopolymer	
1	29949897	Heterozygous	Wild type	Wild type	Wild type	AAGTCCCCCATA	ACCCCCCCCCCA	#	homopolymer	
1	34772919	Homozygous	Homozygous	Homozygous	Homozygous	GACTTCCACACT	TGGATATTGTGA	#		#		#	0	#	-4	****	#		#		#	-3	#	-1	
1	34778507	Homozygous	Homozygous	Homozygous	Homozygous	TGTAACTTAACA	ATTTTTCAGCTA	#	homopolymer	
1	34933725	Homozygous	Homozygous	Homozygous	Homozygous	ACACAGGTAGAT	TCCCTTGGGGCT	#	-7	#	3 4	#	5 6 7	#		****	#	-10	#	6 7	#	2 3 4	#	
1	35086936	Heterozygous	Homozygous	Homozygous	Homozygous	TGAATATTGTAA	ACCCAGTAGAGA	#		#	3 4	#		#		****	#		#	6 7	#		#	
1	35145415	Homozygous	Homozygous	Homozygous	Heterozygous	ATGTGGAGAGAG	GAAAGGGTTTAT	#	-8	#		#	3 4	#		****	#	-11	#		#	0 1	#	
1	36479706	Homozygous	Homozygous	Homozygous	Homozygous	AAACCATGTTGA	AAATGACACAGG	#		#		#	9	#	-6	****	#		#		#	6	#	-3	
1	37354369	Homozygous	Heterozygous	Homozygous	Homozygous	GCTGCTGTTTTC	CTTTTTCCAGCT	#	homopolymer	
1	37932419	Wild type	Heterozygous	Wild type	Wild type	TTACTGTTTTTC	CAAAAAAAAAAA	#	homopolymer	
1	38267998	Homozygous	Homozygous	Homozygous	Homozygous	TAGTTCTGGGAA	ATGTTTTAGCCC	#	-5 -4	#	11 12	#		#		****	#	-8 -7	#	14 15	#		#	
1	38268579	Homozygous	Heterozygous	Homozygous	Homozygous	AAAAGAGAACTC	CTTAAATTGTCT	#		#		#		#		****	#		#		#		#	
1	39927712	Homozygous	Homozygous	Homozygous	Homozygous	CCCGATTAAATC	CAAGCATTAGAA	#		#		#		#	-9 -8	****	#		#		#		#	-6 -5	
1	40268302	Wild type	Wild type	Heterozygous	Wild type	TACCAGAAGGCT	TCCCCCCCCCCC	#	homopolymer	
1	40581262	Homozygous	Heterozygous	Homozygous	Homozygous	TCTAACATAGTC	CTTTTACTCATT	#		#		#		#		****	#		#		#		#	
1	40843741	Homozygous	Heterozygous	Heterozygous	Homozygous	CATCTGCAAAGA	ATTTTTTATTTT	#	homopolymer	
1	41593272	Wild type	Wild type	Heterozygous	Wild type	TCCTTCTAGCTC	CTTTTTCCCCCT	#	homopolymer	
1	41609131	Homozygous	Homozygous	Homozygous	Homozygous	GCAAGAGCCTTT	TCCAAGGCAGTT	#		#	3	#	4	#	-2	****	#		#	6	#	1	#	1	
1	41755922	Homozygous	Homozygous	Homozygous	Homozygous	TTCCATTTTTTT	TACTGCATAGAG	#	homopolymer	
1	42330304	Wild type	Wild type	Wild type	Heterozygous	GTTTACTGGTTG	GTTTTTTTTTTT	#	homopolymer	
1	43369274	Wild type	Heterozygous	Wild type	Wild type	TATCCCAAAAGT	TCCCCCCATACC	#	homopolymer	
1	43576873	Wild type	Heterozygous	Wild type	Heterozygous	GCACATGCCTTT	TAAAAAAAAAAA	#	homopolymer	
1	43733663	Wild type	Heterozygous	Homozygous	Homozygous	TTCCCCTGTACT	TGGGGGCATATA	#	homopolymer	
1	44215358	Wild type	Heterozygous	Heterozygous	Wild type	TATCTATCTATC	CTTATCTAATAT	#		#		#		#		****	#		#		#		#	
1	44551081	Homozygous	Homozygous	Homozygous	Heterozygous	TCACCGCCCCAC	CGGGGGGGAGGG	#	homopolymer	
1	44927838	Homozygous	Homozygous	Homozygous	Homozygous	CCATGAGCTTGA	ATATTTCTTGCT	#		#		#		#	-9	****	#		#		#		#	-6	
1	45346386	Wild type	Heterozygous	Wild type	Wild type	TCCCGAAAAACC	CAAAAAAAAAAA	#	homopolymer	
1	45653927	Homozygous	Homozygous	Homozygous	Homozygous	GGGAAGAAAGAA	ATGGTCAAGGTT	#	-12 -11	#		#	1 7	#		****	#	-15 -14	#		#	-2 4	#	
1	47200113	Homozygous	Homozygous	Homozygous	Homozygous	CTTGCCATGGTC	CAATGATGTCTT	#	-4	#		#		#	-5	****	#	-7	#		#		#	-2	
1	47456304	Homozygous	Homozygous	Heterozygous	Homozygous	TGCTTTATAGAG	GAACTCGGGTTG	#		#		#	5 6	#		****	#		#		#	2 3	#	
1	48222725	Wild type	Homozygous	Homozygous	Homozygous	TGGAGTTGGTAA	ATTTTTTTTTTT	#	homopolymer	
1	48375382	Heterozygous	Homozygous	Homozygous	Homozygous	TTTGCTTGTGAT	TAAAAAAAAAAA	#	homopolymer	
1	48624933	Homozygous	Heterozygous	Homozygous	Homozygous	GATATAAGATGA	AGGGGGTTGTCA	#	homopolymer	
1	48790040	Wild type	Wild type	Wild type	Heterozygous	AATGGCTAAGAT	TAAAAAAAAAAA	#	homopolymer	
1	48882180	Wild type	Heterozygous	Wild type	Wild type	AACTGCTTAACA	ACCCCCCCCCCC	#	homopolymer	
1	49008354	Wild type	Heterozygous	Wild type	Heterozygous	GGGTGCTCCAGG	GAAAAAAAAAAA	#	homopolymer	
1	49285167	Wild type	Homozygous	Wild type	Wild type	TTTATCAAGGGC	CTTTTTTTTTTT	#	homopolymer	
1	49531287	Heterozygous	Homozygous	Homozygous	Homozygous	ATTTTCATTCCC	CAATAGGTATTT	#		#		#	4	#	0 1	****	#		#		#	1	#	3 4	
1	49538450	Heterozygous	Wild type	Wild type	Wild type	AGGACTACACAG	GAAGAAACCCTG	#	-11	#	9 10	#		#		****	#	-14	#	12 13	#		#	
1	49546081	Homozygous	Homozygous	Homozygous	Homozygous	CAACAATAAAAG	GAAACCTTTGGT	#		#	6	#	8	#		****	#		#	9	#	5	#	
1	51751489	Wild type	Heterozygous	Wild type	Wild type	TCAGCTAGCTGC	CAAAAAAAAAAA	#	homopolymer	
1	51871987	Homozygous	Homozygous	Homozygous	Homozygous	TTAGCTTGCTCG	GCCCCCCATCTT	#	homopolymer	
1	52953800	Heterozygous	Heterozygous	Wild type	Wild type	GGATTGGGGGGA	AGGGGGGGGCGG	#	homopolymer	
1	52961980	Homozygous	Homozygous	Heterozygous	Homozygous	TGGGAGTGGAGG	GCCTTGGTCCTG	#	-11 -10 -5 -2	#	3 10	#	4	#		****	#	-14 -13 -8 -5	#	6 13	#	1	#	
1	54038748	Wild type	Wild type	Heterozygous	Wild type	TATCTAAAATGT	TAAAAAAAAAAA	#	homopolymer	
1	54942458	Wild type	Wild type	Wild type	Heterozygous	TAAAGCTGTGGT	TGGGGGGGGGGG	#	homopolymer	
1	54997297	Homozygous	Homozygous	Homozygous	Homozygous	TAATATTCAATC	CTTTCCAACCAC	#		#	6 10	#		#		****	#		#	9 13	#		#	
1	55065286	Heterozygous	Homozygous	Heterozygous	Homozygous	TCCCCCTTTTCC	CTTTTTTTTTTT	#	homopolymer	
1	55282539	Heterozygous	Wild type	Heterozygous	Wild type	AGTAAAAAAGGT	TAAAAAAAAAAA	#	homopolymer	
1	55569159	Heterozygous	Heterozygous	Heterozygous	Homozygous	TCCAGGAGCCCT	TGGGGGGGGGGG	#	homopolymer	
1	55619255	Homozygous	Homozygous	Homozygous	Homozygous	GTTTAGAAGGCA	AGGGCAGCTCAT	#	-4	#		#	0 1	#		****	#	-7	#		#	-3 -2	#	
1	55853890	Homozygous	Homozygous	Homozygous	Homozygous	AGTAGATGTATA	ATTTGTTGGAGC	#		#		#	6	#		****	#		#		#	3	#	
1	55864708	Homozygous	Homozygous	Homozygous	Homozygous	TAAATTTCCTCC	CGGAACTTGTAT	#		#		#	0	#	-2 1	****	#		#		#	-3	#	1 4	
1	55892130	Homozygous	Homozygous	Homozygous	Homozygous	GGCTGCTGCCTA	ACCCGCTGCCCA	#	-12	#	3 4 10 11	#		#	-1	****	#	-15	#	6 7 13 14	#		#	2	
1	56455414	Heterozygous	Wild type	Wild type	Heterozygous	CATGCCAAAAAG	GAAAAAAAAAAA	#	homopolymer	
1	56669616	Heterozygous	Wild type	Wild type	Wild type	GTGTGTTGGGTT	TGGGGGGGGGGG	#	homopolymer	
1	58773570	Homozygous	Homozygous	Homozygous	Homozygous	GCCACTCCCTGT	TGGCCAAGCATT	#		#	5	#	0	#	-8 -3 -2	****	#		#	8	#	-3	#	-5 0 1	
1	58887588	Wild type	Homozygous	Homozygous	Homozygous	GTAACCTAATCA	ACCAAAAGAACA	#		#	3	#		#	-5	****	#		#	6	#		#	-2	
1	58961643	Heterozygous	Homozygous	Homozygous	Homozygous	GAAGTACACGCA	ATTTACACCTTG	#		#	9	#		#		****	#		#	12	#		#	
1	58966729	Homozygous	Homozygous	Heterozygous	Homozygous	GAGGTGAGGAAG	GAAAATCTTACG	#	-10 -5	#		#		#		****	#	-13 -8	#		#		#	
1	58976803	Homozygous	Heterozygous	Homozygous	Homozygous	CAGCCATTTCAT	TCTCCCCACTGT	#		#	5 6 7	#		#	-6	****	#		#	8 9 10	#		#	-3	
1	58994149	Homozygous	Homozygous	Homozygous	Homozygous	TTTGGTTTTCTC	CGATTGTCAGAA	#	-9	#		#		#		****	#	-12	#		#		#	
1	59304148	Wild type	Heterozygous	Homozygous	Wild type	GGGTTTTTTTTG	GTTTTTTTTTTT	#	homopolymer	
1	60188532	Homozygous	Heterozygous	Heterozygous	Homozygous	ATAATAATGTGA	ATTTTTTTTTTT	#	homopolymer	
1	60341375	Heterozygous	Homozygous	Homozygous	Homozygous	TGTGGAGCTAGG	GAAAGAAGAAGT	#	-9 -2	#		#		#		****	#	-12 -5	#		#		#	
1	60354091	Homozygous	Homozygous	Heterozygous	Heterozygous	GAAGTGCAACAC	CTTTTTTTTTCT	#	homopolymer	
1	61112811	Heterozygous	Homozygous	Heterozygous	Homozygous	ATAATCATTTTC	CTTTTTTTTTTC	#	homopolymer	
1	61668358	Wild type	Homozygous	Wild type	Wild type	TGGTTTTTTTTG	GTTTTTTTTTTT	#	homopolymer	
1	62229727	Wild type	Heterozygous	Homozygous	Heterozygous	AAAGTGGATCTT	TCCCCCCTCCCC	#	homopolymer	
1	62836788	Heterozygous	Wild type	Wild type	Wild type	CAAAAGGTTTTG	GTTTTTTTTTTT	#	homopolymer	
1	63368024	Wild type	Heterozygous	Wild type	Wild type	GCTTAGTAAGTT	TCCCCCCCCCCC	#	homopolymer	
1	63383901	Wild type	Heterozygous	Wild type	Wild type	TAAAAAAAAAAC	CAAAAAAAAAAA	#	homopolymer	
1	63897967	Heterozygous	Wild type	Wild type	Wild type	TTTCCCCAGTCC	CAAAAAAAAAAA	#	homopolymer	
1	64342197	Heterozygous	Wild type	Wild type	Wild type	AAATCCCCCATA	ACCCCCCCCCTC	#	homopolymer	
1	64777774	Homozygous	Homozygous	Homozygous	Homozygous	CCCAGACAGAAG	GCCTGGTCTAGG	#		#	3	#	3 9	#	-9 -8	****	#		#	6	#	0 6	#	-6 -5	
1	64936165	Homozygous	Homozygous	Homozygous	Heterozygous	AGTAACAACCAT	TGGGCTTCTCAG	#		#		#	0 1	#	-1	****	#		#		#	-3 -2	#	2	
1	64936251	Homozygous	Wild type	Homozygous	Wild type	TCAGAACGCACT	TGGGAAAAATGA	#		#		#	0 1	#		****	#		#		#	-3 -2	#	
1	64936461	Homozygous	Homozygous	Homozygous	Homozygous	GATCCCAGTAAT	TGGTGATGTCTC	#		#		#	0	#	-6 -5	****	#		#		#	-3	#	-3 -2	
1	64958478	Homozygous	Homozygous	Homozygous	Homozygous	ATAACATATAGC	CTTCCCAAATAT	#		#	5 6	#		#		****	#		#	8 9	#		#	
1	65009067	Homozygous	Homozygous	Homozygous	Homozygous	GAAGCTGTGCAG	GCCTATTGGGGA	#		#	3	#	6 7 8	#		****	#		#	6	#	3 4 5	#	
1	65026746	Homozygous	Homozygous	Heterozygous	Homozygous	CCCCCATACCAG	GAACTGGGGTGG	#		#		#	4 5 6 9	#	-9 -8 -7 -6 -1	****	#		#		#	1 2 3 6	#	-6 -5 -4 -3 2	
1	65035581	Homozygous	Homozygous	Homozygous	Homozygous	GCGGCCAAACTC	CAAAAGCACAGC	#	-10	#		#		#	-5	****	#	-13	#		#		#	-2	
1	65054519	Homozygous	Homozygous	Homozygous	Homozygous	GGACCTCCTCCT	TAAAGAACCAAA	#	-12	#	9	#		#	-6 -3 0	****	#	-15	#	12	#		#	-3 0 3	
1	65068385	Homozygous	Homozygous	Homozygous	Heterozygous	CATGACTCCCAT	TCCCCCTGCCAT	#	homopolymer	
1	65187441	Homozygous	Homozygous	Homozygous	Homozygous	TTAGGACATTCA	AGGGGAAGATGG	#	-9	#		#	0 1 2 9	#		****	#	-12	#		#	-3 -2 -1 6	#	
1	65847056	Homozygous	Heterozygous	Homozygous	Homozygous	GGGGATGGGCTT	TCCCCCCCTTTT	#	homopolymer	
1	65850466	Homozygous	Homozygous	Homozygous	Homozygous	GGATAGGTGTGT	TGGGGGGAGCAC	#	homopolymer	
1	66300587	Homozygous	Homozygous	Homozygous	Homozygous	GAGACACCCCAT	TAAAAGATCAAG	#		#		#		#	-3 -2 -1	****	#		#		#		#	0 1 2	
1	67401681	Homozygous	Heterozygous	Homozygous	Heterozygous	CTTCCTTGAATT	TAAAAAAAAAAA	#	homopolymer	
1	67979331	Wild type	Wild type	Heterozygous	Wild type	ATTAGGAGCCTG	GTTTTTTTTTCT	#	homopolymer	
1	68491790	Wild type	Homozygous	Wild type	Wild type	AAGCAAAATGCA	ATTTTTTTTTTT	#	homopolymer	
1	68655386	Wild type	Wild type	Wild type	Heterozygous	ATGAAATTCCTC	CTTTTTTTTTTT	#	homopolymer	
1	69080519	Homozygous	Homozygous	Heterozygous	Heterozygous	TATGAAATCACA	AGGGGAAAACAG	#		#		#	0 1 2	#		****	#		#		#	-3 -2 -1	#	
1	69107274	Heterozygous	Wild type	Heterozygous	Heterozygous	TTTGGTTTGATT	TCCCCCCCCCCC	#	homopolymer	
1	69334109	Homozygous	Homozygous	Homozygous	Homozygous	CACCTTTCCCTT	TGGGAGGTCTTC	#		#		#	0 1 4	#	-7 -2 -1	****	#		#		#	-3 -2 1	#	-4 1 2	
1	69731958	Homozygous	Homozygous	Homozygous	Heterozygous	GTAGCCCGTAGG	GCCCCCCACTCA	#	homopolymer	
1	69917044	Homozygous	Homozygous	Homozygous	Heterozygous	GAATAGTGGTAC	CAAAGATCTGTG	#	-5	#		#		#		****	#	-8	#		#		#	
1	69990789	Heterozygous	Heterozygous	Wild type	Homozygous	AACTGTCTTTCC	CAAAAAAAAAAA	#	homopolymer	
1	70347161	Wild type	Heterozygous	Wild type	Wild type	CCCTGTCTCGAA	ACCCCCCCCCCC	#	homopolymer	
1	70400564	Homozygous	Homozygous	Homozygous	Homozygous	CCTTGTCAGAGG	GAAAGTGTATCA	#	-2	#		#		#	-9	****	#	-5	#		#		#	-6	
1	71241593	Homozygous	Homozygous	Homozygous	Homozygous	AATGATAATTTT	TGGGGGTGGGGT	#	homopolymer	
1	71870191	Heterozygous	Wild type	Heterozygous	Homozygous	GTCCCGGGTTTC	CTGGCACCAACT	#	-7 -6	#	8	#	1	#	-7 -6	****	#	-10 -9	#	11	#	-2	#	-4 -3	
1	71983842	Homozygous	Homozygous	Heterozygous	Homozygous	TTGGAGAATACA	AAAGTAATACGA	#	-10	#		#		#		****	#	-13	#		#		#	
1	72201770	Heterozygous	Wild type	Wild type	Wild type	AGATTCTGTCTC	CAAAGAAAGAAA	#		#		#		#		****	#		#		#		#	
1	72201800	Wild type	Wild type	Heterozygous	Wild type	AGAAAGAAAGAA	AAGAAGAGAAGA	#		#		#		#		****	#		#		#		#	
1	72205452	Heterozygous	Homozygous	Homozygous	Homozygous	AACCGAGGTTGG	GCTTGAATTTGG	#	-6 -2	#		#	9	#	-7	****	#	-9 -5	#		#	6	#	-4	
1	72461168	Wild type	Homozygous	Heterozygous	Homozygous	TGTGTGTGTGTA	AGGGGCATGAAG	#		#		#	0 1 2	#		****	#		#		#	-3 -2 -1	#	
1	72624713	Wild type	Homozygous	Heterozygous	Homozygous	CAAGAGTCTTGC	CTTTTTTTTTTT	#	homopolymer	
1	72683565	Homozygous	Heterozygous	Homozygous	Homozygous	GTTGAGAATACC	CGGGCCAATTGG	#		#	6	#	0 1 9	#	1	****	#		#	9	#	-3 -2 6	#	4	
1	73047519	Homozygous	Homozygous	Homozygous	Homozygous	TGCCCATTTCCC	CAATTTGCCCAG	#		#	9 10	#		#	-7 -6 0 1	****	#		#	12 13	#		#	-4 -3 3 4	
1	73060137	Heterozygous	Homozygous	Homozygous	Homozygous	AAACAAACAAAC	CAAAACAAAAAA	#		#		#		#		****	#		#		#		#	
1	73167666	Homozygous	Heterozygous	Heterozygous	Homozygous	GTAACCTGTGCT	TGGGGGGGGGGG	#	homopolymer	
1	73280366	Homozygous	Homozygous	Heterozygous	Homozygous	GGTGTCTGGGGT	TCCCCCCCCCCT	#	homopolymer	
1	73479981	Homozygous	Homozygous	Homozygous	Homozygous	TTAGATCAGAAG	GAAACAGTTCGG	#		#		#	9	#		****	#		#		#	6	#	
1	74072291	Heterozygous	Homozygous	Homozygous	Heterozygous	CGCAAGCTTGTA	ATTTAAAGCCTT	#		#	10	#		#		****	#		#	13	#		#	
1	74088820	Homozygous	Homozygous	Homozygous	Homozygous	CCTGGTTCCAGT	TCCTAGTTCAGG	#	-9	#	3	#	9	#	-9 -2	****	#	-12	#	6	#	6	#	-6 1	
1	74111247	Homozygous	Homozygous	Homozygous	Homozygous	CCATTCTCCCTA	ATTCCTAACTGG	#		#	5	#	9	#	-9 -2 -1	****	#		#	8	#	6	#	-6 1 2	
1	74112803	Homozygous	Homozygous	Homozygous	Homozygous	TACTAAAGGTTG	GTAGGGCAGTAG	#	-5	#		#	2 3	#		****	#	-8	#		#	-1 0	#	
1	74263676	Homozygous	Homozygous	Homozygous	Homozygous	CATAGGCACTCT	TGCGATTGTGTT	#	-8	#		#		#		****	#	-11	#		#		#	
1	74277053	Homozygous	Homozygous	Homozygous	Homozygous	TGCCACGTCCCA	ACCCCCAGAGGC	#	homopolymer	
1	74527490	Wild type	Heterozygous	Wild type	Wild type	GGGGGGGGGGGG	GTAACGGAAACT	#	homopolymer	
1	74885238	Homozygous	Heterozygous	Wild type	Homozygous	GCGGTGGGAGAT	TGGGGGGATGGC	#	homopolymer	
1	74901135	Heterozygous	Wild type	Heterozygous	Wild type	AGGCGGAGCACA	ACCCCCCCCCCC	#	homopolymer	
1	74960661	Homozygous	Homozygous	Heterozygous	Homozygous	CTTTACTCATTC	CTTTTTTTTTTT	#	homopolymer	
1	75175229	Heterozygous	Homozygous	Homozygous	Heterozygous	CTGCCTCTGCCT	TCCCCAAGTGCT	#		#	3 4 5	#		#	-6 0	****	#		#	6 7 8	#		#	-3 3	
1	75177538	Homozygous	Homozygous	Homozygous	Homozygous	AGGGAAATGAGT	TCCCAACACCCG	#	-11 -10	#	3 4 10 11	#		#		****	#	-14 -13	#	6 7 13 14	#		#	
1	75288535	Homozygous	Homozygous	Homozygous	Heterozygous	ATTTCCCAAACA	AGGGTGGGCTGG	#		#		#	0 1 4 5 9	#	-5 -4	****	#		#		#	-3 -2 1 2 6	#	-2 -1	
1	75293798	Homozygous	Homozygous	Homozygous	Homozygous	TTTGCCAGTGTT	TAAAAAAAAAAA	#	homopolymer	
1	75396046	Homozygous	Homozygous	Homozygous	Homozygous	CCTCCCTCCCTG	GTCCCAACTGTC	#		#	4 5	#		#	-9 -6 -5 -2 -1	****	#		#	7 8	#		#	-6 -3 -2 1 2	
1	75407580	Homozygous	Homozygous	Homozygous	Heterozygous	AGAGCAGAGCTG	GCCCCCCCCCCC	#	homopolymer	
1	75471936	Homozygous	Homozygous	Homozygous	Homozygous	CTGCCCACCCAC	CTTATCCATCCA	#		#	7 11	#		#	-6 -5 -2 -1	****	#		#	10 14	#		#	-3 -2 1 2	
1	75485377	Homozygous	Homozygous	Homozygous	Homozygous	CTGCATGTCTGT	TGGTGGGGGAGG	#		#		#	0 3 4 5 6 9	#		****	#		#		#	-3 0 1 2 3 6	#	
1	75690867	Homozygous	Homozygous	Homozygous	Homozygous	GTGGAAACTAGA	ACCCTTGGGTAT	#	-10	#	3 4	#	5 6	#		****	#	-13	#	6 7	#	2 3	#	
1	75692131	Homozygous	Homozygous	Homozygous	Homozygous	ACAGTGGGCAAA	AGGGTGCAGGGA	#	-7 -6	#		#	0 1 7 8	#		****	#	-10 -9	#		#	-3 -2 4 5	#	
1	75720985	Homozygous	Homozygous	Homozygous	Homozygous	GCAACCCTGGTT	TACCTTTGCTTC	#	-4	#	4	#		#	-5 -4	****	#	-7	#	7	#		#	-2 -1	
1	76097939	Wild type	Heterozygous	Wild type	Wild type	TCTGTTTTTTTT	TGGGGGGGGGTA	#	homopolymer	
1	76466412	Wild type	Homozygous	Wild type	Wild type	AATAAAAAATGG	GAAAAAAAAAAA	#	homopolymer	
1	76534681	Homozygous	Homozygous	Heterozygous	Homozygous	GTAGTGATTGAT	TGGGGGGGAGTG	#	homopolymer	
1	77230098	Homozygous	Heterozygous	Homozygous	Homozygous	TCCGCCCCCACG	GCCCCCCCATCC	#	homopolymer	
1	77582300	Homozygous	Homozygous	Homozygous	Homozygous	ATCCACTGTCAG	GTGCTAATCAGG	#		#		#	9	#	-7	****	#		#		#	6	#	-4	
1	77587261	Homozygous	Homozygous	Homozygous	Homozygous	TACACATATACA	AGGTGTGTGCAT	#		#		#	0	#		****	#		#		#	-3	#	
1	77951339	Homozygous	Homozygous	Wild type	Homozygous	AAATATAATCTG	GAAAAAAAAAAA	#	homopolymer	
1	78604762	Homozygous	Homozygous	Homozygous	Homozygous	CAATTTAACACA	ATCTTCTACCAT	#		#	10	#		#		****	#		#	13	#		#	
1	78609276	Homozygous	Homozygous	Heterozygous	Heterozygous	CACGTTCCACCT	TGGGCTCCTGTA	#		#	8	#	0 1	#	-3 0	****	#		#	11	#	-3 -2	#	0 3	
1	78648697	Homozygous	Homozygous	Homozygous	Heterozygous	AACAAATAAATC	CTTTTTTTTTTT	#	homopolymer	
1	78657054	Heterozygous	Heterozygous	Wild type	Heterozygous	GATTCATAAAGC	CTTTTTTTTTTT	#	homopolymer	
1	79222658	Homozygous	Homozygous	Homozygous	Homozygous	CATGAGCTGCAA	ACAGCAAGACAG	#		#		#		#		****	#		#		#		#	
1	79314549	Heterozygous	Heterozygous	Homozygous	Homozygous	GACTAGACAAAG	GAAAAAAAAAAC	#	homopolymer	
1	79433756	Homozygous	Homozygous	Homozygous	Homozygous	TTAGTGTGAACC	CAAAGTGAGCTA	#		#		#		#	1	****	#		#		#		#	4	
1	79512183	Homozygous	Homozygous	Homozygous	Homozygous	GCTATCCCCCAC	CTTTTTTGTTCT	#	homopolymer	
1	80052766	Heterozygous	Homozygous	Homozygous	Heterozygous	TGGAGTTGCACA	ACCCCCTTCCCC	#	homopolymer	
1	80211379	Homozygous	Homozygous	Homozygous	Homozygous	CAGGGTGCTTGC	CACACACTCTGG	#	-10 -9	#		#	9	#		****	#	-13 -12	#		#	6	#	
1	80602983	Homozygous	Homozygous	Homozygous	Homozygous	TGGGGGTCATTT	TGGGGATAGCAT	#	-11 -10 -9 -8	#		#	0 1 2	#		****	#	-14 -13 -12 -11	#		#	-3 -2 -1	#	
1	81070373	Homozygous	Heterozygous	Homozygous	Homozygous	GGGACTGGGAAA	AGTAACGGGGTG	#	-12 -11 -6 -5	#		#	5 6 7	#		****	#	-15 -14 -9 -8	#		#	2 3 4	#	
1	81545282	Homozygous	Homozygous	Homozygous	Homozygous	CCCTGAGAGAGA	ACCATGTCAAAT	#		#	3	#		#	-9 -8	****	#		#	6	#		#	-6 -5	
1	81838869	Homozygous	Heterozygous	Homozygous	Homozygous	GATCAAAAAGTC	CTTTGAATACAG	#		#		#		#		****	#		#		#		#	
1	82098038	Homozygous	Heterozygous	Heterozygous	Homozygous	GAGAACAGGATA	AGGGGGGAGGAG	#	homopolymer	
1	82451012	Homozygous	Homozygous	Homozygous	Heterozygous	ACAAAAACCGTG	GTTTTTTTTTTT	#	homopolymer	
1	82555052	Homozygous	Homozygous	Homozygous	Heterozygous	CTCCTGTGATTT	TCCCCCTTCTTC	#	homopolymer	
1	82562928	Homozygous	Heterozygous	Wild type	Wild type	AACAGTCAAGGC	CAATATGGAACA	#	-3	#		#	5	#		****	#	-6	#		#	2	#	
1	82562968	Wild type	Homozygous	Wild type	Wild type	CTTAACGGGAAT	TAATTAAGCTTC	#	-6 -5	#		#		#		****	#	-9 -8	#		#		#	
1	82625167	Homozygous	Heterozygous	Homozygous	Homozygous	GATAAAAGGCAG	GAAGGAAAACAC	#	-5	#		#	2	#		****	#	-8	#		#	-1	#	
1	82627093	Homozygous	Homozygous	Homozygous	Homozygous	AATACGCATTCC	CACTCTCAGTGC	#		#		#		#	1	****	#		#		#		#	4	
1	82631492	Homozygous	Heterozygous	Wild type	Wild type	ATTTTACCTCCA	ATTTGATTTGTT	#		#		#		#	-3 0	****	#		#		#		#	0 3	
1	82631546	Homozygous	Homozygous	Wild type	Homozygous	TTATCTGTAGAT	TAATCCTCAGAG	#		#	6	#		#		****	#		#	9	#		#	
1	82652298	Homozygous	Homozygous	Homozygous	Homozygous	ATAAACCAGGTC	CGTTGGTATAGT	#	-4	#		#	3	#	-4	****	#	-7	#		#	0	#	-1	
1	82653547	Homozygous	Homozygous	Heterozygous	Homozygous	TCCACAGTCTTT	TCCCCCTTGGGT	#	homopolymer	
1	82654296	Homozygous	Homozygous	Homozygous	Homozygous	GGGTCTCCTGTC	CACAACTTCTGT	#	-12 -11	#		#		#	-3	****	#	-15 -14	#		#		#	0	
1	82924507	Wild type	Wild type	Heterozygous	Heterozygous	CCACCCCCCCCA	ACCCCCCCCCAC	#	homopolymer	
1	82966353	Wild type	Heterozygous	Wild type	Wild type	TTCATGCTCCTA	ATTTTTTTTTTT	#	homopolymer	
1	82973231	Heterozygous	Homozygous	Homozygous	Heterozygous	CAAAACAAAAAA	ACCCCATTCATC	#	homopolymer	
1	83375891	Wild type	Homozygous	Wild type	Heterozygous	AATAAATAAATG	GAAAAAAAAAAA	#	homopolymer	
1	84205194	Homozygous	Homozygous	Heterozygous	Heterozygous	GGTTCCATTGTT	TGGTACCTAGCA	#	-12	#	7	#	0	#	-5	****	#	-15	#	10	#	-3	#	-2	
1	84522568	Heterozygous	Wild type	Wild type	Wild type	TGTGCAGACTTC	CTTTTTTTTTTT	#	homopolymer	
1	84894849	Wild type	Wild type	Homozygous	Heterozygous	GTTGTTCCTTCC	CTTTTTTTTTTT	#	homopolymer	
1	84902352	Heterozygous	Wild type	Wild type	Wild type	GGAAGGAAGGAA	ATGGAAGGAAGG	#	-12 -8 -4	#		#	1 5 9	#		****	#	-15 -11 -7	#		#	-2 2 6	#	
1	84942650	Homozygous	Homozygous	Homozygous	Homozygous	CGAATCCTTAAC	CAAAAAACTATG	#	homopolymer	
1	85061132	Wild type	Wild type	Heterozygous	Wild type	AATAAAAAATGG	GAAAAAAAAAAG	#	homopolymer	
1	86511188	Homozygous	Homozygous	Homozygous	Homozygous	CACCTGGCACTG	GCCCAATGCTTC	#	-7	#	3 4	#		#	-7	****	#	-10	#	6 7	#		#	-4	
1	86527660	Homozygous	Homozygous	Homozygous	Homozygous	AGCGGCTGGACG	GCCCCCCCACGG	#	homopolymer	
1	86546619	Wild type	Heterozygous	Wild type	Wild type	GCCTGCCTGCTG	GCCCCCCCCCAG	#	homopolymer	
1	86569472	Homozygous	Homozygous	Homozygous	Homozygous	AAGGTAAGTAGA	ATTTTTTTTTTT	#	homopolymer	
1	87142351	Homozygous	Homozygous	Homozygous	Homozygous	AGACCCTCTTTA	ACCCATGGCCAG	#		#	3 4 10	#	5	#	-6 -5	****	#		#	6 7 13	#	2	#	-3 -2	
1	87257607	Homozygous	Heterozygous	Homozygous	Homozygous	GACTTTAAAAAG	GCCAAGGGCTGG	#	homopolymer	
1	87584360	Homozygous	Homozygous	Homozygous	Homozygous	ACACAGCACCAG	GCCCATTTTGGT	#		#	3 4	#	8	#	-1	****	#		#	6 7	#	5	#	2	
1	88211775	Wild type	Heterozygous	Wild type	Heterozygous	CAAACATGCTAC	CTTAGAGGAAGG	#		#		#	5 9	#		****	#		#		#	2 6	#	
1	88216458	Wild type	Wild type	Wild type	Heterozygous	ATAACAAATACA	ATTTAAAAAAAT	#		#		#		#		****	#		#		#		#	
1	88218553	Heterozygous	Heterozygous	Heterozygous	Heterozygous	TTCAGCACATTT	TAAAAATAATAA	#	homopolymer	
1	88220713	Heterozygous	Heterozygous	Heterozygous	Heterozygous	CCAGCATCCAAT	TGATGACATTTG	#		#		#		#	-9 -2	****	#		#		#		#	-6 1	
1	88242306	Heterozygous	Heterozygous	Heterozygous	Heterozygous	ATAAATACCTGT	TAAAAAAAATCA	#	homopolymer	
1	88291437	Heterozygous	Wild type	Wild type	Wild type	ATCAAGGTGCAG	GTTTTCTATACT	#	-7	#		#		#		****	#	-10	#		#		#	
1	88517706	Homozygous	Heterozygous	Heterozygous	Homozygous	TGTACAGGGTGA	ACCCCCCCCCCA	#	homopolymer	
1	88703609	Wild type	Heterozygous	Wild type	Wild type	TGGGCACCCCCT	TCCCCCCCCCCC	#	homopolymer	
1	88983991	Homozygous	Homozygous	Homozygous	Homozygous	TTGGAAGAAGAG	GATCCTTTCTGA	#	-10	#	5	#		#		****	#	-13	#	8	#		#	
1	89579383	Wild type	Heterozygous	Wild type	Wild type	GTGTGCCTGACA	ACCCCCCCCCCC	#	homopolymer	
1	89706785	Heterozygous	Homozygous	Heterozygous	Homozygous	CACACACACCAT	TCCCATCCATCC	#		#	3 4 8 12	#		#	-1	****	#		#	6 7 11 15	#		#	2	
1	89989823	Homozygous	Homozygous	Homozygous	Homozygous	TGTACAGATTTT	TATGTAGGACTG	#		#		#	5	#		****	#		#		#	2	#	
1	90109628	Homozygous	Homozygous	Homozygous	Heterozygous	GAGAAAGAGAAT	TGGGGAGGCAGG	#		#		#	0 1 2 5 9	#		****	#		#		#	-3 -2 -1 2 6	#	
1	90114103	Homozygous	Wild type	Homozygous	Homozygous	AAGAGGGGAGGA	AGGGAGGAGGAG	#	-8 -7 -6 -3	#		#	0 1 4 7	#		****	#	-11 -10 -9 -6	#		#	-3 -2 1 4	#	
1	90147141	Homozygous	Wild type	Wild type	Wild type	TCTCCCTATCCA	ATTTTTTGCATT	#	homopolymer	
1	90147217	Wild type	Wild type	Wild type	Homozygous	GGTGGTAGCCCT	TTCCCCTTACTG	#	-12 -9	#	4 5 6	#		#	-1 0	****	#	-15 -12	#	7 8 9	#		#	2 3	
1	90529006	Heterozygous	Homozygous	Homozygous	Homozygous	GCCTCCCACGTC	CTTTTTTTTTTA	#	homopolymer	
1	90661481	Homozygous	Homozygous	Homozygous	Homozygous	CAGAACACCTGA	AGGGGGATGGTA	#	homopolymer	
1	91007663	Wild type	Homozygous	Heterozygous	Homozygous	ACACATGTGCAA	ACCACAGGGCAA	#		#	3	#	5 6	#		****	#		#	6	#	2 3	#	
1	91038361	Homozygous	Homozygous	Homozygous	Homozygous	ATATATATATAT	TTTTTTTTTATT	#	homopolymer	
1	91510140	Homozygous	Homozygous	Homozygous	Homozygous	CATGACCTCAGG	GCTCAGCCCCAG	#	-2	#	8 9 10	#		#	-4	****	#	-5	#	11 12 13	#		#	-1	
1	91537115	Heterozygous	Heterozygous	Heterozygous	Homozygous	GGAGTGAGGACT	TCCCCCCACGTT	#	homopolymer	
1	91744709	Heterozygous	Wild type	Wild type	Heterozygous	CTGTTCAGTTTG	GCCCCCCCCCCA	#	homopolymer	
1	92000250	Homozygous	Heterozygous	Homozygous	Homozygous	CCCCACCCCCAC	CACCCCTGCCAC	#		#	4 5 6 10	#		#	-9 -8 -7 -4 -3 -2 -1	****	#		#	7 8 9 13	#		#	-6 -5 -4 -1 0 1 2	
1	92738952	Homozygous	Homozygous	Homozygous	Homozygous	CCAGCTGCAAAG	GCCCCCATCCAA	#	homopolymer	
1	92831332	Heterozygous	Heterozygous	Heterozygous	Heterozygous	CTGCCTCAGCTG	GCCCCCCCCCCC	#	homopolymer	
1	92847791	Wild type	Wild type	Wild type	Homozygous	GGGGCGGTGCTG	GAATGTGCCAGT	#	-12 -11 -10 -7	#	9	#		#		****	#	-15 -14 -13 -10	#	12	#		#	
1	93028901	Homozygous	Homozygous	Homozygous	Homozygous	TCCCTTGCCCCA	ACCCCCCCCATG	#	homopolymer	
1	93459674	Heterozygous	Homozygous	Homozygous	Homozygous	GAAAAGACAGCT	TGGGGCAGTGGT	#		#		#	0 1 2 8	#		****	#		#		#	-3 -2 -1 5	#	
1	93805270	Homozygous	Homozygous	Homozygous	Homozygous	GGGATGCAGTGT	TGGGGCAGAAAA	#	-12 -11	#		#	0 1 2	#		****	#	-15 -14	#		#	-3 -2 -1	#	
1	94018241	Wild type	Wild type	Wild type	Homozygous	ACCCAGGGGAGA	ACCCCCCCCCCC	#	homopolymer	
1	94022167	Heterozygous	Homozygous	Homozygous	Wild type	GGAACGCCAGGG	GCCCAAGAAGTG	#	-12 -3 -2	#	3 4	#		#	-3	****	#	-15 -6 -5	#	6 7	#		#	0	
1	94038544	Homozygous	Heterozygous	Homozygous	Wild type	ATCCCCCTTTCC	CTCCCTGCTGTC	#		#	4 5	#		#	-7 -6 -5 -4 1	****	#		#	7 8	#		#	-4 -3 -2 -1 4	
1	94038650	Homozygous	Homozygous	Homozygous	Homozygous	TGGTTCCCTTTA	ATGCCCTAGTTT	#	-11	#	5 6	#		#	-4 -3	****	#	-14	#	8 9	#		#	-1 0	
1	94045854	Homozygous	Homozygous	Homozygous	Homozygous	ACAGACTCAGAC	CTTTTTTTTTTT	#	homopolymer	
1	94125908	Heterozygous	Heterozygous	Wild type	Heterozygous	GGAGTCTTCACT	TCCCCCCCCCCC	#	homopolymer	
1	94252371	Wild type	Heterozygous	Homozygous	Wild type	TCTTACCCAATA	AAACAGGAATGG	#		#		#	4 9	#	-4 -3	****	#		#		#	1 6	#	-1 0	
1	94519707	Homozygous	Homozygous	Homozygous	Heterozygous	AACATAAAGAAT	TGGGGGAATTCT	#	homopolymer	
1	95084191	Homozygous	Homozygous	Homozygous	Homozygous	TTCATTTAGCCT	TGGGAAACCTCA	#		#	9	#	0 1	#	0	****	#		#	12	#	-3 -2	#	3	
1	95308832	Homozygous	Heterozygous	Wild type	Wild type	AAAGACCAAAAA	AGGGGGGGGGGG	#	homopolymer	
1	95687537	Wild type	Wild type	Wild type	Heterozygous	TCAGAAATCAAC	CAAAAAAAACAG	#	homopolymer	
1	95835400	Homozygous	Homozygous	Homozygous	Homozygous	GTGGCCTTCTCT	TGGGGGTAGGAG	#	homopolymer	
1	96174825	Homozygous	Homozygous	Homozygous	Homozygous	AATCAAGGGAAT	TAAAATTGGAAA	#	-6 -5	#		#	6	#		****	#	-9 -8	#		#	3	#	
1	96959048	Heterozygous	Heterozygous	Homozygous	Heterozygous	GGGTGGGTGGGT	TGGGGGGCACAC	#	homopolymer	
1	97137833	Homozygous	Homozygous	Heterozygous	Homozygous	TGGCCAGATAGA	ATTTTTTTTTAC	#	homopolymer	
1	98042951	Homozygous	Homozygous	Homozygous	Heterozygous	GACTCAGGAGAA	ACCCCCCCCTCC	#	homopolymer	
1	98447364	Homozygous	Homozygous	Homozygous	Heterozygous	AATTTTCACACA	ATTTTTTTTTAC	#	homopolymer	
1	98538092	Heterozygous	Wild type	Wild type	Wild type	AAATTTGTGCAG	GAAAAAAAAAAC	#	homopolymer	
1	98538417	Wild type	Heterozygous	Wild type	Wild type	GCCTTACCCCTA	ACCCCCCCCCCC	#	homopolymer	
1	98705193	Homozygous	Homozygous	Homozygous	Homozygous	TACCCAAGCTTT	TGGGATATGTAA	#		#		#	0 1	#	-7 -6	****	#		#		#	-3 -2	#	-4 -3	
1	98717742	Homozygous	Homozygous	Homozygous	Homozygous	AACATCAATGTC	CTGTGCTAAGAT	#		#		#		#		****	#		#		#		#	
1	99732286	Homozygous	Homozygous	Homozygous	Homozygous	AGGTGACAGCAG	GAATGTTGGCGA	#	-11	#		#	6	#		****	#	-14	#		#	3	#	
1	99892911	Homozygous	Homozygous	Homozygous	Homozygous	GATGCATGAGTG	GCCCTATCTGCT	#		#	3 4	#		#		****	#		#	6 7	#		#	
1	99897045	Homozygous	Homozygous	Homozygous	Homozygous	CCGAGGTAAACA	ACCCCTTGGGAG	#	-8	#	3 4 5	#	6 7	#	-9	****	#	-11	#	6 7 8	#	3 4	#	-6	
1	99918235	Heterozygous	Homozygous	Homozygous	Homozygous	CTATATAATGAT	TAAAAAAAAAAT	#	homopolymer	
1	100558424	Heterozygous	Homozygous	Wild type	Homozygous	ATTGCTTTCAAT	TAAAAATTGTAG	#	homopolymer	
1	100888785	Wild type	Homozygous	Wild type	Wild type	ATAGTATAGTTC	CTTTTTTTTTTT	#	homopolymer	
1	100899612	Heterozygous	Homozygous	Homozygous	Homozygous	AGTTAATGAATG	GTTTTTAATTAT	#	homopolymer	
1	101284194	Homozygous	Homozygous	Homozygous	Homozygous	CATTTAAAGTGA	ATTTTTTTTTTT	#	homopolymer	
1	101429059	Homozygous	Homozygous	Homozygous	Homozygous	GTCAGCATTCCT	TGGGGGGAGTAG	#	homopolymer	
1	102333023	Homozygous	Heterozygous	Homozygous	Homozygous	ACTTGTCTTCTG	GAAAAAAAAAAA	#	homopolymer	
1	102439508	Wild type	Homozygous	Wild type	Wild type	TGGATACCTATA	ACCCCCCCCACA	#	homopolymer	
1	102549281	Homozygous	Homozygous	Homozygous	Homozygous	TGAAATTATAGA	ATTTTTTTTTAT	#	homopolymer	
1	103245720	Heterozygous	Heterozygous	Heterozygous	Heterozygous	GAGAGAGGGGAG	GAAGGGGAGAGG	#	-6 -5 -4	#		#	2 3 4 9	#		****	#	-9 -8 -7	#		#	-1 0 1 6	#	
1	103269985	Wild type	Wild type	Heterozygous	Wild type	GAGTCAGCTGAA	ATTTTTCCATTT	#	homopolymer	
1	103486173	Wild type	Wild type	Heterozygous	Wild type	AAATTTCAAATG	GTTTTTTTTTTC	#	homopolymer	
1	103490130	Heterozygous	Homozygous	Homozygous	Heterozygous	TTTTATTCGATA	ATGCGTAGGCTT	#		#		#	6	#		****	#		#		#	3	#	
1	103527771	Homozygous	Homozygous	Homozygous	Homozygous	GAGAAGTGGAGG	GTGGTATGGTAG	#	-5 -2	#		#	1 6	#		****	#	-8 -5	#		#	-2 3	#	
1	103909782	Homozygous	Homozygous	Homozygous	Homozygous	GATAAGCAACAG	GAAAAAAAAAAA	#	homopolymer	
1	103909923	Heterozygous	Homozygous	Homozygous	Homozygous	ACATCTATCAGT	TAAAAAAAAAGT	#	homopolymer	
1	103992425	Homozygous	Homozygous	Homozygous	Homozygous	GGTCTTCAGGTA	AAGCCATTTCCA	#	-12 -4	#	5 11	#		#		****	#	-15 -7	#	8 14	#		#	
1	104359401	Wild type	Heterozygous	Wild type	Wild type	CAAAATGTGACC	CAAAAAAAAAAA	#	homopolymer	
1	104465642	Wild type	Homozygous	Wild type	Homozygous	CTCCCTGCCCCT	TCCCCCCATCCC	#	homopolymer	
1	105706093	Wild type	Wild type	Wild type	Homozygous	AATAAAAAATGG	GAAAAAAAAAAA	#	homopolymer	
1	105831287	Homozygous	Homozygous	Homozygous	Homozygous	TGTCTCTCCTCC	CACATTACATTT	#		#		#		#	-2 1	****	#		#		#		#	1 4	
1	105831972	Homozygous	Homozygous	Homozygous	Homozygous	CTTTGAATCCTC	CACGCTCACTCC	#		#	12	#		#	-1	****	#		#	15	#		#	2	
1	105864718	Homozygous	Homozygous	Homozygous	Homozygous	TTTCCTCAATTT	TTGATACTATTA	#		#		#		#	-6	****	#		#		#		#	-3	
1	106503851	Wild type	Homozygous	Wild type	Wild type	AAATGGAGAGGC	CAAAAAAAAAAA	#	homopolymer	
1	106517959	Homozygous	Homozygous	Homozygous	Homozygous	GTGGGTACTGTT	TCCCCCTCTAGG	#	homopolymer	
1	107404536	Wild type	Homozygous	Heterozygous	Homozygous	TCTTTATTTCTG	GTTTTTTTTTCT	#	homopolymer	
1	107961523	Homozygous	Homozygous	Wild type	Heterozygous	ACATTATTAAAA	ATTTCTTCTCCT	#		#	11	#		#		****	#		#	14	#		#	
1	108059339	Homozygous	Homozygous	Homozygous	Wild type	AAATTTGATGGC	CAAAATGGATTG	#	-3	#		#	5	#		****	#	-6	#		#	2	#	
1	109226389	Heterozygous	Wild type	Homozygous	Heterozygous	AACTTGAAGACG	GCCCCCCCCCCA	#	homopolymer	
1	109504691	Homozygous	Homozygous	Wild type	Heterozygous	ATTGTTGCTCTC	CAAAAAAAAAAA	#	homopolymer	
1	109647479	Heterozygous	Wild type	Homozygous	Heterozygous	TCATATACCAAT	TGGGGGGGGGGG	#	homopolymer	
1	109907231	Heterozygous	Homozygous	Homozygous	Homozygous	TTTTAAAATTTT	TAATCTCATGAT	#		#		#		#		****	#		#		#		#	
1	109923521	Homozygous	Heterozygous	Wild type	Homozygous	GATGACAAAGAA	AGTGTTGAACAT	#		#		#		#		****	#		#		#		#	
1	111073737	Wild type	Heterozygous	Wild type	Wild type	TTGGAGTGTGTG	GTTTTTTTTTTT	#	homopolymer	
1	112027088	Wild type	Heterozygous	Wild type	Wild type	ACTGGAACTTTC	CTTTTTTTTTTT	#	homopolymer	
1	112147864	Wild type	Heterozygous	Wild type	Wild type	AAAAACAAAAAC	CAAAAAAAAAAG	#	homopolymer	
1	112549348	Heterozygous	Wild type	Wild type	Wild type	ATTCTAGAGAGT	TCCCCCCCCCCC	#	homopolymer	
1	112696730	Wild type	Wild type	Wild type	Heterozygous	TTTTTAAAAATC	CAAAAAAAAAAA	#	homopolymer	
1	113099269	Wild type	Wild type	Heterozygous	Wild type	AATAAAAAATGG	GAAAAAAAAAAA	#	homopolymer	
1	113792392	Heterozygous	Heterozygous	Homozygous	Heterozygous	GGCACCCACATT	TAAAAAAAAAAA	#	homopolymer	
1	114343277	Wild type	Homozygous	Heterozygous	Heterozygous	AGTGTCACAACC	CAAAAAAAAAAA	#	homopolymer	
1	115225183	Wild type	Heterozygous	Heterozygous	Heterozygous	TGTTGGGAATCT	TCCCCCCCCCCC	#	homopolymer	
1	115313336	Homozygous	Homozygous	Homozygous	Heterozygous	ATATCCAGTAAG	GAAAAAAAAAAC	#	homopolymer	
1	115342601	Homozygous	Homozygous	Homozygous	Homozygous	GGCTATTGTGAA	AGGGGAATTTTT	#	-12	#		#	0 1 2	#		****	#	-15	#		#	-3 -2 -1	#	
1	115546393	Heterozygous	Homozygous	Homozygous	Heterozygous	ACCAGGCTTGGC	CTTTTTTTTTTT	#	homopolymer	
1	116218696	Heterozygous	Homozygous	Homozygous	Homozygous	GCTTTCTGGATC	CTTTTTTTTTTT	#	homopolymer	
1	116292588	Wild type	Wild type	Wild type	Heterozygous	ATATTCTGTCTG	GTTTTTTTTTTT	#	homopolymer	
1	118226260	Wild type	Homozygous	Wild type	Homozygous	TGCCCCAATACA	AGGGGGAAAGCC	#	homopolymer	
1	118291378	Wild type	Homozygous	Homozygous	Homozygous	CAATACCCTGTC	CTAAAAAAGGGG	#		#		#	7 8 9	#	-4 -3	****	#		#		#	4 5 6	#	-1 0	
1	118291477	Wild type	Wild type	Homozygous	Homozygous	AAATGGCTCAGT	TGGTAAGAGCAC	#	-8	#		#	0	#		****	#	-11	#		#	-3	#	
1	119093990	Homozygous	Homozygous	Homozygous	Homozygous	AAGCAACAGACA	ACTGCATTGCCC	#		#	11 12	#		#		****	#		#	14 15	#		#	
1	119379995	Wild type	Wild type	Wild type	Heterozygous	GAAGCAGCCATG	GCCCCCCCCCCG	#	homopolymer	
1	119848715	Homozygous	Wild type	Homozygous	Heterozygous	CGATCCAGTCTC	CAAAAAAAAAAA	#	homopolymer	
1	120254545	Homozygous	Homozygous	Heterozygous	Homozygous	TCTTCTCCCTCA	AGGATCATGTTT	#		#		#	0	#	-3 -2	****	#		#		#	-3	#	0 1	
1	120337709	Wild type	Wild type	Homozygous	Wild type	TTTCCAGCACAC	CGGGGGGGGGGG	#	homopolymer	
1	120341001	Homozygous	Homozygous	Homozygous	Homozygous	GCGGGGCCACCC	CGGCGCCGCTCC	#	-10 -9 -8	#	7 12	#	0	#	-3 0 1	****	#	-13 -12 -11	#	10 15	#	-3	#	0 3 4	
1	120730613	Homozygous	Homozygous	Homozygous	Heterozygous	TCACTTTCTCTT	TGGGTGGTGTGT	#		#		#	0 1 4	#		****	#		#		#	-3 -2 1	#	
1	121016032	Homozygous	Heterozygous	Heterozygous	Homozygous	GGTTGGGGAGCA	ACCTCATAGTAG	#	-12 -8 -7 -6	#	3	#		#		****	#	-15 -11 -10 -9	#	6	#		#	
1	121134873	Heterozygous	Homozygous	Homozygous	Heterozygous	CTCCTCTGTGTG	GAGTTCATACCT	#		#	11	#		#	-7	****	#		#	14	#		#	-4	
1	121275455	Homozygous	Homozygous	Homozygous	Heterozygous	AGCCCTTTGTCA	ATTTTTTTTTTT	#	homopolymer	
1	121340757	Wild type	Homozygous	Wild type	Homozygous	TCTTAAGCGGGA	ACCCCCCCCCCC	#	homopolymer	
1	121443340	Heterozygous	Heterozygous	Wild type	Heterozygous	CCTAAGTCTTTG	GTTTTTTTTTTT	#	homopolymer	
1	121465040	Heterozygous	Wild type	Wild type	Wild type	TGTGTGTGTGTC	CGGGGGGGGGGG	#	homopolymer	
1	121757479	Wild type	Heterozygous	Wild type	Wild type	TTTACTTTTTAC	CTTTTTTTTTTT	#	homopolymer	
1	122921140	Heterozygous	Homozygous	Homozygous	Homozygous	GACAAGCATATA	ATTTCATAACCC	#		#	11 12	#		#		****	#		#	14 15	#		#	
1	123195760	Homozygous	Homozygous	Homozygous	Heterozygous	CAGTAGGGAAAT	TGGGGGGGGGTA	#	homopolymer	
1	123429260	Heterozygous	Heterozygous	Homozygous	Homozygous	AAGTTATTGTTG	GTTTTTTTTTTT	#	homopolymer	
1	123437331	Heterozygous	Homozygous	Wild type	Homozygous	ATTGTTACTATG	GAAAAAAAAAAA	#	homopolymer	
1	123461030	Homozygous	Homozygous	Homozygous	Homozygous	TTTGAGGGCCAA	AAGCAAAACCTA	#	-7 -6	#	10	#		#	-1	****	#	-10 -9	#	13	#		#	2	
1	123461909	Homozygous	Homozygous	Homozygous	Homozygous	TACTCTATTCAA	AGTTTCTTCACC	#		#	12	#		#		****	#		#	15	#		#	
1	123901088	Homozygous	Homozygous	Homozygous	Homozygous	AAGGCATGCAAA	ACCCCAGTACTT	#	-10	#	3 4 5	#		#		****	#	-13	#	6 7 8	#		#	
1	123901520	Homozygous	Homozygous	Homozygous	Homozygous	GTTACTGTTTTC	CTTCGGTGAAAA	#		#		#	3	#		****	#		#		#	0	#	
1	124105943	Homozygous	Homozygous	Homozygous	Homozygous	CTTTTCAATGAC	CTTTTTTTTTTT	#	homopolymer	
1	124636361	Homozygous	Homozygous	Homozygous	Heterozygous	ATTCATTTGTTA	ACCCCATGTGAA	#		#	3 4 5	#		#		****	#		#	6 7 8	#		#	
1	125523756	Wild type	Heterozygous	Wild type	Wild type	TACATACATTGA	ATTTTTTTTTTT	#	homopolymer	
1	126418694	Wild type	Heterozygous	Wild type	Wild type	CAAATCTTTTTT	TAAAAAAATCAT	#	homopolymer	
1	126657736	Heterozygous	Wild type	Homozygous	Heterozygous	TTCCTCTCCCCC	CCCTCCTCCCCT	#		#	2 3 6 9 10 11	#		#	-7 -2 -1 0 1	****	#		#	5 6 9 12 13 14	#		#	-4 1 2 3 4	
1	126695547	Homozygous	Homozygous	Homozygous	Homozygous	AAAAATAAATGA	ACCTAAGTCCCA	#		#	3 10 11	#		#		****	#		#	6 13 14	#		#	
1	128467686	Homozygous	Homozygous	Homozygous	Homozygous	TCCTTTTTTTTC	CAGTCCTTTGGT	#	homopolymer	
1	128795736	Heterozygous	Homozygous	Homozygous	Wild type	CATTATGGCTCA	ACCCAGCCCACC	#	-6	#	3 4 8 9 12	#		#		****	#	-9	#	6 7 11 12 15	#		#	
1	128870026	Heterozygous	Wild type	Wild type	Wild type	CAAACAAATGGC	CGGGGGGGGGGG	#	homopolymer	
1	129280491	Heterozygous	Homozygous	Homozygous	Homozygous	AATATGAGAAAG	GAAAAAAAAAAA	#	homopolymer	
1	129544919	Wild type	Wild type	Homozygous	Wild type	AAGCCAACATGT	TGGTCAACCTTT	#		#	9	#	0	#	-6	****	#		#	12	#	-3	#	-3	
1	129545297	Homozygous	Homozygous	Homozygous	Homozygous	ATAATGCTTGTA	AGGTTCAGACTG	#		#		#	0	#		****	#		#		#	-3	#	
1	130149154	Wild type	Heterozygous	Wild type	Heterozygous	CAGGCCTTGGGA	ACCCCCCCCCCC	#	homopolymer	
1	130521459	Wild type	Wild type	Heterozygous	Wild type	CACCAAAAACTG	GAAAAAAAAAAT	#	homopolymer	
1	130760191	Heterozygous	Heterozygous	Heterozygous	Homozygous	TCCCACTCTCCA	ACCCCCCCCCCC	#	homopolymer	
1	130769156	Homozygous	Homozygous	Homozygous	Homozygous	GAACAGAGCGTG	GAATTCTCAAAG	#		#		#		#		****	#		#		#		#	
1	131153712	Heterozygous	Wild type	Homozygous	Wild type	ACTAAAAGTATA	AGGGGGGGGGGG	#	homopolymer	
1	131880773	Wild type	Heterozygous	Wild type	Heterozygous	CTCTCTCTCTCT	TCCCCCCCCCCC	#	homopolymer	
1	131920336	Wild type	Heterozygous	Wild type	Wild type	TTTCTTTTTTTC	CTTTTTTTTTTT	#	homopolymer	
1	132090798	Homozygous	Homozygous	Homozygous	Homozygous	GCGATGTTGCTC	CTTTCCCTCACA	#		#	6 7	#		#		****	#		#	9 10	#		#	
1	132165095	Wild type	Homozygous	Wild type	Wild type	CCTCTGGCAGCT	TCCAGCTCCTCG	#	-7	#	3 9	#		#	-9	****	#	-10	#	6 12	#		#	-6	
1	132298987	Homozygous	Heterozygous	Homozygous	Homozygous	GGGGGACCGGGC	CGGGGGCGGGGC	#	homopolymer	
1	132335945	Heterozygous	Homozygous	Homozygous	Homozygous	TGGATCAGGGAC	CAAACGATTTGG	#	-11 -5 -4	#		#	9	#		****	#	-14 -8 -7	#		#	6	#	
1	133101463	Homozygous	Homozygous	Homozygous	Homozygous	CAGGTAGCCCCT	TCCCCCCCCCAG	#	homopolymer	
1	133198547	Heterozygous	Homozygous	Homozygous	Homozygous	GCCCTGGTTCCA	ACCCCCCCAGTC	#	homopolymer	
1	133203953	Wild type	Heterozygous	Homozygous	Homozygous	CCCCATAGAGCT	TGGGGGGGGGGG	#	homopolymer	
1	133464593	Homozygous	Homozygous	Homozygous	Homozygous	AGGCACAGACAC	CTGTGGAACCGC	#	-11	#	10	#	3	#		****	#	-14	#	13	#	0	#	
1	133516511	Homozygous	Homozygous	Homozygous	Homozygous	ACAACACAACCA	AGGGGGAAAACC	#	homopolymer	
1	134050013	Wild type	Wild type	Wild type	Heterozygous	CTGCCTCTGCCA	ACTGAGTGCTGA	#		#		#		#	-6 0	****	#		#		#		#	-3 3	
1	134112740	Homozygous	Homozygous	Homozygous	Homozygous	TAACCAATACCC	CGGGGGGTGCAG	#	homopolymer	
1	134442750	Heterozygous	Heterozygous	Homozygous	Heterozygous	TCAGCATCCCCA	ACCCCCCACCCC	#	homopolymer	
1	135553934	Homozygous	Homozygous	Heterozygous	Homozygous	GGTAGACTCTAT	TGGCTCTGCCCC	#	-12	#	10 11 12	#	0	#		****	#	-15	#	13 14 15	#	-3	#	
1	136543814	Homozygous	Wild type	Wild type	Wild type	CACCCCCCCCCA	ACCCCACCCCCC	#	homopolymer	
1	136868929	Heterozygous	Wild type	Wild type	Wild type	AGGTAGCAATAT	TGGGGGGGGGGG	#	homopolymer	
1	139068409	Homozygous	Heterozygous	Homozygous	Homozygous	GGAGGAGGGGGA	AGAGCAGGGAAA	#	homopolymer	
1	139751554	Heterozygous	Homozygous	Wild type	Homozygous	TTATACCTGGAT	TAAAAAAAAAAG	#	homopolymer	
1	139758607	Homozygous	Homozygous	Homozygous	Homozygous	AGCATTGCTAGT	TGGGGAGTCCAA	#		#	10	#	0 1 2	#		****	#		#	13	#	-3 -2 -1	#	
1	139764706	Homozygous	Homozygous	Homozygous	Homozygous	GAATGACAGAGC	CAAAATAAAGAA	#		#		#		#		****	#		#		#		#	
1	140171453	Heterozygous	Homozygous	Homozygous	Homozygous	TCTAATTGCCAA	ATTTTTTTTTTA	#	homopolymer	
1	140466462	Homozygous	Heterozygous	Heterozygous	Heterozygous	TTTATATATTGC	CTTTTTTTTTTT	#	homopolymer	
1	140485040	Heterozygous	Heterozygous	Heterozygous	Wild type	GGGGAGCAGGGC	CGGGGGGGGGGG	#	homopolymer	
1	140513222	Homozygous	Homozygous	Homozygous	Homozygous	CAGGAAATGACT	TGGGCCACATTG	#	-10	#	6	#	0 1	#		****	#	-13	#	9	#	-3 -2	#	
1	141158779	Wild type	Wild type	Wild type	Homozygous	TACTTTAATTTC	CAAAAAGTGTGT	#	homopolymer	
1	141375829	Heterozygous	Heterozygous	Wild type	Wild type	TGCTGTCCTTGA	ACCCCCCCCCCC	#	homopolymer	
1	142021713	Homozygous	Homozygous	Homozygous	Heterozygous	TTTTATTTAATC	CTTTTTTTTTAC	#	homopolymer	
1	142846262	Homozygous	Homozygous	Homozygous	Homozygous	AGGGGGTAAAGG	GCCCCTTGATGC	#	-11 -10 -9 -8 -2	#	3 4 5	#		#		****	#	-14 -13 -12 -11 -5	#	6 7 8	#		#	
1	142936121	Homozygous	Heterozygous	Homozygous	Heterozygous	CTCTCTTATGGG	GAAAAAAAAAAA	#	homopolymer	
1	142978541	Homozygous	Homozygous	Homozygous	Homozygous	ATTGTATTAGAA	ATTTTTTTTCTA	#	homopolymer	
1	143019539	Heterozygous	Homozygous	Wild type	Homozygous	AAAATGCTGAAG	GTTTTTTTTTTT	#	homopolymer	
1	143175622	Heterozygous	Wild type	Wild type	Wild type	TTTTTCATTGGA	ATTTTTTTTTTT	#	homopolymer	
1	143644858	Wild type	Heterozygous	Wild type	Wild type	TTTTTAAGAACT	TAAAAAAAAAAA	#	homopolymer	
1	143660115	Homozygous	Homozygous	Homozygous	Homozygous	CAAATTTTAGAC	CAAAAAAAAAAT	#	homopolymer	
1	144005859	Wild type	Heterozygous	Wild type	Wild type	TTTTTCTTCTCC	CTTTTTTTTTTT	#	homopolymer	
1	144249104	Homozygous	Homozygous	Homozygous	Homozygous	GTAAGGCAGACA	AGGGCACTTGCT	#	-8	#		#	0 1	#		****	#	-11	#		#	-3 -2	#	
1	144672643	Homozygous	Homozygous	Homozygous	Homozygous	TGTAATTCCTTG	GAAGTGTATAGG	#		#		#	9	#	-2	****	#		#		#	6	#	1	
1	144899784	Wild type	Wild type	Wild type	Heterozygous	TTTTTTGTTTTG	GTTTTTTTTTTT	#	homopolymer	
1	144929365	Homozygous	Homozygous	Homozygous	Homozygous	ATTATGAGAGAC	CTTTTTTTTTTT	#	homopolymer	
1	145403896	Wild type	Wild type	Wild type	Heterozygous	GGTCAAACTTAT	TAAAAAGGAATT	#	homopolymer	
1	145876035	Wild type	Wild type	Wild type	Heterozygous	TGTGTGTGTGTT	TGGGGGGGGGGA	#	homopolymer	
1	145957138	Wild type	Heterozygous	Wild type	Wild type	TTATTGAAAGTT	TCCCCCCCCCCC	#	homopolymer	
1	146032638	Homozygous	Homozygous	Heterozygous	Wild type	GATGACTCACCA	ATTTTTTTTTTT	#	homopolymer	
1	146253099	Heterozygous	Wild type	Wild type	Wild type	CCTGTCCAGGAA	ACCCATGCAAAT	#	-4	#	3 4	#		#	-9 -4	****	#	-7	#	6 7	#		#	-6 -1	
1	146358194	Wild type	Wild type	Wild type	Heterozygous	GAGATCATAGCT	TAAAAAAAAAAA	#	homopolymer	
1	147894850	Homozygous	Homozygous	Homozygous	Homozygous	TTTCCACCACTA	ATTTTTTTTTTT	#	homopolymer	
1	148342345	Heterozygous	Homozygous	Homozygous	Homozygous	CAAAATACCCAT	TGGGAAAGAGTT	#		#		#	0 1	#	-2 -1	****	#		#		#	-3 -2	#	1 2	
1	148401458	Homozygous	Heterozygous	Homozygous	Homozygous	TCTAAGTCCAGG	GTTTATCTTGCA	#	-2	#		#		#	-2	****	#	-5	#		#		#	1	
1	148426163	Wild type	Heterozygous	Wild type	Homozygous	TTATATTTCTGA	AGATGAGTTTTA	#		#		#		#		****	#		#		#		#	
1	148426318	Wild type	Heterozygous	Wild type	Wild type	GAAAGTATTGAG	GAAAAGAAAGAG	#		#		#		#		****	#		#		#		#	
1	149534933	Heterozygous	Heterozygous	Wild type	Homozygous	TAAGGGGCCCTT	TCCCCCCTTGAT	#	homopolymer	
1	149560327	Homozygous	Homozygous	Wild type	Homozygous	AGTAATTTAACG	GAAAAAAAAAAA	#	homopolymer	
1	149560785	Heterozygous	Homozygous	Homozygous	Homozygous	AGCTGATGACAT	TAAAAAAAAAAG	#	homopolymer	
1	149705522	Homozygous	Homozygous	Homozygous	Homozygous	GTTCAGATCCCC	CAAGGATCTAGT	#		#		#	2	#	-1 0 1	****	#		#		#	-1	#	2 3 4	
1	149770244	Wild type	Wild type	Heterozygous	Wild type	ATGTGTTCATTG	GAAAAAAAAAAA	#	homopolymer	
1	150076231	Homozygous	Wild type	Wild type	Wild type	GATGAGGGAGGT	TGGGGGGGGGGG	#	homopolymer	
1	150173807	Wild type	Heterozygous	Wild type	Wild type	TGACCTCTGTCA	ATTTTTTTTTTT	#	homopolymer	
1	150269605	Homozygous	Heterozygous	Heterozygous	Wild type	TTTGCAGTGCTA	ATTCCCAAAAGT	#		#	5 6	#		#		****	#		#	8 9	#		#	
1	151016602	Homozygous	Homozygous	Homozygous	Homozygous	AGGATACCCAAG	GAATATAAGATA	#	-11	#		#		#	-3 -2	****	#	-14	#		#		#	0 1	
1	151740034	Homozygous	Homozygous	Homozygous	Heterozygous	TGCTAGCAGTGG	GCCCTTCCGTTG	#	-2	#	3 4 8	#		#		****	#	-5	#	6 7 11	#		#	
1	152241656	Heterozygous	Heterozygous	Homozygous	Homozygous	AAAAAAATAATG	GAAAAGTCTTGA	#		#		#		#		****	#		#		#		#	
1	152675938	Homozygous	Homozygous	Homozygous	Homozygous	GAATGAAGGGCC	CGGGGGTGTTGC	#	homopolymer	
1	152925731	Homozygous	Heterozygous	Homozygous	Homozygous	CGTGCGCCACCA	ACCCGCCCGGCT	#		#	3 4 7 8	#	7	#	-3 0	****	#		#	6 7 10 11	#	4	#	0 3	
1	152995995	Homozygous	Homozygous	Homozygous	Heterozygous	TCCTCTCCCCTT	TCCCCTCCCCTC	#		#	3 4 5 8 9 10	#		#	-8 -3 -2 -1	****	#		#	6 7 8 11 12 13	#		#	-5 0 1 2	
1	153216207	Homozygous	Heterozygous	Heterozygous	Wild type	TGACCTCAAGTC	CTTTTTTTTTTT	#	homopolymer	
1	153220703	Homozygous	Homozygous	Homozygous	Homozygous	AAAAACTTGAGT	TGGGTTATCACA	#		#		#	0 1	#		****	#		#		#	-3 -2	#	
1	154842533	Heterozygous	Homozygous	Homozygous	Homozygous	CTGAATGTTCTG	GAAAAGCCTCGC	#		#	8	#		#		****	#		#	11	#		#	
1	155040073	Heterozygous	Homozygous	Homozygous	Homozygous	TTCACCAAGTAG	GCCTGCTGGGCA	#		#	3	#	6 7	#	-5	****	#		#	6	#	3 4	#	-2	
1	155822294	Wild type	Heterozygous	Wild type	Wild type	CATTGTGTGTGT	TGGGGGGGGGGG	#	homopolymer	
1	156117743	Homozygous	Homozygous	Heterozygous	Homozygous	CAGCTCACAACC	CAATCTGTAATG	#		#		#		#	1	****	#		#		#		#	4	
1	156118670	Wild type	Heterozygous	Wild type	Wild type	AGGAGTCACTCA	ATCCATCGGGGC	#	-11	#	4	#	6 7 8	#		****	#	-14	#	7	#	3 4 5	#	
1	156330779	Homozygous	Homozygous	Homozygous	Homozygous	GGCTTTTAACTT	TAAAAAAAAAAG	#	homopolymer	
1	156442595	Homozygous	Homozygous	Homozygous	Homozygous	CATGTAATCTAC	CTTTCAAGAAAA	#		#		#		#		****	#		#		#		#	
1	156461156	Wild type	Heterozygous	Heterozygous	Wild type	GCAAAACCCAGT	TGGGGGGGGGGG	#	homopolymer	
1	156461819	Homozygous	Heterozygous	Wild type	Wild type	GGGGGTGGGCAA	AGGGGGGGGGGT	#	homopolymer	
1	158173481	Homozygous	Homozygous	Homozygous	Homozygous	AGAGATACACAG	GCATATACACAT	#		#		#		#		****	#		#		#		#	
1	158175673	Homozygous	Homozygous	Homozygous	Heterozygous	ATGACATACTAT	TGGACTCCCTTG	#		#	8 9	#	0	#		****	#		#	11 12	#	-3	#	
1	159193239	Homozygous	Homozygous	Homozygous	Homozygous	GTACCAAAACAC	CTTTCTGGTGGT	#		#		#	5 8	#	-6	****	#		#		#	2 5	#	-3	
1	159620249	Homozygous	Homozygous	Homozygous	Heterozygous	GCTTAGAAAAAG	GAAAAAAAAAAG	#	homopolymer	
1	159627722	Heterozygous	Heterozygous	Homozygous	Heterozygous	GGGGTCTATGTA	AGGGGGTTTTGG	#	homopolymer	
1	160298503	Wild type	Wild type	Heterozygous	Wild type	TACTCTGTGTAT	TAAAAAAAAAAA	#	homopolymer	
1	160327412	Heterozygous	Homozygous	Homozygous	Homozygous	TTCATATGTCCT	TGGGGTTGTTTT	#		#		#	0 1 2	#	0	****	#		#		#	-3 -2 -1	#	3	
1	161154468	Homozygous	Homozygous	Homozygous	Homozygous	ACATCTCAGGAA	ATCTAAGAAATG	#	-4	#		#		#		****	#	-7	#		#		#	
1	161187782	Homozygous	Homozygous	Homozygous	Homozygous	TTTCTTTCTTTC	CTTTTTTTTAAA	#	homopolymer	
1	161466353	Homozygous	Homozygous	Homozygous	Heterozygous	CAGTTGTGAACA	ATTTTTTTTTAA	#	homopolymer	
1	161485750	Homozygous	Homozygous	Heterozygous	Homozygous	CAAAGATAGGCA	AGGGGGGGGTAC	#	homopolymer	
1	161556196	Homozygous	Homozygous	Homozygous	Homozygous	TTGTTATCCATG	GTTTTGTGAAGA	#		#		#		#	-2	****	#		#		#		#	1	
1	162126730	Wild type	Heterozygous	Wild type	Heterozygous	TATAGGAAAAGC	CGGGGGGGGGGG	#	homopolymer	
1	162284759	Homozygous	Homozygous	Homozygous	Homozygous	AGGTGGAGAGAT	TAAGGTAGGTAG	#	-11 -8	#		#	2 6	#		****	#	-14 -11	#		#	-1 3	#	
1	162360776	Homozygous	Heterozygous	Heterozygous	Homozygous	AGTATTTCTACT	TCACAATGTAAG	#		#		#		#		****	#		#		#		#	
1	162362885	Wild type	Homozygous	Homozygous	Homozygous	GGGGGTTGGGGT	TGGGGGTAGGGA	#	homopolymer	
1	162450138	Heterozygous	Heterozygous	Heterozygous	Wild type	CCCCCTCCCCCT	TCCCCCTTCCCC	#	homopolymer	
1	162910785	Homozygous	Homozygous	Heterozygous	Homozygous	CTTGAAGAATAC	CTTTTTTTTTTT	#	homopolymer	
1	163382055	Wild type	Wild type	Heterozygous	Wild type	TGTCCCCAACAT	TGGGGGGGGGGG	#	homopolymer	
1	163719204	Homozygous	Homozygous	Homozygous	Homozygous	TTATTTATGTAT	TAATTTATATGT	#		#		#		#		****	#		#		#		#	
1	164020109	Homozygous	Homozygous	Homozygous	Homozygous	AGTTTTCTAAAG	GAATTTTGATTT	#		#		#		#		****	#		#		#		#	
1	164148135	Homozygous	Homozygous	Homozygous	Homozygous	AAGGCTCAGAAC	CTTGTAACTCTG	#	-10	#		#		#		****	#	-13	#		#		#	
1	164309206	Heterozygous	Homozygous	Heterozygous	Heterozygous	GTGGGGTGGGGT	TGGGGGAGGCCT	#	homopolymer	
1	164404735	Homozygous	Homozygous	Homozygous	Homozygous	GGAGGGGAGGGT	TAAGCGGGGGAG	#	-12 -9 -8 -7 -4 -3	#		#	4 5 6 7	#		****	#	-15 -12 -11 -10 -7 -6	#		#	1 2 3 4	#	
1	164456679	Homozygous	Homozygous	Homozygous	Homozygous	TCCCTAACTGCA	ATTTTTTTTTTC	#	homopolymer	
1	164516234	Wild type	Wild type	Heterozygous	Heterozygous	CATCCCCCCATG	GCCCCCCCCCCC	#	homopolymer	
1	164662156	Wild type	Wild type	Wild type	Heterozygous	GAATTTCCTCAA	ATTTTTTTTTTT	#	homopolymer	
1	164749717	Heterozygous	Heterozygous	Wild type	Heterozygous	AAAGAAAGAAAG	GAAAAGACAGAC	#		#		#		#		****	#		#		#		#	
1	165152798	Wild type	Wild type	Heterozygous	Wild type	AGGAGCAGGCTG	GCCCCCCCCCCA	#	homopolymer	
1	165285366	Homozygous	Homozygous	Homozygous	Homozygous	AGAGTTTTCCCT	TGGGGGGCTGGG	#	homopolymer	
1	165541154	Homozygous	Homozygous	Homozygous	Homozygous	TACAGGAGTTAA	AGGGGGGGGCTT	#	homopolymer	
1	166187364	Wild type	Heterozygous	Wild type	Wild type	CCCCTATACCCT	TCCCCCCCTTCT	#	homopolymer	
1	166228927	Heterozygous	Homozygous	Homozygous	Homozygous	TGGTTTCCCCTT	TGGGGGGACCCC	#	homopolymer	
1	166443894	Homozygous	Homozygous	Homozygous	Homozygous	CCATTAAGCAAA	ATTTTTTTTTTG	#	homopolymer	
1	166879342	Homozygous	Homozygous	Homozygous	Heterozygous	ATCTCAGCTTGC	CAAAAAAAAAAA	#	homopolymer	
1	166994830	Heterozygous	Heterozygous	Wild type	Heterozygous	TTGGGTGTTTTC	CTTTTTTTTTTT	#	homopolymer	
1	167093606	Homozygous	Homozygous	Homozygous	Homozygous	TTCTTAGGCTCT	TGGAGCCCAAGT	#	-6	#	7 8	#	0	#		****	#	-9	#	10 11	#	-3	#	
1	167159193	Homozygous	Wild type	Homozygous	Homozygous	AGTTTCACTTAG	GCATAAAGAATA	#		#		#		#		****	#		#		#		#	
1	167252455	Wild type	Wild type	Wild type	Heterozygous	AAGGGAAAAAAA	AGGGGGGGGGGG	#	homopolymer	
1	167424029	Wild type	Wild type	Wild type	Heterozygous	TCCCTCCTTTGA	ATTTTTTTTTTG	#	homopolymer	
1	167712464	Homozygous	Homozygous	Heterozygous	Homozygous	ACTAATAGCTTA	AGCTGGGAATAT	#		#		#	3 4	#		****	#		#		#	0 1	#	
1	167906245	Heterozygous	Heterozygous	Heterozygous	Heterozygous	TGAGATCCTAGC	CTTTCTGTCTGT	#		#		#		#	-3	****	#		#		#		#	0	
1	168293632	Wild type	Homozygous	Wild type	Wild type	AAAAAACAAAAC	CAAAAAAAAAAA	#	homopolymer	
1	169049067	Heterozygous	Homozygous	Homozygous	Homozygous	CACACACAGACA	AGGGAGAGAGAG	#		#		#	0 1	#		****	#		#		#	-3 -2	#	
1	169100211	Wild type	Homozygous	Wild type	Wild type	TCCCCTCCCCCC	CTTCCCCTACCC	#	homopolymer	
1	169907742	Wild type	Wild type	Heterozygous	Wild type	TAAAAGGGAGTT	TGGGGGGGGGCA	#	homopolymer	
1	169930240	Homozygous	Homozygous	Homozygous	Homozygous	TGGGGGAGGGCA	ACAGCCCCCGCC	#	-11 -10 -9 -8 -5 -4	#	6 7 8 9 12	#		#		****	#	-14 -13 -12 -11 -8 -7	#	9 10 11 12 15	#		#	
1	170055624	Homozygous	Homozygous	Homozygous	Homozygous	CTAGTGGGGGCT	TGGGGGGGGGCA	#	homopolymer	
1	170387748	Homozygous	Homozygous	Homozygous	Heterozygous	AGGACTCCCTCA	AGGGGACATGCT	#	-11	#		#	0 1 2	#	-3 -2	****	#	-14	#		#	-3 -2 -1	#	0 1	
1	170407964	Homozygous	Homozygous	Homozygous	Homozygous	AAATGCTTGCTA	ATTGAGCAACCA	#		#	11	#		#		****	#		#	14	#		#	
1	170495036	Heterozygous	Heterozygous	Heterozygous	Heterozygous	AAGGGGGGGGGG	GAAAAAAAGAGA	#	homopolymer	
1	171001765	Homozygous	Homozygous	Homozygous	Heterozygous	CAACAGTGTTCC	CTTTCCATCCAT	#		#	6 10	#		#	1	****	#		#	9 13	#		#	4	
1	171249230	Heterozygous	Wild type	Heterozygous	Wild type	TCTCTCTCTGAG	GATGTGTGTGTG	#		#		#		#		****	#		#		#		#	
1	171279111	Homozygous	Homozygous	Homozygous	Homozygous	CTACACTCCAGA	AGGTTCTCCTAC	#		#	9	#	0	#	-2	****	#		#	12	#	-3	#	1	
1	171283149	Homozygous	Homozygous	Homozygous	Wild type	AGTTGCTTTTTC	CNTGACACCCCC	#	homopolymer	
1	171354125	Heterozygous	Wild type	Heterozygous	Homozygous	TAAATCAACATC	CCTTCGTATTAT	#		#	2	#		#		****	#		#	5	#		#	
1	171389611	Homozygous	Homozygous	Homozygous	Homozygous	GAGGGAATGTGT	TCCCGGGGTGGG	#	-10 -9	#	3 4	#	3 4 5 8 9	#		****	#	-13 -12	#	6 7	#	0 1 2 5 6	#	
1	171508985	Homozygous	Homozygous	Homozygous	Homozygous	AGTCCACAGTCT	TCCCAGGGGATA	#		#	3 4	#	4 5 6	#	-6	****	#		#	6 7	#	1 2 3	#	-3	
1	171694976	Homozygous	Homozygous	Homozygous	Homozygous	TTTTTTGAGACA	AGGGGCCTCAAG	#		#	7	#	0 1 2	#		****	#		#	10	#	-3 -2 -1	#	
1	171695138	Homozygous	Homozygous	Heterozygous	Heterozygous	TTATGCTCAGGT	TGCACACTTGTG	#	-3	#		#		#		****	#	-6	#		#		#	
1	171759600	Homozygous	Homozygous	Homozygous	Homozygous	GAATGGGCAAAG	GCGTCCTTGACT	#	-8 -7	#	6	#		#		****	#	-11 -10	#	9	#		#	
1	171774206	Homozygous	Homozygous	Homozygous	Homozygous	CGTTGGGGTTTT	TCCCCCCCTGTT	#	homopolymer	
1	171819824	Homozygous	Homozygous	Homozygous	Homozygous	TATTCGACAAAC	CTTTTTTTTTTA	#	homopolymer	
1	171836693	Heterozygous	Homozygous	Homozygous	Homozygous	GGACGCCTCAGT	TCCCCATTTGGG	#	-12	#	3 4 5	#	8 9	#	-4	****	#	-15	#	6 7 8	#	5 6	#	-1	
1	171881951	Homozygous	Homozygous	Homozygous	Homozygous	TCTCTACGAGGG	GAAAAAAAAACA	#	homopolymer	
1	171952688	Homozygous	Homozygous	Homozygous	Homozygous	TTGAAGTGTGGA	AGGACAACCTCA	#	-3	#	9	#	0	#		****	#	-6	#	12	#	-3	#	
1	171989322	Homozygous	Homozygous	Homozygous	Homozygous	GTTTAATTTCTT	TAAGTCACTATT	#		#		#		#		****	#		#		#		#	
1	172437046	Homozygous	Homozygous	Homozygous	Homozygous	GGCCTCCCACAG	GCCCTCGGGAAA	#	-12	#	3 4	#	5 6	#	-7 -4 -3	****	#	-15	#	6 7	#	2 3	#	-4 -1 0	
1	172530382	Homozygous	Homozygous	Heterozygous	Homozygous	CTCTCTCACACA	ACCACACATTCT	#		#	3	#		#		****	#		#	6	#		#	
1	172794304	Wild type	Heterozygous	Wild type	Wild type	TGCGCATGTGCA	ACCCCCCCCCCC	#	homopolymer	
1	172945489	Wild type	Wild type	Heterozygous	Wild type	GAGGGGAGGGGT	TGGGGGAATGGA	#	homopolymer	
1	173026018	Homozygous	Homozygous	Heterozygous	Homozygous	GGCACTGACAAG	GTTTGGAGTACA	#	-12	#		#	3	#		****	#	-15	#		#	0	#	
1	173125134	Homozygous	Homozygous	Homozygous	Homozygous	TATCAATAACAG	GAAAAGTAGGCA	#		#		#	7	#		****	#		#		#	4	#	
1	173349125	Homozygous	Homozygous	Homozygous	Homozygous	TGCCAGTAGCCT	TGGGGGAAAGAA	#	homopolymer	
1	173351975	Homozygous	Homozygous	Homozygous	Homozygous	GGCCATTCCCAT	TGGGGAGCAGGT	#	-12	#		#	0 1 2 8	#	-7 -2 -1	****	#	-15	#		#	-3 -2 -1 5	#	-4 1 2	
1	173974267	Homozygous	Homozygous	Wild type	Heterozygous	TTTTAAGTTAAT	TGGGGGATGCCA	#	homopolymer	
1	174168167	Wild type	Wild type	Wild type	Heterozygous	TATACCAAAAGT	TCCCCCCATACC	#	homopolymer	
1	174687049	Homozygous	Homozygous	Homozygous	Heterozygous	TCATCCGTGCTG	GAAAAAAAAAAA	#	homopolymer	
1	174784353	Homozygous	Homozygous	Homozygous	Homozygous	ATGTCTATGTTA	ATGGTTGGCTTG	#		#		#	1 5	#		****	#		#		#	-2 2	#	
1	174899767	Homozygous	Homozygous	Homozygous	Homozygous	GCAAAGAAATAG	GAGGACTCCAAA	#		#	9	#	1	#		****	#		#	12	#	-2	#	
1	175243360	Heterozygous	Wild type	Wild type	Wild type	CCAGTAGTGACA	ATTTTTTTTTTT	#	homopolymer	
1	175430915	Heterozygous	Wild type	Heterozygous	Wild type	GGAGGAGGAGGA	AGGGGGGAGGAG	#	homopolymer	
1	175515451	Homozygous	Homozygous	Homozygous	Homozygous	GGGCTCAGTGAT	TGGGGGAGTGGG	#	homopolymer	
1	177324179	Wild type	Wild type	Homozygous	Homozygous	AAAGTCGAGGAA	AGGGGGTGGGGT	#	homopolymer	
1	177325428	Homozygous	Homozygous	Homozygous	Homozygous	ATGTTTCTTGTC	CTTTTTTTTTTT	#	homopolymer	
1	178276503	Homozygous	Homozygous	Homozygous	Homozygous	TGCTGCACGCCA	ACCCGCGCCGCA	#		#	3 4 9	#		#	0	****	#		#	6 7 12	#		#	3	
1	178394486	Wild type	Heterozygous	Wild type	Homozygous	TTGCCCTTTATA	ACCCCTCCTTAC	#		#	3 4 5 8	#		#	-6 -5	****	#		#	6 7 8 11	#		#	-3 -2	
1	178963879	Heterozygous	Heterozygous	Wild type	Wild type	TTTTGATGTGTC	CTTTTTTTTTTT	#	homopolymer	
1	178976863	Homozygous	Homozygous	Homozygous	Heterozygous	GTGGGGGGAGCA	ACGTGGTGGGGA	#	-10 -9 -8 -7 -6	#		#	3 6 7 8	#		****	#	-13 -12 -11 -10 -9	#		#	0 3 4 5	#	
1	179030563	Homozygous	Homozygous	Heterozygous	Heterozygous	GATGCGTTAGTC	CAGCCCACATAC	#		#	5 6	#		#		****	#		#	8 9	#		#	
1	179053617	Homozygous	Homozygous	Homozygous	Homozygous	AGAAGGGACGGA	AGGGGAGCAAAT	#	-8 -7 -3	#		#	0 1 2	#		****	#	-11 -10 -6	#		#	-3 -2 -1	#	
1	179594395	Homozygous	Homozygous	Homozygous	Homozygous	AGAGAACATGGA	AGGGGGGGGGAT	#	homopolymer	
1	179650097	Homozygous	Homozygous	Homozygous	Homozygous	GCTGGTCACTCA	AGGGAGGAAGGG	#	-9	#		#	0 1 4 8 9	#		****	#	-12	#		#	-3 -2 1 5 6	#	
1	179674226	Homozygous	Homozygous	Homozygous	Heterozygous	AAGGATCAATAA	ATCTTCTATACC	#	-10	#	12	#		#		****	#	-13	#	15	#		#	
1	181079084	Homozygous	Homozygous	Homozygous	Homozygous	TTATGGTCATCA	ATTTTTCTTGTT	#	homopolymer	
1	181165044	Homozygous	Heterozygous	Homozygous	Homozygous	GGTGCGCCACCA	ACCCCCCCAGCT	#	homopolymer	
1	181371001	Heterozygous	Heterozygous	Homozygous	Homozygous	TCTCTTCCTCCC	CTTCCCTCCTTC	#		#	5 6 9	#		#	-3 0 1	****	#		#	8 9 12	#		#	0 3 4	
1	181430256	Homozygous	Homozygous	Homozygous	Homozygous	TTCAAACACAGC	CTTTCTCTTTCT	#		#		#		#		****	#		#		#		#	
1	181642682	Wild type	Wild type	Heterozygous	Wild type	ACCTGAACTCAA	AGCCAGCTCCAG	#		#	4 10	#		#	-8	****	#		#	7 13	#		#	-5	
1	181753848	Heterozygous	Homozygous	Homozygous	Homozygous	CAGTCAGTGTCA	AGGGGGAACTGA	#	homopolymer	
1	181760627	Heterozygous	Homozygous	Homozygous	Heterozygous	TGTGCCACCACA	ACCCCAGCAAAG	#		#	3 4 5	#		#	-5 -2	****	#		#	6 7 8	#		#	-2 1	
1	181943292	Heterozygous	Homozygous	Homozygous	Heterozygous	ATATAAACAATC	CAAAAAAAAAAA	#	homopolymer	
1	182395672	Homozygous	Homozygous	Heterozygous	Homozygous	ACAAGAGCCTAC	CAAAAAAAAAAA	#	homopolymer	
1	182569977	Homozygous	Homozygous	Homozygous	Homozygous	GCACTTGTCTTT	TCCAGAGGGCCT	#		#	3 11	#	5 6	#		****	#		#	6 14	#	2 3	#	
1	182988224	Homozygous	Homozygous	Homozygous	Homozygous	CTGCTTGAGACT	TCCTTCTGTTGA	#		#	3	#		#		****	#		#	6	#		#	
1	183106401	Homozygous	Homozygous	Wild type	Homozygous	AGAACCACACTG	GTAACAGGAAGA	#		#		#	5	#	-5	****	#		#		#	2	#	-2	
1	183270298	Wild type	Heterozygous	Homozygous	Wild type	CTGATTTCTCTG	GCCCCCCCCCCC	#	homopolymer	
1	183299806	Heterozygous	Heterozygous	Heterozygous	Heterozygous	AAGTGTCATATG	GCCTGAAATACA	#		#	3	#		#		****	#		#	6	#		#	
1	183332366	Heterozygous	Homozygous	Homozygous	Homozygous	AGTGGTTTTCAA	ACCCTGTGGGCT	#	-9	#	3 4	#	6 7	#		****	#	-12	#	6 7	#	3 4	#	
1	183745544	Homozygous	Homozygous	Homozygous	Homozygous	TGTACCCAGGAG	GTTTTTTTTTTT	#	homopolymer	
1	183891041	Homozygous	Homozygous	Homozygous	Homozygous	TACAGTAACACA	AGGTGTCCCATG	#		#	8 9	#	0	#		****	#		#	11 12	#	-3	#	
1	184212450	Wild type	Heterozygous	Heterozygous	Wild type	GCATGCACACAC	CAAAACACACAC	#		#		#		#		****	#		#		#		#	
1	184876723	Homozygous	Homozygous	Homozygous	Homozygous	ATGCAGCAGGCA	AGGCTAGTGCCC	#	-4	#	11 12	#	0	#		****	#	-7	#	14 15	#	-3	#	
1	185210668	Wild type	Heterozygous	Wild type	Wild type	TAAAGTTTCATT	TGGGATTTTTAA	#		#		#	0 1	#		****	#		#		#	-3 -2	#	
1	185392790	Wild type	Homozygous	Heterozygous	Wild type	TTTCCTCTGAGG	GCCCTGTTTAGG	#	-2	#	3 4	#	9	#	-6	****	#	-5	#	6 7	#	6	#	-3	
1	185393507	Homozygous	Homozygous	Homozygous	Homozygous	CTTTTGTGATCA	ATTTTTTCCCCA	#	homopolymer	
1	187027179	Heterozygous	Homozygous	Homozygous	Homozygous	CAGTGTAAAATC	CTAACAGGGTTG	#		#		#	5 6	#		****	#		#		#	2 3	#	
1	187531926	Heterozygous	Heterozygous	Wild type	Wild type	TTTGTTAATCTT	TCCCCCCCCCCC	#	homopolymer	
1	187603747	Wild type	Wild type	Wild type	Heterozygous	GGGAAGAGAGAA	AGGGGGGAGGGG	#	homopolymer	
1	187656433	Homozygous	Homozygous	Homozygous	Homozygous	GGTGGCACCACC	CGGCCTCCTGCA	#	-12 -9	#	5 8	#	0	#	-2 1	****	#	-15 -12	#	8 11	#	-3	#	1 4	
1	187656532	Wild type	Homozygous	Homozygous	Homozygous	ATCACAAAAGAA	AGGGGGTGGAGT	#	homopolymer	
1	187683285	Homozygous	Homozygous	Homozygous	Homozygous	CTACCCTCTTGA	ACCCAGTGTCTG	#		#	3 4	#		#	-6 -5	****	#		#	6 7	#		#	-3 -2	
1	187715385	Homozygous	Homozygous	Homozygous	Homozygous	GACACACTGGGG	GAAGTTGTGGTG	#	-4 -3 -2	#		#	7	#		****	#	-7 -6 -5	#		#	4	#	
1	187991184	Wild type	Homozygous	Homozygous	Homozygous	ACTGGGGAAGAT	TCTGCCGCCTCC	#	-9 -8 -7	#	6 9 12	#		#		****	#	-12 -11 -10	#	9 12 15	#		#	
1	188125718	Heterozygous	Homozygous	Homozygous	Homozygous	GATGTTACAGCA	ACCCCCTGGTGG	#	homopolymer	
1	189337608	Heterozygous	Heterozygous	Homozygous	Heterozygous	AGTTAAAGAAAT	TGGGGGGGGGGG	#	homopolymer	
1	189910620	Homozygous	Homozygous	Wild type	Homozygous	ATGCTGCAGTGT	TACTGTCATCCC	#		#	11 12	#		#		****	#		#	14 15	#		#	
1	190454151	Homozygous	Homozygous	Homozygous	Homozygous	AAACTCACGCGT	TCCCCTTAAGCA	#		#	3 4 5	#		#		****	#		#	6 7 8	#		#	
1	190454381	Homozygous	Homozygous	Homozygous	Homozygous	TGTAACGCTTAG	GCCCCCGCTGAG	#	homopolymer	
1	191419705	Homozygous	Homozygous	Homozygous	Homozygous	GTCCCACAGTTA	ACTGGCAACAGC	#		#		#	2	#	-7 -6	****	#		#		#	-1	#	-4 -3	
1	192114585	Homozygous	Homozygous	Homozygous	Homozygous	TGTGGGTGCTGG	GAAAATTGAATC	#	-9 -8 -2	#		#		#		****	#	-12 -11 -5	#		#		#	
1	192123243	Homozygous	Homozygous	Homozygous	Homozygous	CTCAGCGCTGTG	GACCAAACTCCA	#		#	4 11	#		#		****	#		#	7 14	#		#	
1	192165490	Wild type	Heterozygous	Wild type	Wild type	CCTTTCTTCCTT	TGCCTTCCTTCC	#		#	4 8 12	#		#	-9 -1	****	#		#	7 11 15	#		#	-6 2	
1	192173807	Homozygous	Homozygous	Homozygous	Homozygous	CAGATTCATGAA	AGGGAATGTTTC	#		#		#	0 1	#		****	#		#		#	-3 -2	#	
1	192196247	Homozygous	Homozygous	Homozygous	Homozygous	ATGTGTAATGTA	AAGACTGCTAAG	#		#		#		#		****	#		#		#		#	
1	192326013	Heterozygous	Heterozygous	Wild type	Homozygous	GAGGGGAAAGGA	AGGGGGGGGGGG	#	homopolymer	
1	193053064	Homozygous	Homozygous	Wild type	Heterozygous	AGTTGAGAATTT	TAAAAAAAAAAA	#	homopolymer	
1	194707675	Homozygous	Homozygous	Heterozygous	Homozygous	AGGATGTTGCCC	CTTGCCCTCCAC	#	-11	#	6 7 10	#		#	0 1	****	#	-14	#	9 10 13	#		#	3 4	
1	194709762	Homozygous	Homozygous	Homozygous	Homozygous	ACCACCACCATA	ACCCACATACAT	#		#	3 4	#		#	-8 -5 -2	****	#		#	6 7	#		#	-5 -2 1	
1	195319303	Homozygous	Homozygous	Homozygous	Heterozygous	GTCAGAGAGGGT	TGAACTCAAGCA	#	-4 -3	#		#		#		****	#	-7 -6	#		#		#	
2	4635184	Homozygous	Homozygous	Homozygous	Homozygous	CACAGTACTGTA	AGGGGGGGGTGA	#	homopolymer	
2	4719092	Wild type	Homozygous	Heterozygous	Homozygous	AGAATGGTGATA	ACCCCCCCCCCA	#	homopolymer	
2	4743130	Heterozygous	Heterozygous	Homozygous	Wild type	TCATTTTATACT	TAAAAAAAAAAA	#	homopolymer	
2	4925576	Heterozygous	Heterozygous	Wild type	Homozygous	ACTTGGAGGCTC	CTTTTTTTTTTT	#	homopolymer	
2	5159561	Heterozygous	Wild type	Wild type	Wild type	GTGCTACTTGAT	TGGGGGGGGGGT	#	homopolymer	
2	5615737	Homozygous	Homozygous	Homozygous	Homozygous	TCCTTAAGGAAA	AGTGACATAAAG	#	-5	#		#		#	-8	****	#	-8	#		#		#	-5	
2	6111783	Homozygous	Homozygous	Homozygous	Heterozygous	GATTGGATGTTC	CTTTTTTTTTTC	#	homopolymer	
2	6544742	Wild type	Heterozygous	Wild type	Heterozygous	AGTCTGGAATAG	GTTTTTTTTTTT	#	homopolymer	
2	7210437	Homozygous	Homozygous	Heterozygous	Homozygous	ACACACACACAA	AGGGATAGGAAA	#		#		#	0 1 6	#		****	#		#		#	-3 -2 3	#	
2	7887843	Heterozygous	Heterozygous	Wild type	Wild type	CTGGTCCTCGGA	ATTTTTTTTTTT	#	homopolymer	
2	7979842	Wild type	Heterozygous	Heterozygous	Heterozygous	TCCTGAGCAAGA	ATTTTTTTTTAA	#	homopolymer	
2	8167869	Homozygous	Heterozygous	Homozygous	Heterozygous	TTGCTGAATATC	CAAAAAAAAAAA	#	homopolymer	
2	8388067	Heterozygous	Heterozygous	Homozygous	Wild type	CACGCTCTGGGC	CTTTTTTTTTTT	#	homopolymer	
2	8562838	Homozygous	Homozygous	Homozygous	Homozygous	TCTTAACCTGAG	GTTTTTTTTTTT	#	homopolymer	
2	8658107	Homozygous	Homozygous	Homozygous	Homozygous	GAAACCGATGTA	ATTTTTTTTTTT	#	homopolymer	
2	8658313	Homozygous	Wild type	Wild type	Heterozygous	ATAGTAATTCTG	GAAAAAAAAAAA	#	homopolymer	
2	10201322	Wild type	Wild type	Wild type	Homozygous	TATGTGTGTATA	ATATATATATAT	#		#		#		#		****	#		#		#		#	
2	10291028	Heterozygous	Wild type	Wild type	Wild type	GGTGCGGGGCGT	TGGGGGGGGGGA	#	homopolymer	
2	11458611	Heterozygous	Heterozygous	Wild type	Heterozygous	TGCCACCACCAC	CAAAAAAAAAAA	#	homopolymer	
2	11899286	Heterozygous	Homozygous	Homozygous	Heterozygous	TGTGTTTGCTTC	CTTTTTTTTTTT	#	homopolymer	
2	14059076	Homozygous	Homozygous	Homozygous	Heterozygous	TTGTTGTTTTCC	CTTTTTTTTTTT	#	homopolymer	
2	14807009	Heterozygous	Heterozygous	Homozygous	Heterozygous	TTACATGGGAGG	GTTTTTTTTTTT	#	homopolymer	
2	14843075	Heterozygous	Heterozygous	Heterozygous	Wild type	TTGGTTGTTTGG	GTTTTTTTTTTT	#	homopolymer	
2	15469239	Wild type	Homozygous	Homozygous	Heterozygous	AAGTAAAGGTTG	GTTTTTTTTTTT	#	homopolymer	
2	15476720	Heterozygous	Homozygous	Homozygous	Homozygous	CTGGCTGCTTTC	CTTTTTTTTTTT	#	homopolymer	
2	15657575	Wild type	Homozygous	Homozygous	Homozygous	TCTCTACAATTG	GTTTTTTTTTTT	#	homopolymer	
2	16566523	Wild type	Wild type	Heterozygous	Wild type	AAAGCTCTTACA	ATTTATAGGAAT	#		#		#	6	#		****	#		#		#	3	#	
2	17270370	Wild type	Wild type	Wild type	Homozygous	TTTTCATCTCTT	TCCCCCCCCCTT	#	homopolymer	
2	17852620	Wild type	Wild type	Wild type	Homozygous	TTTCTTTTGAGG	GAAAAAAAAAAA	#	homopolymer	
2	18077719	Homozygous	Homozygous	Homozygous	Homozygous	TACCTCATTACA	ATTTTTTTTTTC	#	homopolymer	
2	19521132	Heterozygous	Wild type	Wild type	Wild type	CTAAGGGGGTCA	ATTTTTTTTTTT	#	homopolymer	
2	19875863	Wild type	Heterozygous	Wild type	Wild type	TGGTCCTGGGTG	GTTTTTTTTTTT	#	homopolymer	
2	20107361	Wild type	Wild type	Wild type	Heterozygous	TCTTTCTTTCTA	ATTTTTTTTTTT	#	homopolymer	
2	20463805	Homozygous	Homozygous	Homozygous	Homozygous	AACTAAAACATG	GTTTTTTTTTTT	#	homopolymer	
2	20671262	Wild type	Homozygous	Wild type	Wild type	AACCCTGTCTTG	GAAAAAAAAAAA	#	homopolymer	
2	21904378	Wild type	Homozygous	Wild type	Wild type	AGAAATGGTATT	TAAAAAAAAAAA	#	homopolymer	
2	22544937	Wild type	Heterozygous	Wild type	Heterozygous	TTTATTTATTGT	TCGGGAAAATAT	#		#		#	1 2	#		****	#		#		#	-2 -1	#	
2	22545779	Homozygous	Homozygous	Homozygous	Homozygous	AAGTGAGGAAGG	GTTGGGGTTTTC	#	-6 -2	#		#	2 3 4	#		****	#	-9 -5	#		#	-1 0 1	#	
2	22549396	Heterozygous	Homozygous	Homozygous	Homozygous	CCACTTCTGTCA	ATAAAAATGGCA	#		#		#	7	#	-9	****	#		#		#	4	#	-6	
2	22701169	Heterozygous	Homozygous	Homozygous	Homozygous	GGGTGAATTTGC	CTTTTTTTTTTT	#	homopolymer	
2	23028736	Homozygous	Homozygous	Homozygous	Homozygous	AACTCTGAAGTC	CAAAAAAAAAAA	#	homopolymer	
2	23163287	Homozygous	Homozygous	Homozygous	Heterozygous	CTGCCTCTGCCT	TCCAAGTGCAGG	#		#	3	#	9	#	-6 0	****	#		#	6	#	6	#	-3 3	
2	23196587	Homozygous	Heterozygous	Homozygous	Homozygous	TAAATCAACATG	GTTTTTTTTTTT	#	homopolymer	
2	23378990	Wild type	Heterozygous	Wild type	Wild type	GTTACATGAGGG	GTTTTTTTTTTT	#	homopolymer	
2	23919743	Homozygous	Homozygous	Wild type	Homozygous	TCCCACCCATTC	CTTTTTTTTTTT	#	homopolymer	
2	23926441	Heterozygous	Homozygous	Homozygous	Heterozygous	TAAAAAAAAAAA	ATTTTTTTTTTA	#	homopolymer	
2	24046847	Wild type	Wild type	Heterozygous	Heterozygous	TAAACTGTAAGG	GTTTTTTTTTTT	#	homopolymer	
2	25259780	Homozygous	Homozygous	Homozygous	Homozygous	GGATTGGGCGGA	ATTTTTTTTTTC	#	homopolymer	
2	26093420	Wild type	Heterozygous	Wild type	Heterozygous	TCCGCCTCCTTT	TCCCCCCCCCCC	#	homopolymer	
2	27584892	Wild type	Wild type	Heterozygous	Wild type	AACATAAATGTT	TAAAAAAAAAAG	#	homopolymer	
2	28060558	Heterozygous	Heterozygous	Heterozygous	Heterozygous	GACCTTGTGTGA	ATTTTTTTTTTT	#	homopolymer	
2	28272450	Wild type	Wild type	Wild type	Heterozygous	TGCAGCGAGTGT	TGGGGGGGGGGG	#	homopolymer	
2	28349199	Wild type	Heterozygous	Wild type	Wild type	TGCCTGAGTCTT	TGGGGGGGGGGG	#	homopolymer	
2	29195125	Wild type	Heterozygous	Wild type	Wild type	GAGCTGGGACAG	GCCCCCCCCCCC	#	homopolymer	
2	30237779	Homozygous	Homozygous	Homozygous	Homozygous	CCGGGCTGCCTG	GCGGGCGGCTGC	#	-10 -9	#		#	1 2 5	#	-9 -1	****	#	-13 -12	#		#	-2 -1 2	#	-6 2	
2	31303250	Wild type	Wild type	Heterozygous	Wild type	TATACTTACTGA	ATTTTTTTTTTT	#	homopolymer	
2	31406192	Homozygous	Heterozygous	Heterozygous	Homozygous	GGCCACCACAGA	ACCCCCCCCCCC	#	homopolymer	
2	31456543	Homozygous	Homozygous	Homozygous	Homozygous	CCCTCACCAATA	AGGCCTTTTCTT	#		#	5	#	0	#	-9 -8 -3	****	#		#	8	#	-3	#	-6 -5 0	
2	31669096	Homozygous	Homozygous	Homozygous	Homozygous	GTTTCTCTGTAG	GCCTGGCTCTCC	#		#	3 12	#	3	#		****	#		#	6 15	#	0	#	
2	33312958	Homozygous	Homozygous	Homozygous	Homozygous	ACAAAAATTCTT	TAAAAAAAAAAG	#	homopolymer	
2	33369880	Wild type	Heterozygous	Heterozygous	Heterozygous	TGTTTTGTTTTG	GTTTTTTTTTTT	#	homopolymer	
2	33376589	Heterozygous	Wild type	Wild type	Wild type	AAACCCTGTTTC	CAAAAAAAAAAA	#	homopolymer	
2	34093289	Wild type	Heterozygous	Heterozygous	Homozygous	GAACCCTGTCTC	CAAAAAAAAAAA	#	homopolymer	
2	35070561	Homozygous	Homozygous	Homozygous	Homozygous	TCTCTTGGGAAT	TATCCCTGTTTC	#	-6 -5	#	5 6	#		#		****	#	-9 -8	#	8 9	#		#	
2	36345404	Wild type	Wild type	Heterozygous	Wild type	TTTTTCTTTTTC	CTTTTTTTTTTT	#	homopolymer	
2	36419537	Wild type	Homozygous	Homozygous	Heterozygous	ACTCAATTTCTG	GTTTTTTTTTTT	#	homopolymer	
2	38161469	Homozygous	Homozygous	Homozygous	Heterozygous	AAAAATAAAATT	TAAAAATGAAAT	#	homopolymer	
2	38381062	Wild type	Homozygous	Wild type	Heterozygous	TAGGTTGTCATT	TCCCCCCCCCCC	#	homopolymer	
2	39537026	Wild type	Heterozygous	Homozygous	Wild type	TGGTGTCTGTAA	ACCCCCCCCGCC	#	homopolymer	
2	40056345	Heterozygous	Heterozygous	Heterozygous	Wild type	TTTCTTTCCTTC	CTTTTTTTTTTT	#	homopolymer	
2	40114017	Wild type	Heterozygous	Heterozygous	Homozygous	AAACAAACAAAC	CAAAAAAAAAAA	#	homopolymer	
2	40450934	Heterozygous	Homozygous	Wild type	Wild type	ATTAAACATTTC	CAAAAAAAAAAA	#	homopolymer	
2	41042403	Homozygous	Homozygous	Homozygous	Homozygous	TGCTGTCTAAAC	CAAAAAAAAATA	#	homopolymer	
2	41251283	Heterozygous	Heterozygous	Wild type	Homozygous	GATGTATCTATC	CTTTTTTTTTTT	#	homopolymer	
2	41494802	Wild type	Wild type	Heterozygous	Wild type	GCATTAGAAACA	ACCCCCCCCCCC	#	homopolymer	
2	41874355	Homozygous	Homozygous	Homozygous	Homozygous	TATCTTTTTTTT	TGGGGGGGGGGG	#	homopolymer	
2	42808672	Wild type	Heterozygous	Wild type	Heterozygous	GGGGAGCAGGGT	TGGGGGGGGGGA	#	homopolymer	
2	42906653	Homozygous	Homozygous	Homozygous	Homozygous	TTTTCTTCCCCT	TAAAACAACAAT	#		#		#		#	-2 -1 0	****	#		#		#		#	1 2 3	
2	43358466	Wild type	Heterozygous	Wild type	Wild type	GGAGACCACTAA	ATTTTTTTTTTC	#	homopolymer	
2	43734084	Wild type	Heterozygous	Wild type	Wild type	ATTGATTACAGG	GTTTTTTTTTTT	#	homopolymer	
2	44223047	Homozygous	Homozygous	Homozygous	Homozygous	GCAGTTTGCAGG	GAAAAAAAAAAT	#	homopolymer	
2	44291633	Heterozygous	Homozygous	Homozygous	Homozygous	TTGGATTGTCAC	CAAAAAAAAAAA	#	homopolymer	
2	44351631	Heterozygous	Homozygous	Wild type	Homozygous	CTCACTGGGAGT	TAAAAAAAAAAA	#	homopolymer	
2	44617891	Homozygous	Homozygous	Homozygous	Homozygous	AAAAAAAATAAG	GAAAAAAAAATA	#	homopolymer	
2	44999272	Homozygous	Homozygous	Homozygous	Heterozygous	CCTTGAGATGAG	GAAGTATGATTG	#		#		#		#	-9	****	#		#		#		#	-6	
2	45512953	Wild type	Heterozygous	Wild type	Wild type	ACAGGCTTTGTT	TAAAAAAAAAAC	#	homopolymer	
2	45678466	Homozygous	Heterozygous	Heterozygous	Homozygous	AAGGGATAATAC	CTTTTTTTTTTT	#	homopolymer	
2	46413386	Homozygous	Heterozygous	Heterozygous	Wild type	AATGGCTAAGAT	TAAAAAAAAAAA	#	homopolymer	
2	46753522	Heterozygous	Wild type	Wild type	Wild type	AAACAACAGAGT	TAAAAAAAAAAA	#	homopolymer	
2	47004503	Wild type	Wild type	Heterozygous	Wild type	AGATGAGCCCCC	CAAAATATTTTG	#		#		#		#	-2 -1 0 1	****	#		#		#		#	1 2 3 4	
2	47507104	Wild type	Wild type	Heterozygous	Wild type	ACCTATATATAT	TTTTTTACTATC	#	homopolymer	
2	49265237	Homozygous	Heterozygous	Homozygous	Homozygous	GGAGACTGGTGT	TCCTAACATCCT	#	-12 -5	#	3 11	#		#		****	#	-15 -8	#	6 14	#		#	
2	49459903	Wild type	Heterozygous	Wild type	Wild type	GCTTCCATAATA	ACCCCCCCCCCC	#	homopolymer	
2	50267272	Homozygous	Heterozygous	Wild type	Homozygous	TGACTCTCACAT	TAAAAAAAAAAA	#	homopolymer	
2	51547760	Homozygous	Homozygous	Homozygous	Homozygous	ACATGATCCCTT	TCCCCCCATCTG	#	homopolymer	
2	52163703	Wild type	Heterozygous	Heterozygous	Heterozygous	CAGCTTTGGCAC	CTTTTTTTTTTT	#	homopolymer	
2	53075883	Heterozygous	Heterozygous	Heterozygous	Heterozygous	AGGGGGCATATT	TGGGGGGGGGGG	#	homopolymer	
2	53424832	Homozygous	Homozygous	Heterozygous	Homozygous	TCATTGAATTTG	GTTTTTTTTTTT	#	homopolymer	
2	53903228	Wild type	Wild type	Heterozygous	Heterozygous	GAAAATAATCAT	TGGGGGGGGGGG	#	homopolymer	
2	54441703	Heterozygous	Homozygous	Homozygous	Homozygous	GCTCCATCTACA	ATTTTTTTTTTA	#	homopolymer	
2	54457204	Homozygous	Homozygous	Homozygous	Homozygous	TTTCAAGTTGAA	AGTGTCTACCAC	#		#	10	#		#		****	#		#	13	#		#	
2	54838460	Heterozygous	Wild type	Wild type	Wild type	TGCTGGCATATG	GTAATAGTGTCT	#	-8	#		#		#		****	#	-11	#		#		#	
2	56118316	Wild type	Wild type	Wild type	Heterozygous	GTATTTTTGTTC	CTTTTTCTTTGT	#	homopolymer	
2	56537721	Wild type	Homozygous	Homozygous	Homozygous	TAGCATTTTTTC	CTTTTTTTTTTT	#	homopolymer	
2	56683216	Wild type	Heterozygous	Wild type	Heterozygous	GGTTTTTTTTTC	CTTTTTTTTTTT	#	homopolymer	
2	56742393	Wild type	Heterozygous	Wild type	Wild type	TTCTTAGTTTCT	TCCCCCCCCCAA	#	homopolymer	
2	56827936	Homozygous	Heterozygous	Homozygous	Homozygous	TAACGAATTCAG	GAAAAAAAAAAA	#	homopolymer	
2	56932985	Wild type	Heterozygous	Heterozygous	Wild type	AATAAAAAATGG	GAAAAAAAAAAA	#	homopolymer	
2	57109720	Wild type	Wild type	Wild type	Heterozygous	ACCCGGGGACAA	ACCCCCCCCCCC	#	homopolymer	
2	57227331	Wild type	Heterozygous	Wild type	Heterozygous	AATCTCTGTCTC	CAAAAAAAAAAA	#	homopolymer	
2	57397778	Heterozygous	Wild type	Heterozygous	Heterozygous	AATAAAAAATGG	GAAAAAAAAAAA	#	homopolymer	
2	57700242	Wild type	Heterozygous	Wild type	Wild type	ACAAATAAACGA	ACCCCCCCCCCA	#	homopolymer	
2	57825710	Homozygous	Heterozygous	Homozygous	Heterozygous	TTATAAAGAAAA	ACGCACTTATAT	#		#		#		#		****	#		#		#		#	
2	58251636	Heterozygous	Homozygous	Homozygous	Heterozygous	ATTCAAACTTCT	TGGGGGGGGGGG	#	homopolymer	
2	58387557	Homozygous	Homozygous	Homozygous	Homozygous	AGTGTCAAAATG	GAATCCTTCTAG	#		#	6	#		#		****	#		#	9	#		#	
2	58388631	Wild type	Wild type	Heterozygous	Wild type	TTCGGAGGTTTC	CTTTTTTTTTTT	#	homopolymer	
2	59323547	Homozygous	Heterozygous	Homozygous	Homozygous	CTTTTAAGAAAC	CTTTTTTTTTTT	#	homopolymer	
2	59558334	Wild type	Heterozygous	Wild type	Homozygous	AAAACTTGTCTC	CAAAAAAAAAAA	#	homopolymer	
2	59942178	Homozygous	Homozygous	Homozygous	Heterozygous	AAACCCACCTTT	TAAAAAAAAAAA	#	homopolymer	
2	60242905	Heterozygous	Wild type	Wild type	Heterozygous	AATTGGCCTCTT	TCACTGTGAAAA	#	-8	#		#		#	-3	****	#	-11	#		#		#	0	
2	60880746	Wild type	Wild type	Wild type	Heterozygous	TTCTTTTTTGTC	CTTTTTTTTTTT	#	homopolymer	
2	61252245	Homozygous	Homozygous	Homozygous	Homozygous	CTCAATCTATAT	TAAAAAAAAACT	#	homopolymer	
2	61586381	Wild type	Heterozygous	Homozygous	Homozygous	TCTTGGTTGACG	GTTTTTTTTCCC	#	homopolymer	
2	61595869	Homozygous	Homozygous	Homozygous	Wild type	GATTTTGAAAGG	GTTTTTTTTTTT	#	homopolymer	
2	62370377	Homozygous	Homozygous	Homozygous	Homozygous	TTGGTTCTCAGC	CCTTGTCCTATT	#	-10	#	2 8	#		#		****	#	-13	#	5 11	#		#	
2	62449828	Wild type	Wild type	Wild type	Heterozygous	AAAAAAAAAAGG	GAAAAAAAAAAA	#	homopolymer	
2	63178290	Heterozygous	Homozygous	Homozygous	Homozygous	AAACATAGACCA	ACCATTGCCCTG	#		#	3 9 10	#		#	0	****	#		#	6 12 13	#		#	3	
2	64086787	Heterozygous	Heterozygous	Heterozygous	Heterozygous	GATATCAATGGC	CAAAAAAAAAAA	#	homopolymer	
2	64371222	Homozygous	Homozygous	Homozygous	Homozygous	TTTGTCAATAGG	GTTTTTTTTTTC	#	homopolymer	
2	64540803	Homozygous	Homozygous	Homozygous	Homozygous	CATTCAGGACAA	ATTTTTTTTTTT	#	homopolymer	
2	64995548	Wild type	Wild type	Wild type	Homozygous	CTCTACCTAGGT	TGGGGGGGGGGG	#	homopolymer	
2	65697769	Homozygous	Heterozygous	Homozygous	Homozygous	TTGCCTGTTTTG	GTTTTTTTTTTT	#	homopolymer	
2	65980138	Wild type	Heterozygous	Wild type	Wild type	TTTCCTCCTACC	CAAAAAAAAAAA	#	homopolymer	
2	66042787	Homozygous	Homozygous	Heterozygous	Heterozygous	ATAATCAGTTTC	CTTTTTTTTTTT	#	homopolymer	
2	67563796	Wild type	Homozygous	Heterozygous	Homozygous	GTGAAGATACTG	GTTTTTTTTTTT	#	homopolymer	
2	67694125	Homozygous	Homozygous	Homozygous	Homozygous	TACATTATCAAA	ATGGTGTCTACT	#		#		#	1	#		****	#		#		#	-2	#	
2	68803743	Wild type	Wild type	Heterozygous	Wild type	CCTGAAAAGTGA	ATTTTTTTTTCA	#	homopolymer	
2	69018819	Homozygous	Heterozygous	Homozygous	Heterozygous	ACTGATAGAATG	GTTTTTTTTTTT	#	homopolymer	
2	69515224	Heterozygous	Wild type	Wild type	Wild type	TTTTTGAGGGGT	TGGGGGGGGGGT	#	homopolymer	
2	69528160	Wild type	Heterozygous	Wild type	Wild type	AGCGACCCATTT	TAAAAAAAAAAA	#	homopolymer	
2	69556480	Homozygous	Homozygous	Homozygous	Homozygous	TGTAAGTGTGTG	GGCATGTGTGCG	#		#		#	-1	#		****	#		#		#	-4	#	
2	70210162	Heterozygous	Heterozygous	Heterozygous	Wild type	CCCCACCCCCCT	TCCCCCCACCCC	#	homopolymer	
2	70823414	Wild type	Heterozygous	Wild type	Wild type	CAAAACCCATTT	TAAAAAAAAAAA	#	homopolymer	
2	72400268	Wild type	Heterozygous	Heterozygous	Homozygous	GGCAAACGAGGC	CTTTTTTTTTTT	#	homopolymer	
2	72937177	Wild type	Homozygous	Wild type	Wild type	CTGGCAGACATA	ATTTTTTTTTTT	#	homopolymer	
2	73778538	Wild type	Heterozygous	Wild type	Wild type	TTTCTTTCTTTC	CTTTTTTTTTTT	#	homopolymer	
2	73958778	Wild type	Heterozygous	Wild type	Homozygous	GGCTCCTGAGAG	GTTTTTTTTTTT	#	homopolymer	
2	73975535	Homozygous	Homozygous	Homozygous	Homozygous	CAGGCATCACCT	TCCCCCCCAACC	#	homopolymer	
2	74577586	Wild type	Heterozygous	Heterozygous	Heterozygous	GGTTTATTGCCC	CAAAAAAAAAAA	#	homopolymer	
2	74741594	Heterozygous	Wild type	Wild type	Wild type	ATAAACTGGGTT	TCCCCCCCCCCA	#	homopolymer	
2	75352987	Heterozygous	Wild type	Wild type	Wild type	AAGAACCAAAAG	GAAAAAAAAAAA	#	homopolymer	
2	75645836	Wild type	Wild type	Wild type	Heterozygous	AACCCTGTCTCA	AGGGGGGGAAAA	#	homopolymer	
2	75654534	Homozygous	Heterozygous	Homozygous	Homozygous	AAAGTGATCATT	TAAAAAAAAAAA	#	homopolymer	
2	76248334	Wild type	Wild type	Heterozygous	Heterozygous	TGCAACAGACAG	GCCCCCCCCCCC	#	homopolymer	
2	76911660	Heterozygous	Wild type	Homozygous	Heterozygous	AATCTTAAAAAT	TAAAAAAAAAAA	#	homopolymer	
2	78726780	Wild type	Heterozygous	Wild type	Heterozygous	ACAAAACCAAAC	CAAAAAAAAAAA	#	homopolymer	
2	80069657	Heterozygous	Heterozygous	Homozygous	Heterozygous	ACAAAACAAAAC	CAAAAAAAAAAA	#	homopolymer	
2	81219543	Homozygous	Homozygous	Heterozygous	Homozygous	CTTTTCCTCTTC	CTTTTTTTTTTT	#	homopolymer	
2	82318378	Homozygous	Heterozygous	Homozygous	Homozygous	GTATAATGGAGG	GTTTTTTTTTTT	#	homopolymer	
2	82617527	Wild type	Heterozygous	Wild type	Heterozygous	GGAAAGCAACTG	GAAAAAAAAAAA	#	homopolymer	
2	82927718	Homozygous	Homozygous	Homozygous	Heterozygous	ATAAAATCACAG	GAAAAAAAAAAA	#	homopolymer	
2	83007357	Wild type	Heterozygous	Wild type	Wild type	TATTTGATGGAG	GAAAAAAAACAG	#	homopolymer	
2	83331852	Homozygous	Homozygous	Homozygous	Homozygous	AATCCATACTTT	TAAAAAAAAAAG	#	homopolymer	
2	83699289	Wild type	Wild type	Heterozygous	Wild type	CCCTGTCTCAAA	ACCCCCCCCCCC	#	homopolymer	
2	85032568	Heterozygous	Wild type	Homozygous	Heterozygous	CAAAATAAAATG	GAAAAAAAAAAA	#	homopolymer	
2	85224955	Heterozygous	Wild type	Wild type	Wild type	CTTGCCCTTCAT	TCCCCCCCCCCC	#	homopolymer	
2	85380998	Homozygous	Homozygous	Homozygous	Homozygous	ACCAGCCTCTAG	GTTTTTTTTTAT	#	homopolymer	
2	85617745	Heterozygous	Heterozygous	Wild type	Heterozygous	TTAATGAAATAC	CAAAAAAAAAAA	#	homopolymer	
2	88106808	Wild type	Wild type	Heterozygous	Wild type	CATTTAGTTTAG	GTTTTTTTTTTT	#	homopolymer	
2	89584077	Wild type	Homozygous	Wild type	Heterozygous	AATAAAAAATGG	GAAAAAAAAAAG	#	homopolymer	
2	90056385	Homozygous	Homozygous	Homozygous	Homozygous	TTATGCAGAAAG	GAAAAAAAAAAC	#	homopolymer	
2	90060243	Homozygous	Homozygous	Homozygous	Heterozygous	TCTCTGACAATT	TAAAAAAAAAAC	#	homopolymer	
2	90917709	Homozygous	Homozygous	Homozygous	Homozygous	ACCCTCCCCCGG	GACACTGTGTAG	#	-2	#		#		#	-8 -7 -4 -3 -2 -1	****	#	-5	#		#		#	-5 -4 -1 0 1 2	
2	92076184	Heterozygous	Wild type	Heterozygous	Homozygous	GAGGAGGGGGGA	AGGGGGGGAGGG	#	homopolymer	
2	93005923	Wild type	Heterozygous	Wild type	Wild type	TTTTTCTTTTTC	CTTTTTTTTTTT	#	homopolymer	
2	93896993	Wild type	Wild type	Wild type	Heterozygous	CTCCCTGTATAC	CACACACACACA	#		#		#		#	-7 -6	****	#		#		#		#	-4 -3	
2	94197056	Wild type	Homozygous	Homozygous	Heterozygous	CTTCAGAGGGGG	GAAAAAAAAAAA	#	homopolymer	
2	94496182	Homozygous	Homozygous	Heterozygous	Heterozygous	ATCTGTAGCAGT	TCCCCCCCCCTT	#	homopolymer	
2	94843148	Wild type	Heterozygous	Wild type	Wild type	TGCTCTTGAAGA	ATTTTTTTTTTT	#	homopolymer	
2	95228353	Wild type	Wild type	Wild type	Heterozygous	ATTTGCTCTTGG	GTTTTTTTTTTT	#	homopolymer	
2	95414009	Heterozygous	Wild type	Wild type	Wild type	GTCTCTGCTTCA	ATTTTTTTTTTT	#	homopolymer	
2	95530037	Heterozygous	Homozygous	Heterozygous	Homozygous	ATTTTTTTTATG	GAAAAAAAAAAA	#	homopolymer	
2	95875491	Heterozygous	Wild type	Heterozygous	Wild type	AAACAAACAAAC	CAAAAAAAACCC	#	homopolymer	
2	96419858	Homozygous	Homozygous	Wild type	Homozygous	ACACCTTTCTAG	GATGTGCAGGAG	#		#		#	7	#	-6	****	#		#		#	4	#	-3	
2	97160722	Wild type	Homozygous	Wild type	Wild type	AATGGCAAAATG	GAAAAAAAAATT	#	homopolymer	
2	97285630	Homozygous	Homozygous	Homozygous	Heterozygous	GAAAAAGCATCC	CTTTTTTTTTTT	#	homopolymer	
2	97972887	Wild type	Wild type	Heterozygous	Heterozygous	TCTCCAGCTTTG	GTTTTTTTTTTT	#	homopolymer	
2	98470332	Heterozygous	Heterozygous	Heterozygous	Heterozygous	TGGGTTAGGTTG	GTTTTTTTTTTT	#	homopolymer	
2	98704523	Heterozygous	Homozygous	Wild type	Heterozygous	GATTTAGTCTGC	CTTTTTTTTTTC	#	homopolymer	
2	99281610	Heterozygous	Wild type	Wild type	Heterozygous	ACTGGCAAAATG	GAAAAAAAAAAA	#	homopolymer	
2	99697250	Heterozygous	Homozygous	Homozygous	Heterozygous	GAATCAAAAATT	TAAAAAAAAAAA	#	homopolymer	
2	99731080	Wild type	Heterozygous	Wild type	Wild type	TGTTTGTCTATG	GTTTTTTTTTTA	#	homopolymer	
2	99862841	Homozygous	Homozygous	Homozygous	Homozygous	TAGGAAAACACA	ATTTTTTTTTTG	#	homopolymer	
2	99862996	Heterozygous	Wild type	Wild type	Heterozygous	TTTCTTTCTTTC	CTTTTTTTTTTT	#	homopolymer	
2	101083628	Wild type	Wild type	Heterozygous	Wild type	GCATGCAACTAG	GAAAAAAAAAAA	#	homopolymer	
2	102248260	Homozygous	Homozygous	Heterozygous	Homozygous	GTCTGTCTTTGA	ATTTTTTTTTTT	#	homopolymer	
2	104006319	Heterozygous	Homozygous	Homozygous	Heterozygous	AATATTTGTATT	TAAAAAAAAAAA	#	homopolymer	
2	104009207	Heterozygous	Heterozygous	Wild type	Wild type	TTATAAGTTCAA	ATTTTTTTTTTT	#	homopolymer	
2	104070206	Wild type	Heterozygous	Wild type	Wild type	GAAGGAGGGGGC	CGGGGGGGGGGG	#	homopolymer	
2	104382036	Homozygous	Homozygous	Homozygous	Homozygous	CTCGTTTCCAAA	AATAAACCACTG	#		#	8	#		#	-2	****	#		#	11	#		#	1	
2	105428823	Wild type	Wild type	Heterozygous	Wild type	TTGACACTATTT	TAAAAAAAAAAG	#	homopolymer	
2	105865742	Heterozygous	Homozygous	Homozygous	Heterozygous	AAAAAACAAAAC	CAAAAAAAAAAA	#	homopolymer	
2	106011888	Heterozygous	Heterozygous	Wild type	Wild type	GAATGAGTTAAA	ACCCCCCCCCCC	#	homopolymer	
2	106247254	Wild type	Homozygous	Homozygous	Homozygous	AGGGGATTGGGA	ATTTTGTAGGGG	#	-11 -10 -9 -4 -3	#		#	7 8 9	#		****	#	-14 -13 -12 -7 -6	#		#	4 5 6	#	
2	107048059	Heterozygous	Homozygous	Homozygous	Heterozygous	CACTCAAGGTGA	ATTTTTTTTTTT	#	homopolymer	
2	107122278	Homozygous	Homozygous	Homozygous	Homozygous	TGGCTAGTAACA	ATTTTTTTTTTT	#	homopolymer	
2	107191475	Homozygous	Homozygous	Homozygous	Homozygous	GGCTTTGCTTCA	ATTTTTTTTTTG	#	homopolymer	
2	107574283	Wild type	Heterozygous	Wild type	Wild type	CATTTCAAATTG	GTTTTTTTTTTT	#	homopolymer	
2	107657653	Wild type	Heterozygous	Wild type	Wild type	ATTAAATATCTA	ATTTTTTCTAGG	#	homopolymer	
2	108349724	Homozygous	Homozygous	Homozygous	Homozygous	TCATACTAGCTA	ATGAATACCAGT	#		#	9	#		#		****	#		#	12	#		#	
2	108510209	Homozygous	Homozygous	Homozygous	Homozygous	GATATGAGTTTA	ATTTTTTTTATC	#	homopolymer	
2	108595700	Homozygous	Heterozygous	Wild type	Heterozygous	ATGGTAATCAAG	GTTTTTTTTTTT	#	homopolymer	
2	109062687	Homozygous	Heterozygous	Homozygous	Heterozygous	CTCAAAGGATTT	TGGGGGGGGGGG	#	homopolymer	
2	109087707	Wild type	Heterozygous	Wild type	Wild type	TCAACAAACCGG	GAAAAAAAAAAA	#	homopolymer	
2	109754906	Homozygous	Heterozygous	Homozygous	Homozygous	CCAGCACACAGC	CGGAGACCACAG	#		#	8	#	0	#	-9	****	#		#	11	#	-3	#	-6	
2	109916576	Heterozygous	Homozygous	Homozygous	Homozygous	AGAGATGGTAGA	ATTTTTTTTTTT	#	homopolymer	
2	110619283	Homozygous	Homozygous	Homozygous	Homozygous	AGTTTCTCATCA	ATTTTTTTTTTT	#	homopolymer	
2	113095566	Homozygous	Heterozygous	Homozygous	Homozygous	TCTTCTTCTTCC	CTTTTTTTTTTT	#	homopolymer	
2	113253753	Heterozygous	Wild type	Homozygous	Wild type	AATAAAACAAAC	CAAAAAAAAAAT	#	homopolymer	
2	113256049	Wild type	Wild type	Wild type	Heterozygous	CTCAGAATAGCC	CAAAAAAAAAAA	#	homopolymer	
2	113722253	Wild type	Homozygous	Homozygous	Heterozygous	TTTTTTTTTAAG	GAAAAAAAAAAA	#	homopolymer	
2	113905752	Homozygous	Homozygous	Homozygous	Homozygous	AAACACCTAAAC	CACGGAGTGGTC	#		#		#	2 7	#	-4	****	#		#		#	-1 4	#	-1	
2	113906531	Wild type	Wild type	Heterozygous	Wild type	TATGGGAAAAGA	AACATGAAGTAG	#	-9 -8	#		#		#		****	#	-12 -11	#		#		#	
2	113929997	Wild type	Heterozygous	Wild type	Wild type	GAACCCAAGATC	CAAAAAAAAAAA	#	homopolymer	
2	116118327	Heterozygous	Heterozygous	Heterozygous	Homozygous	TAGCAATCTTGG	GTTTTTTTTTTT	#	homopolymer	
2	117581906	Wild type	Heterozygous	Wild type	Wild type	GATCTCAGACAG	GCCCCCCCCCCC	#	homopolymer	
2	118321013	Heterozygous	Homozygous	Wild type	Homozygous	GGAGGGAGGGAT	TGAAGGGGGGAG	#	-12 -9 -8 -5 -4	#		#	3 4 5 6 7	#		****	#	-15 -12 -11 -8 -7	#		#	0 1 2 3 4	#	
2	118668765	Homozygous	Heterozygous	Homozygous	Homozygous	ATGAAAGATGGC	CTTTTTTTTTTT	#	homopolymer	
2	118697908	Homozygous	Wild type	Heterozygous	Heterozygous	AATTGCAAGGTC	CTTTTTTTTTTT	#	homopolymer	
2	120138660	Homozygous	Heterozygous	Homozygous	Homozygous	CATTCTCCTTGG	GAAAAAAAAAAA	#	homopolymer	
2	120335686	Homozygous	Homozygous	Heterozygous	Homozygous	AAAAAAAAAATT	TAAAAAAAAAAA	#	homopolymer	
2	122123241	Wild type	Wild type	Heterozygous	Wild type	GGAGAGAGAGGA	AGGGGGGGGGAG	#	homopolymer	
2	122702612	Homozygous	Homozygous	Homozygous	Homozygous	TCCCCGCCCGGA	AGCTCGCGCTAC	#	-3	#		#		#	-8 -7 -6 -3 -2	****	#	-6	#		#		#	-5 -4 -3 0 1	
2	122817146	Homozygous	Homozygous	Homozygous	Homozygous	CTGGATGGGGTC	CCTTCTAGAACT	#	-10 -6 -5 -4	#	2	#		#		****	#	-13 -9 -8 -7	#	5	#		#	
2	123862323	Heterozygous	Wild type	Wild type	Wild type	AATAAAAATGGG	GAAAAAAAAGAA	#	homopolymer	
2	124453794	Heterozygous	Wild type	Homozygous	Wild type	AGTAGTTTTGAT	TAAAAAAAAAAT	#	homopolymer	
2	126152744	Wild type	Heterozygous	Homozygous	Wild type	GTTTAAAAAAAA	AGGGGGGGGGGG	#	homopolymer	
2	126231402	Heterozygous	Wild type	Wild type	Wild type	TAGGAAATGGCT	TCCCCCCCCCCA	#	homopolymer	
2	127265484	Heterozygous	Wild type	Wild type	Wild type	GAAAAAAAAAAA	AGGGGGGGGGGC	#	homopolymer	
2	127387016	Homozygous	Homozygous	Homozygous	Homozygous	CTCTCCCCTTTC	CTATCCCCACTC	#		#	6 7 8	#		#	-5 -4 -3	****	#		#	9 10 11	#		#	-2 -1 0	
2	127688113	Homozygous	Heterozygous	Heterozygous	Wild type	AAAACAAAAAAC	CAAAAAAAAAAA	#	homopolymer	
2	127739279	Heterozygous	Homozygous	Homozygous	Heterozygous	TTTTATTAGCAC	CTTTTTTTTTTT	#	homopolymer	
2	130344229	Heterozygous	Homozygous	Homozygous	Heterozygous	TTCCAAGACCAG	GAAAAAAAAAAA	#	homopolymer	
2	131125684	Heterozygous	Heterozygous	Homozygous	Wild type	GAGGAGTCAGAA	ACCCCCCCCCCC	#	homopolymer	
2	132199372	Homozygous	Heterozygous	Homozygous	Homozygous	CTCAATGATGCC	CTTGAAAGATTT	#		#		#		#	1	****	#		#		#		#	4	
2	132414757	Homozygous	Heterozygous	Homozygous	Heterozygous	ATGATCATGTAA	ATTTTTTTTTTT	#	homopolymer	
2	133149797	Heterozygous	Heterozygous	Wild type	Homozygous	AAAAAAGTTAAG	GTTTTTTTTTTT	#	homopolymer	
2	134560025	Homozygous	Heterozygous	Homozygous	Heterozygous	GTAGAGTGTTTT	TCTTTTTTTTTT	#		#		#		#		****	#		#		#		#	
2	134612378	Wild type	Wild type	Homozygous	Heterozygous	GATTCCCAGAGA	ATTTTTTTTCTT	#	homopolymer	
2	136814245	Heterozygous	Wild type	Wild type	Homozygous	GTATATCTTAGC	CAAAAAAAAAAA	#	homopolymer	
2	139751466	Homozygous	Homozygous	Wild type	Homozygous	TTGATTTAAACC	CAAAAAAAAAAA	#	homopolymer	
2	139927276	Homozygous	Heterozygous	Homozygous	Homozygous	TTGTGGTTTTGG	GTTTTTTTTTTT	#	homopolymer	
2	139953556	Homozygous	Homozygous	Homozygous	Homozygous	AGGTTTTGTTGA	ATTTTTTTTTTT	#	homopolymer	
2	140484583	Heterozygous	Wild type	Wild type	Heterozygous	GTAGAAGTATTC	CTTTTTTTTTTT	#	homopolymer	
2	140622748	Heterozygous	Heterozygous	Wild type	Homozygous	TTTTCTTTTTTC	CTTTTTTTTTTT	#	homopolymer	
2	141200677	Homozygous	Homozygous	Homozygous	Homozygous	ACGAGTGTGACC	CTTTTGGGTTAA	#		#		#	4 5	#	1	****	#		#		#	1 2	#	4	
2	141430780	Homozygous	Homozygous	Heterozygous	Heterozygous	GCACTATTTCTG	GAAAAAAAAAAA	#	homopolymer	
2	142101046	Homozygous	Homozygous	Homozygous	Homozygous	CTGCTTTTTGGG	GTTTTTTTTTTC	#	homopolymer	
2	142972341	Wild type	Wild type	Wild type	Heterozygous	TTTTACTGGGGG	GTTTTTTTTTTT	#	homopolymer	
2	144290162	Heterozygous	Wild type	Wild type	Wild type	AGAGAGAGAGAG	GAGAGAAGAGAA	#		#		#		#		****	#		#		#		#	
2	146916084	Wild type	Wild type	Wild type	Heterozygous	GAATATGAGTGA	ACCCCCCCCCCC	#	homopolymer	
2	148478281	Homozygous	Homozygous	Homozygous	Homozygous	AGTCAGAAAATA	ACCCCCCCCCAA	#	homopolymer	
2	150599854	Homozygous	Homozygous	Homozygous	Homozygous	GTTAAGGGTTTG	GTTTTTTTTTTT	#	homopolymer	
2	150904563	Homozygous	Homozygous	Homozygous	Homozygous	CGGCCCTGTCGG	GCAGCAGCTCTC	#	-11 -2	#		#		#	-6 -5	****	#	-14 -5	#		#		#	-3 -2	
2	151915481	Wild type	Wild type	Wild type	Heterozygous	TTCCTCCTTGCA	ACCCCCCCCCAA	#	homopolymer	
2	152761088	Homozygous	Heterozygous	Heterozygous	Homozygous	GTTTGTTTTTTG	GTTTTTTTTTTT	#	homopolymer	
2	153295868	Homozygous	Heterozygous	Homozygous	Homozygous	TCTTGTCTTTCT	TGGGCCTTGTTA	#		#	6	#	0 1	#		****	#		#	9	#	-3 -2	#	
2	154415768	Heterozygous	Heterozygous	Wild type	Wild type	AATTTCACTCCC	CAAAAAAAAAAA	#	homopolymer	
2	154441869	Wild type	Wild type	Heterozygous	Wild type	AACGTGACAAGG	GTTTTTTTTTTT	#	homopolymer	
2	154556312	Heterozygous	Homozygous	Wild type	Heterozygous	GTTTCTTTCTCG	GCCCCCCCCCCC	#	homopolymer	
2	155259059	Wild type	Heterozygous	Wild type	Homozygous	TCTTTCTTTTTC	CTTTTTTTTTTT	#	homopolymer	
2	156195704	Homozygous	Homozygous	Homozygous	Wild type	GTGAAGAATGAC	CTTTTTTTTTTT	#	homopolymer	
2	156407773	Heterozygous	Wild type	Wild type	Wild type	TGATATCCACAA	ACCCCCCCCCCA	#	homopolymer	
2	156933363	Homozygous	Heterozygous	Heterozygous	Homozygous	TTCGACTCCTGA	ATTTTTTTTTTT	#	homopolymer	
2	158758522	Heterozygous	Homozygous	Heterozygous	Homozygous	ATCTCATAAATA	ATTTTTTTGAGC	#	homopolymer	
2	159903769	Wild type	Heterozygous	Wild type	Wild type	ACACCAGAGAAG	GTTTTTTTTTTC	#	homopolymer	
2	161586658	Wild type	Heterozygous	Wild type	Homozygous	CACAGAAACAGA	AGGGGGGGGGGG	#	homopolymer	
2	162933980	Homozygous	Homozygous	Homozygous	Homozygous	AAAACATATTCC	CTTTTTTTTTTT	#	homopolymer	
2	163019510	Heterozygous	Homozygous	Homozygous	Homozygous	CAACATTGTCTC	CGTGGAGGGGAC	#		#		#	2 5 6 7	#		****	#		#		#	-1 2 3 4	#	
2	167062876	Homozygous	Homozygous	Homozygous	Homozygous	GGACTGGCGGCT	TCCCCGCGGGCG	#	-12 -7 -4	#	3 4 5	#	6 7	#		****	#	-15 -10 -7	#	6 7 8	#	3 4	#	
2	167563972	Homozygous	Wild type	Wild type	Wild type	CCCTGCCTGCGG	GCCCCCGTCGGG	#	homopolymer	
2	167796817	Wild type	Heterozygous	Homozygous	Homozygous	GTCTGATCAGAT	TGGGGGGGGGGA	#	homopolymer	
2	167839704	Homozygous	Heterozygous	Heterozygous	Wild type	ATGATTGTGGCT	TCCCCCCCCCGG	#	homopolymer	
2	168118302	Heterozygous	Homozygous	Homozygous	Homozygous	CTAGGTGTAGGG	GAAAAAAAAAAA	#	homopolymer	
2	168697266	Heterozygous	Heterozygous	Wild type	Wild type	CTTATTGAAAAG	GAAAAAAAAAAA	#	homopolymer	
2	168835309	Heterozygous	Homozygous	Wild type	Heterozygous	GAAATCATTAAA	ATTTTTTTTTTT	#	homopolymer	
2	169634403	Homozygous	Homozygous	Homozygous	Homozygous	AGGTGGGGATGG	GGGGAGAGAACC	#	-11 -8 -7 -6 -2	#	12	#	-1 0 1	#		****	#	-14 -11 -10 -9 -5	#	15	#	-4 -3 -2	#	
2	171653407	Heterozygous	Homozygous	Homozygous	Homozygous	TTTCAGCTAATT	TAAAAAAAAAAT	#	homopolymer	
2	172549099	Wild type	Wild type	Heterozygous	Wild type	GGGAGAGGGAAA	AGGGGGGGGGGG	#	homopolymer	
2	172622942	Homozygous	Homozygous	Homozygous	Homozygous	CTCAGAAATTTG	GCTGCCTCTGCC	#		#	6 12	#		#		****	#		#	9 15	#		#	
2	172635130	Heterozygous	Homozygous	Homozygous	Homozygous	AGAGACTTAGCA	AGGTTAAGAAGA	#		#		#	0	#		****	#		#		#	-3	#	
2	172670339	Homozygous	Homozygous	Homozygous	Homozygous	ACTCACGCAGGA	ACAGGTCCTTCT	#	-3	#	8	#	2	#		****	#	-6	#	11	#	-1	#	
2	172813868	Wild type	Wild type	Heterozygous	Wild type	GGGGGGGGGGGG	GTGTCACGGTGT	#	homopolymer	
2	173713265	Wild type	Heterozygous	Wild type	Wild type	CAGTTTAAGGTT	TGGGGGGGGGGG	#	homopolymer	
2	178210188	Homozygous	Homozygous	Homozygous	Homozygous	GCTTGAATGTGA	ACCCCCCCCCCA	#	homopolymer	
2	178568647	Homozygous	Heterozygous	Homozygous	Homozygous	ACATATGTGCAA	AGGGGGGGGGCT	#	homopolymer	
2	179552469	Homozygous	Homozygous	Homozygous	Homozygous	GTGAACTGAGCG	GCCCAGTGTTTG	#		#	3 4	#		#		****	#		#	6 7	#		#	
2	181010956	Heterozygous	Heterozygous	Wild type	Wild type	AACTATGGTTTG	GTTTTTTTTTTT	#	homopolymer	
2	181019781	Homozygous	Heterozygous	Homozygous	Homozygous	AGATAATATTTT	TAAAATTACAAT	#		#		#		#		****	#		#		#		#	
2	181020432	Homozygous	Homozygous	Homozygous	Homozygous	GGGGGTAGGAAG	GTAATATCTACT	#	-12 -11 -10 -9 -5	#		#		#		****	#	-15 -14 -13 -12 -8	#		#		#	
2	181828096	Homozygous	Homozygous	Homozygous	Homozygous	TCCATACCATCG	GTTTTTTTTTTT	#	homopolymer	
3	3009276	Wild type	Wild type	Wild type	Heterozygous	AGCAGGGTGACA	ATTCACAGTTCA	#	-8 -7	#		#		#		****	#	-11 -10	#		#		#	
3	3051213	Wild type	Homozygous	Wild type	Homozygous	TCCCACCCAGAT	TCCCCCCTTTCC	#	homopolymer	
3	3213249	Heterozygous	Wild type	Wild type	Wild type	GTAGTTCTCTGC	CTACATAAGTAT	#		#		#		#		****	#		#		#		#	
3	5943896	Heterozygous	Wild type	Wild type	Wild type	AGAAAGATCTGA	ATTTTTTTTTTT	#	homopolymer	
3	5950869	Homozygous	Homozygous	Homozygous	Homozygous	TCTTTGAATTCT	TAAAATAATAGT	#		#		#		#		****	#		#		#		#	
3	6840877	Homozygous	Homozygous	Wild type	Heterozygous	ATTGTGGGTGTT	TCCCATGCTCTT	#	-7 -6	#	3 4	#		#		****	#	-10 -9	#	6 7	#		#	
3	6972082	Homozygous	Homozygous	Wild type	Wild type	AAGAGTTGCTGA	AGGAAGAAGGTA	#		#		#	0 7	#		****	#		#		#	-3 4	#	
3	7152651	Wild type	Heterozygous	Wild type	Heterozygous	CATGGTATTGGT	TAAAAAAAAAAA	#	homopolymer	
3	8292818	Homozygous	Heterozygous	Heterozygous	Homozygous	TACTTTTTGTAC	CAAAAAAAAAAA	#	homopolymer	
3	9096932	Wild type	Heterozygous	Wild type	Heterozygous	CTGGAGGATTTG	GCCCCCCCCCCC	#	homopolymer	
3	9177222	Wild type	Homozygous	Wild type	Heterozygous	AATTTTGATTCT	TCCCCCCCCCCC	#	homopolymer	
3	9379405	Heterozygous	Wild type	Wild type	Wild type	TGAATGAAAATG	GCCCCCCCCCCC	#	homopolymer	
3	9658979	Heterozygous	Homozygous	Heterozygous	Homozygous	AGCAAGTATAAA	ATTGCTCACTCA	#		#		#		#		****	#		#		#		#	
3	9671842	Homozygous	Homozygous	Homozygous	Homozygous	GAATCAAAAACA	ATTTTCTAAGCA	#		#		#		#		****	#		#		#		#	
3	9709598	Homozygous	Homozygous	Homozygous	Homozygous	TTCTCCCTTCCC	CTTCCCCCTCCC	#		#	5 6 7 8 11 12	#		#	-5 -4 0 1	****	#		#	8 9 10 11 14 15	#		#	-2 -1 3 4	
3	9893241	Wild type	Wild type	Wild type	Heterozygous	GTGGTGTCTAAT	TGGGGGGGGGGG	#	homopolymer	
3	9986441	Homozygous	Homozygous	Homozygous	Homozygous	ACCTCCGCCTCT	TCCCCCCAAATA	#	homopolymer	
3	10728185	Homozygous	Homozygous	Homozygous	Homozygous	AGAAAAGGTGGT	TGGGGGGTAACT	#	homopolymer	
3	11119571	Homozygous	Homozygous	Homozygous	Homozygous	AGAGAGGGGAGA	ATTTTGGAAGGA	#	-7 -6 -5	#		#	4 8	#		****	#	-10 -9 -8	#		#	1 5	#	
3	11558250	Wild type	Heterozygous	Heterozygous	Homozygous	ATATCTTCTTCC	CTTTTTTTTTTT	#	homopolymer	
3	12386184	Wild type	Wild type	Heterozygous	Wild type	ACAGGCAGTACA	ATTTTTTTTTTT	#	homopolymer	
3	12595544	Homozygous	Homozygous	Homozygous	Homozygous	CATAATCTTTTG	GAAAAAAAATAA	#	homopolymer	
3	12608690	Homozygous	Homozygous	Homozygous	Homozygous	GAGTAAGATTTT	TAAAAAAAACTA	#	homopolymer	
3	12611629	Heterozygous	Homozygous	Homozygous	Heterozygous	GGATTGGTAAAG	GTTTTTTTTTTT	#	homopolymer	
3	12632202	Homozygous	Homozygous	Homozygous	Homozygous	CTGATGGCAGAT	TAAAAAAAAAAT	#	homopolymer	
3	12685440	Homozygous	Homozygous	Wild type	Homozygous	ATGAGAAAGAGA	AGGGGGGGGGGA	#	homopolymer	
3	12805077	Heterozygous	Wild type	Wild type	Wild type	GAGATTGAGGGG	GAAAAAAAAAAG	#	homopolymer	
3	13248515	Wild type	Wild type	Wild type	Heterozygous	ATTCTCTTCTTC	CTTTTCCATTCC	#		#	7 12	#		#		****	#		#	10 15	#		#	
3	13406724	Heterozygous	Heterozygous	Homozygous	Homozygous	TTCATAGGAATT	TAAAAAAAAAAA	#	homopolymer	
3	13567623	Wild type	Wild type	Heterozygous	Wild type	TCTAATAAAATG	GTTTTTTTTTTC	#	homopolymer	
3	13653666	Wild type	Wild type	Heterozygous	Wild type	AAAGTTGCCAGG	GTTTTTTTTTTA	#	homopolymer	
3	13703959	Homozygous	Heterozygous	Homozygous	Homozygous	CAAATCTGATTT	TAAAAAAAAAAA	#	homopolymer	
3	14553941	Heterozygous	Homozygous	Wild type	Homozygous	TGGTTAGTGAAG	GTTTTTTTTTTT	#	homopolymer	
3	14806424	Wild type	Wild type	Wild type	Heterozygous	CCTCTTTCTTTG	GTTTTTTTTTTT	#	homopolymer	
3	15064731	Homozygous	Heterozygous	Homozygous	Homozygous	TCTGGTTTCCCA	AGGGATTCATTA	#	-9	#		#	0 1	#	-1 0	****	#	-12	#		#	-3 -2	#	2 3	
3	15121599	Homozygous	Homozygous	Homozygous	Homozygous	TAACACAAATAC	CAAAAAAAAAAT	#	homopolymer	
3	15129160	Homozygous	Homozygous	Homozygous	Homozygous	AGAGCATGCAGG	GCCCTATGTCAT	#	-2	#	3 4	#		#		****	#	-5	#	6 7	#		#	
3	15169214	Homozygous	Homozygous	Homozygous	Homozygous	AGGGACAAATTT	TCCCAGTTGAAA	#	-11 -10	#	3 4	#		#		****	#	-14 -13	#	6 7	#		#	
3	17226743	Wild type	Homozygous	Wild type	Wild type	AATAAAAAATGG	GAAAAAAAAAAA	#	homopolymer	
3	18203144	Wild type	Heterozygous	Wild type	Heterozygous	GAGGGAAGGAGG	GAGAGGGAGGGA	#	-10 -9 -5 -2	#		#	3 4 7 8	#		****	#	-13 -12 -8 -5	#		#	0 1 4 5	#	
3	18358438	Heterozygous	Wild type	Wild type	Wild type	ACTTTTTCTTAC	CTTTTTTTTATA	#	homopolymer	
3	18511219	Heterozygous	Homozygous	Homozygous	Homozygous	TTCTTGATTATA	ACCCTTTCAAAA	#		#	3 4	#		#		****	#		#	6 7	#		#	
3	18700568	Homozygous	Homozygous	Homozygous	Homozygous	GGCCCCTCCCCC	CAAAAATTTATC	#	homopolymer	
3	18730441	Wild type	Wild type	Heterozygous	Wild type	CATCCATTTGCA	ATTTTTTTTTTT	#	homopolymer	
3	18884377	Homozygous	Heterozygous	Homozygous	Heterozygous	CAGCTTATAAAG	GAAAAAAAAAAG	#	homopolymer	
3	19041836	Wild type	Homozygous	Wild type	Wild type	TTCACACACACA	ACCACACACACA	#		#	3	#		#		****	#		#	6	#		#	
3	19311305	Homozygous	Homozygous	Heterozygous	Homozygous	GCCGGAGCCCTG	GCCCCCTCCCCT	#	homopolymer	
3	19359778	Heterozygous	Homozygous	Homozygous	Homozygous	GCACTATTTTTC	CTTTTTTCAAGA	#	homopolymer	
3	19361174	Homozygous	Homozygous	Homozygous	Homozygous	AAGGTTTTTCAA	ATAGCACGTTGA	#	-10	#		#		#		****	#	-13	#		#		#	
3	19759234	Heterozygous	Homozygous	Homozygous	Homozygous	GGGGAATCCCAT	TGGGAAAATTAC	#	-12 -11 -10	#		#	0 1	#	-2 -1	****	#	-15 -14 -13	#		#	-3 -2	#	1 2	
3	19765663	Homozygous	Homozygous	Heterozygous	Homozygous	GTGTTTTCTGAT	TATGGCATCTTT	#		#		#	2	#		****	#		#		#	-1	#	
3	19993619	Heterozygous	Homozygous	Homozygous	Homozygous	TAAAATCTTCAG	GAAAAAAAAATG	#	homopolymer	
3	20657699	Homozygous	Heterozygous	Homozygous	Heterozygous	AGTGCATATTAG	GAAAAAAAAAAA	#	homopolymer	
3	21073746	Homozygous	Homozygous	Homozygous	Homozygous	TTGCTCAATAAG	GAAAGCAAGTTC	#		#		#		#		****	#		#		#		#	
3	21487897	Heterozygous	Homozygous	Homozygous	Heterozygous	TATGTGAAAAGT	TCACTGCGGACT	#		#		#	6	#		****	#		#		#	3	#	
3	21563667	Homozygous	Homozygous	Homozygous	Homozygous	ACAGAAAAACAT	TGGGGGGAGGGG	#	homopolymer	
3	21854629	Heterozygous	Heterozygous	Wild type	Heterozygous	GGGTTTTGAGGG	GTTTTTTTTTTT	#	homopolymer	
3	22134442	Wild type	Wild type	Wild type	Heterozygous	TTCCCCTGCACT	TGGGGGGGGGGG	#	homopolymer	
3	22199917	Wild type	Heterozygous	Heterozygous	Heterozygous	GTTTTTTTTTTT	TGGGGGGGGGGG	#	homopolymer	
3	22645655	Wild type	Heterozygous	Wild type	Wild type	AGGTCCCCCATA	ACCCCACCCCCC	#	-11	#	3 4 5 8 9 10 11 12	#		#	-5 -4 -3 -2	****	#	-14	#	6 7 8 11 12 13 14 15	#		#	-2 -1 0 1	
3	23051960	Wild type	Wild type	Heterozygous	Wild type	AATTTTGTATGT	TAAAAAAAAAAA	#	homopolymer	
3	23424740	Homozygous	Homozygous	Homozygous	Homozygous	CCCCCACATCCC	CTTTTAGACTGG	#		#		#	9	#	-9 -8 -7 -6 0 1	****	#		#		#	6	#	-6 -5 -4 -3 3 4	
3	23427278	Homozygous	Homozygous	Homozygous	Homozygous	GAATGAGGAGGA	AGGGGGGGATGG	#	homopolymer	
3	24057102	Homozygous	Homozygous	Homozygous	Homozygous	TGTACACCCCAA	ACCCTCATATTC	#		#	3 4	#		#	-3 -2 -1	****	#		#	6 7	#		#	0 1 2	
3	24588919	Homozygous	Homozygous	Wild type	Homozygous	TGTAAACATTAG	GTTTTTTTTTTT	#	homopolymer	
3	25298831	Wild type	Heterozygous	Homozygous	Heterozygous	TTTTTTTTAAAG	GTTTTTTTTTTT	#	homopolymer	
3	26059761	Wild type	Heterozygous	Wild type	Wild type	ATTTCCATCCCT	TCCTACCTCCCT	#		#	3 7 10 11	#		#	-5 -1 0	****	#		#	6 10 13 14	#		#	-2 2 3	
3	26584573	Homozygous	Homozygous	Homozygous	Heterozygous	TAATAAATCTTA	ATTTTTTTTTCA	#	homopolymer	
3	26636526	Homozygous	Homozygous	Homozygous	Homozygous	CTCAGTTGAGTC	CTCCAGCTCATC	#		#	4	#		#		****	#		#	7	#		#	
3	26649216	Wild type	Wild type	Heterozygous	Wild type	TTTTTCTCTCTA	ATTTTTTTTTTT	#	homopolymer	
3	26666030	Heterozygous	Wild type	Wild type	Wild type	TAGTTTTATGTC	CTTTTTTTTTTT	#	homopolymer	
3	27900218	Wild type	Wild type	Wild type	Heterozygous	ACGGCTTGTCCC	CTTTTTTTGTTT	#	homopolymer	
3	28919843	Heterozygous	Wild type	Wild type	Wild type	ACCTTCCAACAT	TAAAAAAAAAAA	#	homopolymer	
3	29555102	Homozygous	Homozygous	Wild type	Wild type	TCTTTGGGGGAT	TAATAGGGCTGT	#	-7 -6 -5 -4	#		#	4 5	#		****	#	-10 -9 -8 -7	#		#	1 2	#	
3	30177703	Heterozygous	Homozygous	Homozygous	Homozygous	CTAAGCAAACGC	CAAAAAAAAAAA	#	homopolymer	
3	30715084	Homozygous	Homozygous	Homozygous	Homozygous	AGTGGAGGTAAG	GAAAAAAAAAAA	#	homopolymer	
3	30770029	Homozygous	Homozygous	Homozygous	Heterozygous	GCTTCTATACAC	CTTTTTTTTTTT	#	homopolymer	
3	30778552	Homozygous	Heterozygous	Homozygous	Homozygous	CCCATCCAAAAT	TGGGGGACAAAA	#	homopolymer	
3	30808249	Homozygous	Homozygous	Homozygous	Homozygous	ATCCCAGCACTT	TGGGGAGGCAGA	#		#		#	0 1 2 5	#	-7 -6	****	#		#		#	-3 -2 -1 2	#	-4 -3	
3	32007585	Homozygous	Homozygous	Homozygous	Heterozygous	TTCAACAGGAAA	AGGTGCATACCT	#	-5	#	11	#	0	#		****	#	-8	#	14	#	-3	#	
3	32008515	Heterozygous	Homozygous	Homozygous	Homozygous	TTTGCTAGTCTG	GTTAAACTCAAC	#		#		#		#		****	#		#		#		#	
3	32339581	Heterozygous	Heterozygous	Wild type	Wild type	TATCATGTAAAA	AGGGGGGGGGTT	#	homopolymer	
3	32782504	Homozygous	Homozygous	Homozygous	Homozygous	GGGCAGACTGAG	GCCAGGCACTGA	#	-12 -11	#	3	#	3	#		****	#	-15 -14	#	6	#	0	#	
3	33156445	Homozygous	Homozygous	Homozygous	Homozygous	TAGCTCTCTCTC	CTGTAATTTTCT	#		#		#		#		****	#		#		#		#	
3	33366551	Homozygous	Homozygous	Homozygous	Homozygous	GACCTAGCCTCT	TCCCATTTCAGT	#		#	3 4	#		#	-7 -2	****	#		#	6 7	#		#	-4 1	
3	33440336	Heterozygous	Homozygous	Homozygous	Homozygous	CTTGATGGAATC	CTTTTTTTTTTT	#	homopolymer	
3	33596693	Homozygous	Homozygous	Homozygous	Homozygous	GTTCTGCTCATA	ACCCTACACCTC	#		#	3 4 10	#		#		****	#		#	6 7 13	#		#	
3	33655374	Heterozygous	Wild type	Wild type	Wild type	TCAATAAGCCTG	GAAAAAAAAAAA	#	homopolymer	
3	34074757	Homozygous	Homozygous	Homozygous	Homozygous	ATTGTTCCACCA	ATGGTAACCCTT	#		#	9 10	#	1	#	-3 0	****	#		#	12 13	#	-2	#	0 3	
3	34126527	Homozygous	Homozygous	Homozygous	Homozygous	CAGCTACTACAC	CTTTTTTATATG	#	homopolymer	
3	35341174	Wild type	Heterozygous	Wild type	Heterozygous	AGGAGCCAGACT	TGGGGGGGGGGG	#	homopolymer	
3	36094377	Wild type	Heterozygous	Wild type	Wild type	CATTGGTTTGCG	GTTTTTTTTTTT	#	homopolymer	
3	36271584	Homozygous	Homozygous	Homozygous	Homozygous	GTGTTGTGGGAT	TCCCCTATTTGG	#	-5 -4	#	3 4 5	#	9	#		****	#	-8 -7	#	6 7 8	#	6	#	
3	36910620	Homozygous	Homozygous	Homozygous	Heterozygous	TTTTTATTTTTG	GTTTTTTTTTTA	#	homopolymer	
3	37549354	Heterozygous	Heterozygous	Wild type	Homozygous	AAATAAATATTT	TAAAAAAAAAAA	#	homopolymer	
3	37752271	Homozygous	Heterozygous	Heterozygous	Wild type	CCCTTCTCCTCA	ACCCCCATCCCC	#	homopolymer	
3	38189513	Homozygous	Homozygous	Homozygous	Homozygous	CGGGGGTTGACT	TGGGGGGCGTTG	#	homopolymer	
3	39231465	Homozygous	Homozygous	Homozygous	Homozygous	ATAAACCTTGGT	TAAAAAAAAAAT	#	homopolymer	
3	40190895	Homozygous	Homozygous	Homozygous	Homozygous	CTCAAAAGGCCC	CCTGTGTAGAAT	#	-5	#	2	#		#	0 1	****	#	-8	#	5	#		#	3 4	
3	40533539	Homozygous	Heterozygous	Homozygous	Homozygous	GTTTTGGCATCA	ATTTTTTTTTTT	#	homopolymer	
3	40536748	Heterozygous	Homozygous	Heterozygous	Heterozygous	TCTTTTATGGGG	GTTTTTTTTTTT	#	homopolymer	
3	40667268	Homozygous	Homozygous	Homozygous	Homozygous	CAAACTGTTTAG	GAAAAACCCAGG	#	homopolymer	
3	40724376	Wild type	Heterozygous	Wild type	Wild type	GGTTTTTCAAGA	ACTCAGATCTGC	#	-12	#		#		#		****	#	-15	#		#		#	
3	40737207	Homozygous	Homozygous	Homozygous	Homozygous	AAAGCCAAGAAG	GTGGGAAGAATG	#		#		#	1 2	#	-5	****	#		#		#	-2 -1	#	-2	
3	40787235	Wild type	Wild type	Homozygous	Wild type	TTTGCTGGCTTC	CACTCTAGGTGT	#	-6	#		#	6	#		****	#	-9	#		#	3	#	
3	42139957	Wild type	Homozygous	Wild type	Homozygous	TCAAATTTATTA	ACCCCCACTTTA	#	homopolymer	
3	42489257	Homozygous	Wild type	Heterozygous	Wild type	TTGTTTTTTTTG	GTTTTTTTTTTT	#	homopolymer	
3	42763999	Homozygous	Homozygous	Homozygous	Homozygous	TTAATCACTAAC	CTTATGAAGAGA	#		#		#		#		****	#		#		#		#	
3	42889671	Heterozygous	Homozygous	Heterozygous	Heterozygous	GAGGATAACGTG	GTTTTTTTTTTT	#	homopolymer	
3	43098070	Homozygous	Homozygous	Homozygous	Homozygous	AAGCAGAAATTC	CTTTTTTTTTTT	#	homopolymer	
3	43101581	Homozygous	Homozygous	Heterozygous	Homozygous	AGGAACCATGTT	TCCCAACTCCCA	#	-11	#	3 4 10 11	#		#	-4	****	#	-14	#	6 7 13 14	#		#	-1	
3	43106041	Heterozygous	Homozygous	Homozygous	Heterozygous	TTCCTTTCTGAT	TCCCCCCCCCCG	#	homopolymer	
3	43397441	Wild type	Wild type	Heterozygous	Wild type	TATATGATGTTC	CTTTTTTTTTTT	#	homopolymer	
3	43599743	Wild type	Wild type	Heterozygous	Heterozygous	TTTGTTTGTTTG	GTTTTTTTTTTG	#	homopolymer	
3	43646908	Homozygous	Homozygous	Homozygous	Homozygous	CGTCCATATTTT	TAAATAGTATGC	#		#		#		#	-6	****	#		#		#		#	-3	
3	43707260	Homozygous	Homozygous	Homozygous	Homozygous	TCATCTCATGTT	TCCCCTGAATAT	#		#	3 4 5	#		#		****	#		#	6 7 8	#		#	
3	44369822	Wild type	Wild type	Heterozygous	Wild type	AGAGAATAAATG	GAAAAAAAAACA	#	homopolymer	
3	44595270	Wild type	Homozygous	Heterozygous	Homozygous	ACAGATTCTTTC	CTTTTTTTTTTT	#	homopolymer	
3	45268260	Wild type	Wild type	Wild type	Heterozygous	AATAAAAAATGG	GAAAAAAAAAAA	#	homopolymer	
3	45327454	Homozygous	Homozygous	Homozygous	Wild type	CCCTCTCCCATG	GTTTTTTTTTTT	#	homopolymer	
3	45337014	Wild type	Wild type	Heterozygous	Wild type	TCATACTCTTTT	TAAAAAAAATAG	#	homopolymer	
3	45444306	Homozygous	Homozygous	Homozygous	Homozygous	AGAAGCATACCG	GAAATAAAAGGA	#		#		#	8	#	0	****	#		#		#	5	#	3	
3	45507815	Heterozygous	Heterozygous	Wild type	Heterozygous	TTCTTTTCTTTC	CTTTTTTTTTTT	#	homopolymer	
3	45611268	Heterozygous	Heterozygous	Wild type	Wild type	TAATGAAAAATC	CGGGGGGGGGGG	#	homopolymer	
3	45794235	Homozygous	Homozygous	Homozygous	Homozygous	TTTGCTGTTTGG	GCCCATGTTCTG	#	-2	#	3 4	#		#		****	#	-5	#	6 7	#		#	
3	45997314	Wild type	Heterozygous	Homozygous	Heterozygous	CATTTCTGTTTC	CTTTTTTTTTTT	#	homopolymer	
3	46095319	Wild type	Homozygous	Wild type	Wild type	TATACCAAAAGT	TCCCCCCATACC	#	homopolymer	
3	46854975	Wild type	Heterozygous	Heterozygous	Heterozygous	GAGTAATTAACC	CTTTTTTTTTTA	#	homopolymer	
3	48144108	Heterozygous	Homozygous	Homozygous	Homozygous	GCCCGACCCAAC	CGCAAGGGGTGG	#		#		#	4 5 6 9	#	-8 -7 -3 -2	****	#		#		#	1 2 3 6	#	-5 -4 0 1	
3	49421017	Homozygous	Homozygous	Homozygous	Homozygous	ACTTCAGTGGGA	ATTTTTTTTTTC	#	homopolymer	
3	50093021	Wild type	Wild type	Heterozygous	Wild type	TTTTGAAATATA	AGGCTGGAAAAA	#		#		#	0 4	#		****	#		#		#	-3 1	#	
3	50093084	Heterozygous	Wild type	Homozygous	Homozygous	TAAAATCGAACA	ATTGTGGGTTTG	#		#		#	4 5	#		****	#		#		#	1 2	#	
3	51309251	Homozygous	Homozygous	Homozygous	Homozygous	ACAGAAAATGGC	CTAACCCACAGG	#	-3	#	6 7	#	9	#		****	#	-6	#	9 10	#	6	#	
3	51380001	Homozygous	Homozygous	Homozygous	Homozygous	CCCCACTGCCTG	GTTTTTTTGCAC	#	homopolymer	
3	51413170	Homozygous	Heterozygous	Homozygous	Homozygous	GGGGTGGGGGTT	TGGGGGAGGGAG	#	homopolymer	
3	51646770	Homozygous	Homozygous	Homozygous	Homozygous	CAGAAGTGGTCT	TCTGCTCACATG	#	-5	#		#		#		****	#	-8	#		#		#	
3	51984691	Wild type	Wild type	Wild type	Heterozygous	GCAAGTGTTGTG	GCCCCCCCCCCA	#	homopolymer	
3	52086756	Homozygous	Homozygous	Homozygous	Heterozygous	ACCTATCTTCCC	CTTTTTTTTTTT	#	homopolymer	
3	52105192	Wild type	Heterozygous	Wild type	Wild type	CAGGCTGGGAAG	GCCCCGACCTGC	#	-10 -6 -5	#	3 4 5 9	#		#		****	#	-13 -9 -8	#	6 7 8 12	#		#	
3	52109089	Homozygous	Homozygous	Homozygous	Homozygous	ACAGCGGGGGGT	TGGGGGGGTGTG	#	homopolymer	
3	52122945	Homozygous	Homozygous	Homozygous	Homozygous	TGCCAAGCCTTG	GGAACCAAGTTT	#		#	6	#	-1	#	-7 -2	****	#		#	9	#	-4	#	-4 1	
3	52358414	Homozygous	Homozygous	Homozygous	Homozygous	TAATGAGAGGTT	TGGGGGGTGTAG	#	homopolymer	
3	52420759	Homozygous	Homozygous	Heterozygous	Homozygous	CCTGGTAGGGAT	TAAAAGAAACTG	#	-9 -5 -4	#		#		#	-9	****	#	-12 -8 -7	#		#		#	-6	
3	52421498	Heterozygous	Homozygous	Wild type	Heterozygous	TAGCGGTAGAGC	CTTTTTTTTTTT	#	homopolymer	
3	53270404	Heterozygous	Homozygous	Homozygous	Homozygous	GTGTCACACACA	AACACACACACA	#		#		#		#		****	#		#		#		#	
3	54038910	Wild type	Heterozygous	Wild type	Wild type	TGCAGAAACTTG	GAAAAAAAAAAA	#	homopolymer	
3	54095519	Heterozygous	Wild type	Wild type	Homozygous	GAAACCCTGTCT	TGGGGGGGGGGG	#	homopolymer	
3	54129169	Heterozygous	Homozygous	Homozygous	Homozygous	AGGGAGGGAGGG	GTTGTTTTGTTT	#	-11 -10 -7 -6 -3 -2	#		#		#		****	#	-14 -13 -10 -9 -6 -5	#		#		#	
3	54783895	Heterozygous	Wild type	Wild type	Heterozygous	TTTCCTGACCTT	TGGGGGGGGGGG	#	homopolymer	
3	55858411	Homozygous	Homozygous	Homozygous	Homozygous	AGCATCTTCCAC	CAAAAGAATGCT	#		#		#		#	-1	****	#		#		#		#	2	
3	56593312	Heterozygous	Homozygous	Heterozygous	Homozygous	CTGTGTGCATTG	GTTTTTCTGGTC	#	homopolymer	
3	56862577	Wild type	Homozygous	Wild type	Wild type	TGGATTAAATTT	TAAAAAAAAAAA	#	homopolymer	
3	57309858	Wild type	Wild type	Heterozygous	Wild type	AAATAAAAAACT	TAAAAAAAAAAA	#	homopolymer	
3	57485907	Heterozygous	Heterozygous	Wild type	Wild type	AGGGAGGGAGGG	GAAGGGAGGGAG	#	-11 -10 -7 -6 -3 -2	#		#	2 3 6 7	#		****	#	-14 -13 -10 -9 -6 -5	#		#	-1 0 3 4	#	
3	57693981	Wild type	Wild type	Wild type	Homozygous	CCCTCCCTCCCT	TCCTCCCTCCCT	#		#	3 6 7 10 11	#		#	-9 -8 -5 -4 -1 0	****	#		#	6 9 10 13 14	#		#	-6 -5 -2 -1 2 3	
3	57887226	Heterozygous	Homozygous	Homozygous	Heterozygous	GTCATTCTTGGC	CTTTTTTTTTTT	#	homopolymer	
3	58271613	Wild type	Wild type	Heterozygous	Wild type	TATACCAAAAGT	TCCCCCCTTACC	#	homopolymer	
3	58391104	Homozygous	Homozygous	Homozygous	Heterozygous	TATCCTGGATCA	AGAAAGCCAAAA	#	-6	#	8	#		#	-6	****	#	-9	#	11	#		#	-3	
3	58568816	Heterozygous	Heterozygous	Wild type	Heterozygous	TTTTTTTTTTGG	GTTTTTTCAAGA	#	homopolymer	
3	58914745	Homozygous	Homozygous	Homozygous	Homozygous	AGGCAACCCCCA	ACCACCACAAAA	#	homopolymer	
3	58951729	Wild type	Wild type	Heterozygous	Wild type	TACTGTTGCTCT	TCCCCCCCCCCC	#	homopolymer	
3	59447551	Heterozygous	Homozygous	Heterozygous	Homozygous	TTTTAGCAATGC	CTTTTTTTTTTT	#	homopolymer	
3	59453694	Heterozygous	Heterozygous	Heterozygous	Homozygous	ATTTAACAAATG	GTTTTTTTTTTT	#	homopolymer	
3	59728981	Homozygous	Homozygous	Homozygous	Homozygous	AAATAGGCAGTC	CAACCAGAATAA	#	-7	#	5	#		#		****	#	-10	#	8	#		#	
3	59958897	Heterozygous	Wild type	Heterozygous	Heterozygous	AAAACAAAAAAC	CAAAAAAAAAAA	#	homopolymer	
3	60714881	Heterozygous	Homozygous	Homozygous	Homozygous	ACACTTTTCCAG	GAAAATTGTATC	#		#		#		#	-1	****	#		#		#		#	2	
3	61634014	Homozygous	Homozygous	Wild type	Homozygous	TTCATTCGTTCG	GTTTCGTTCCTT	#		#	10	#		#		****	#		#	13	#		#	
3	61980014	Homozygous	Homozygous	Homozygous	Heterozygous	TTTTTCAACCAG	GTTTTTTTTTTT	#	homopolymer	
3	62312501	Wild type	Heterozygous	Wild type	Wild type	GTGTGTGTGTGT	TGGTGTGTGTGT	#		#		#	0	#		****	#		#		#	-3	#	
3	62708773	Heterozygous	Heterozygous	Wild type	Wild type	ATCACTTCTTTA	ATTTTTTTTTTT	#	homopolymer	
3	63988417	Homozygous	Homozygous	Heterozygous	Homozygous	TTTAATTTTTTA	ATTTTTTTTTTG	#	homopolymer	
3	64219616	Wild type	Wild type	Homozygous	Homozygous	TATCCCAAAAGT	TCCCCCCACATG	#	homopolymer	
3	64249805	Homozygous	Homozygous	Wild type	Homozygous	GAGACTATTGTG	GTTTTTTTTTTT	#	homopolymer	
3	65530432	Homozygous	Homozygous	Homozygous	Heterozygous	TACTTTCATTTG	GTTTTTTTTTTT	#	homopolymer	
3	65607087	Heterozygous	Homozygous	Wild type	Heterozygous	CCACCACCACCA	ACACCACCACCA	#		#	5 8 11	#		#	-9 -6 -3 0	****	#		#	8 11 14	#		#	-6 -3 0 3	
3	65866596	Homozygous	Homozygous	Homozygous	Homozygous	CCACGGTGAGCT	TGGCCCTCCCAC	#	-8	#	5 6 9 10	#	0	#	-9	****	#	-11	#	8 9 12 13	#	-3	#	-6	
3	65931540	Homozygous	Homozygous	Homozygous	Homozygous	CCTTGGGGGCTG	GCCCAATATTTA	#	-8 -7 -6 -5	#	3 4	#		#	-9	****	#	-11 -10 -9 -8	#	6 7	#		#	-6	
3	66572414	Wild type	Wild type	Wild type	Homozygous	GGAAGAACTTAC	CAAAAAAAAAAA	#	homopolymer	
3	66619209	Wild type	Wild type	Heterozygous	Wild type	AGGGATATCTAG	GTTTTTTTTTTT	#	homopolymer	
3	66669309	Homozygous	Homozygous	Heterozygous	Homozygous	TGTTCAAGCTAT	TAAAAAAAAAAA	#	homopolymer	
3	66927394	Homozygous	Homozygous	Heterozygous	Homozygous	ATTTGTTTGGGA	ATTTTTTTTTTG	#	homopolymer	
3	68648222	Heterozygous	Wild type	Wild type	Wild type	TCATAGGGGCAA	AGGGGGGGGGGG	#	homopolymer	
3	69730718	Wild type	Homozygous	Homozygous	Wild type	TCCACTGAAGAA	ACCCCCCCCCAT	#	homopolymer	
3	70506618	Wild type	Heterozygous	Heterozygous	Heterozygous	TGTTGTTTGACT	TGGGGGGGGGGG	#	homopolymer	
3	71333215	Heterozygous	Heterozygous	Wild type	Heterozygous	AGAACAGAACAG	GAAACAGAACAG	#		#		#		#		****	#		#		#		#	
3	71568542	Homozygous	Heterozygous	Heterozygous	Heterozygous	AAAGAGAAATTC	CTTTTTTTTTTT	#	homopolymer	
3	71641609	Homozygous	Heterozygous	Homozygous	Homozygous	TAGAAAGATACC	CTTTCTCTCAAT	#		#		#		#	1	****	#		#		#		#	4	
3	71933803	Homozygous	Homozygous	Homozygous	Homozygous	TTCCTCAAGATC	CAAAGTCTGTGT	#		#		#		#	-7	****	#		#		#		#	-4	
3	72779616	Wild type	Heterozygous	Wild type	Wild type	CTGGCGTGGCCT	TGCAGGGACTAG	#	-10 -5	#		#	3 4	#	0	****	#	-13 -8	#		#	0 1	#	3	
3	72779670	Wild type	Heterozygous	Wild type	Homozygous	CTAATTCAATTG	GTGCTATGTTTA	#		#		#		#		****	#		#		#		#	
3	72808422	Homozygous	Homozygous	Wild type	Homozygous	ACATACCTAATC	CTTTTTTTTTTT	#	homopolymer	
3	72843153	Homozygous	Homozygous	Homozygous	Heterozygous	TAAATCAAACTC	CTTTTTTTTTTT	#	homopolymer	
3	73221097	Wild type	Wild type	Wild type	Heterozygous	ACCTTGTAATTT	TAAAAAAAAAAA	#	homopolymer	
3	73317786	Wild type	Homozygous	Heterozygous	Homozygous	TATCTCAAAAGT	TCCCCCCATACC	#	homopolymer	
3	73390886	Heterozygous	Homozygous	Homozygous	Homozygous	TTCCAATACCTG	GTCTCTTTATTT	#		#		#		#	-7 -1	****	#		#		#		#	-4 2	
3	73523435	Heterozygous	Heterozygous	Wild type	Homozygous	TAAAGTACCTGT	TGTCTTGGGGAA	#		#		#	5 6 7	#	-2	****	#		#		#	2 3 4	#	1	
3	75731897	Wild type	Wild type	Wild type	Heterozygous	AGGTTCCCCTCT	TCCCCCCCCACC	#	homopolymer	
3	76042125	Heterozygous	Heterozygous	Heterozygous	Homozygous	AGTAAAAAAAAA	AGGGGGGGGGGG	#	homopolymer	
3	76326817	Wild type	Heterozygous	Wild type	Wild type	GAAAGAAAGAAA	AGAAAGGAAAGG	#		#		#	4 9	#		****	#		#		#	1 6	#	
3	76736756	Wild type	Heterozygous	Heterozygous	Wild type	ACTACTGCCTCC	CAAAAAAAAAAA	#	homopolymer	
3	79571967	Homozygous	Homozygous	Heterozygous	Homozygous	GGTGGACCGGGA	AGGGTATAAAAT	#	-12 -9 -4 -3	#		#	0 1	#	-3	****	#	-15 -12 -7 -6	#		#	-3 -2	#	0	
3	80488907	Homozygous	Homozygous	Homozygous	Homozygous	TCCGTCCACAGT	TGAGTCCCCAAG	#		#	7 8 9	#		#	-8 -4	****	#		#	10 11 12	#		#	-5 -1	
3	82314184	Homozygous	Wild type	Wild type	Wild type	ATATAAGGCTAT	TGGGGGGGGGGG	#	homopolymer	
3	82883033	Heterozygous	Wild type	Wild type	Wild type	TAAAAGAAGCTA	ATTTTTTTTTTT	#	homopolymer	
3	83007608	Wild type	Homozygous	Heterozygous	Wild type	CTCGGAGCAGCA	ACCCCCCCCCCC	#	homopolymer	
3	83023821	Wild type	Heterozygous	Homozygous	Heterozygous	TGAGGAAAAGGA	AGAGATGGGGGA	#	-9 -3	#		#	5 6 7 8	#		****	#	-12 -6	#		#	2 3 4 5	#	
3	84126348	Heterozygous	Homozygous	Homozygous	Homozygous	TGCCTGTCTTTA	ATTTTTTTTTTT	#	homopolymer	
3	84153753	Wild type	Heterozygous	Wild type	Heterozygous	AAGCCTGGAGCT	TGGGGGGGGGGG	#	homopolymer	
3	84245217	Heterozygous	Homozygous	Homozygous	Heterozygous	GCTCTTCCTGCT	TCCCCCCCCCCC	#	homopolymer	
3	84307218	Homozygous	Homozygous	Homozygous	Homozygous	GTGTGAGTCCCT	TCCCCTCCCTGT	#		#	3 4 5 8 9	#		#	-1 0	****	#		#	6 7 8 11 12	#		#	2 3	
3	84441339	Wild type	Wild type	Wild type	Heterozygous	GAGGAGGGGGAA	AGGGGGAGGGGG	#	homopolymer	
3	84481357	Homozygous	Homozygous	Homozygous	Homozygous	AGCTGCCGGGGT	TGGGGAAGCGCC	#	-5 -4 -3	#	12	#	0 1 2	#	-4	****	#	-8 -7 -6	#	15	#	-3 -2 -1	#	-1	
3	85146908	Homozygous	Homozygous	Homozygous	Homozygous	AGCTTTCTTTTT	TATTTCTAACCT	#		#	11	#		#		****	#		#	14	#		#	
3	85667190	Homozygous	Homozygous	Homozygous	Homozygous	TGTGAGTAGAAA	AGGGGGGTTGAT	#	homopolymer	
3	85712941	Wild type	Heterozygous	Wild type	Wild type	GTGTGTGTGTGT	TGGGGGGGGGGT	#	homopolymer	
3	86323210	Homozygous	Heterozygous	Homozygous	Homozygous	CGCTATGTCAAC	CTTAAGTATTAA	#		#		#		#		****	#		#		#		#	
3	86386878	Heterozygous	Homozygous	Wild type	Heterozygous	TTTCATTTGATG	GTTTTTTTTTTT	#	homopolymer	
3	86444906	Heterozygous	Wild type	Wild type	Wild type	CCAGTTCATTCT	TGGCTTAATCCA	#		#	11	#	0	#	-9	****	#		#	14	#	-3	#	-6	
3	86608792	Homozygous	Homozygous	Homozygous	Homozygous	TGCTTTGGACTT	TGGGGGAAAAAG	#	homopolymer	
3	86850326	Wild type	Heterozygous	Heterozygous	Wild type	AACATCTACTTA	ATTTTTTTTTTT	#	homopolymer	
3	87212056	Homozygous	Heterozygous	Homozygous	Wild type	TCTCTCTCTATG	GCCCTCCCTCTT	#		#	3 4 7 8	#		#		****	#		#	6 7 10 11	#		#	
3	87254001	Homozygous	Homozygous	Homozygous	Homozygous	TCCCAACCCACA	AGGGGAATTACA	#		#		#	0 1 2	#	-8 -7 -3 -2	****	#		#		#	-3 -2 -1	#	-5 -4 0 1	
3	87362585	Homozygous	Homozygous	Homozygous	Homozygous	TTACCAGCCGTG	GCACGGGTGCCT	#		#	11	#	3 4	#	-6 -2	****	#		#	14	#	0 1	#	-3 1	
3	87439958	Heterozygous	Homozygous	Homozygous	Homozygous	CCAGGACTATAC	CTTTTTTTTTTT	#	homopolymer	
3	87669789	Heterozygous	Homozygous	Homozygous	Homozygous	GATTATTTGGTG	GTTTTTTTTTTT	#	homopolymer	
3	88220965	Homozygous	Homozygous	Homozygous	Homozygous	AGCTTCTCCCCT	TGGGGGCGGGTG	#	homopolymer	
3	89484180	Homozygous	Heterozygous	Heterozygous	Heterozygous	TTAAAAATAAAA	ATTTAAAAAGCT	#		#		#		#		****	#		#		#		#	
3	90057050	Wild type	Heterozygous	Homozygous	Wild type	TGTTTTTGTTTT	TGGGGGGGGGGA	#	homopolymer	
3	90281597	Wild type	Wild type	Heterozygous	Wild type	GTCAGTCCAATA	ACCCCCCCCCCC	#	homopolymer	
3	90464073	Homozygous	Homozygous	Wild type	Homozygous	GGAGAGAGAAAA	AAGGGGAGGGAG	#	-12	#		#	1 2 3 6 7	#		****	#	-15	#		#	-2 -1 0 3 4	#	
3	90488839	Homozygous	Homozygous	Homozygous	Homozygous	TGTAGTCTAAAC	CAAAAAAAAAAA	#	homopolymer	
3	90704410	Homozygous	Homozygous	Homozygous	Homozygous	GGATCCCCAGGT	TGGGGGCAGTCC	#	homopolymer	
3	91998028	Heterozygous	Homozygous	Wild type	Wild type	TCATGAGGGCTT	TGGGGGGGGGGG	#	homopolymer	
3	94951952	Homozygous	Heterozygous	Homozygous	Heterozygous	TTTAGCAGAACA	ACCTCTCTCTTT	#		#	3	#		#		****	#		#	6	#		#	
3	95164541	Heterozygous	Heterozygous	Heterozygous	Homozygous	CTTTGCCCACTT	TGGGGGGGGGGG	#	homopolymer	
3	95562032	Homozygous	Homozygous	Homozygous	Homozygous	CTGATTCCTCAA	AGGAGCAGGCAA	#		#		#	0 6	#	-3	****	#		#		#	-3 3	#	0	
3	95577032	Homozygous	Homozygous	Homozygous	Homozygous	GAAAACCACAAC	CTTTTTGGTTCT	#	homopolymer	
3	95579110	Homozygous	Homozygous	Homozygous	Homozygous	AGTCGAGGCTAG	GAAAATAGGAGG	#	-6	#		#	6 9	#		****	#	-9	#		#	3 6	#	
3	95622977	Homozygous	Homozygous	Homozygous	Homozygous	AGTAAGTTCCAG	GCAACAGCCAAA	#		#	9	#		#	-1	****	#		#	12	#		#	2	
3	95674261	Homozygous	Homozygous	Heterozygous	Heterozygous	AAAGGAGGTGTT	TGGGGGGAACCC	#	homopolymer	
3	95687471	Heterozygous	Homozygous	Wild type	Heterozygous	CCCCCCCCCAAA	ACATCCCAACAG	#		#	6 7	#		#	-9 -8 -7 -6 -5 -4 -3 -2	****	#		#	9 10	#		#	-6 -5 -4 -3 -2 -1 0 1	
3	95732019	Homozygous	Homozygous	Homozygous	Homozygous	TGAGCCACCATG	GTTGGATGTTGG	#		#		#	2 9	#	-5 -2	****	#		#		#	-1 6	#	-2 1	
3	95734198	Homozygous	Homozygous	Homozygous	Homozygous	GAGGGTGGAGTA	AGGCGGAGTTCC	#	-10 -9 -6	#	12	#	0 3	#		****	#	-13 -12 -9	#	15	#	-3 0	#	
3	95734539	Homozygous	Homozygous	Homozygous	Homozygous	TGGCTGCCCACT	TGGGATCCCTCT	#	-11	#	8 9	#	0 1	#	-3 -2	****	#	-14	#	11 12	#	-3 -2	#	0 1	
3	95759288	Homozygous	Homozygous	Homozygous	Homozygous	AAGAGCCAAGTA	AGGTTTCTGCAT	#		#		#	0	#	-4	****	#		#		#	-3	#	-1	
3	95769239	Homozygous	Homozygous	Homozygous	Homozygous	CACCAAGCCTGT	TGCTATTTATTT	#		#		#		#	-7 -2	****	#		#		#		#	-4 1	
3	95770288	Homozygous	Homozygous	Wild type	Homozygous	GAAGACAGCTAC	CAAGTGTACTTA	#		#		#		#		****	#		#		#		#	
3	95783864	Homozygous	Wild type	Wild type	Wild type	CTTCTGGAGTGT	TGCTGAAGACAG	#	-7	#		#		#		****	#	-10	#		#		#	
3	95821338	Homozygous	Homozygous	Homozygous	Homozygous	AAAGCCTGTCTG	GCACTTTGGATT	#		#		#	6	#	-5	****	#		#		#	3	#	-2	
3	95837205	Homozygous	Homozygous	Homozygous	Homozygous	TACAACCTCTGC	CGCTCAATTTCA	#		#		#		#	-4	****	#		#		#		#	-1	
3	95853826	Homozygous	Heterozygous	Heterozygous	Heterozygous	TTTTTGTTTTTG	GTTTTTTTTTTT	#	homopolymer	
3	95900622	Homozygous	Homozygous	Homozygous	Homozygous	TTATGGTTTTTG	GTTTTTTTGGTT	#	homopolymer	
3	95933688	Heterozygous	Homozygous	Homozygous	Homozygous	TTGTTTTGAGAC	CAAGGGGCTCTG	#		#		#	2 3 4	#		****	#		#		#	-1 0 1	#	
3	95936317	Wild type	Wild type	Homozygous	Homozygous	CCTCGAACTCAG	GAAAATCCCCCT	#		#	8 9 10 11	#		#	-9	****	#		#	11 12 13 14	#		#	-6	
3	96031913	Homozygous	Homozygous	Homozygous	Homozygous	CCCCACGAACAC	CGGGGGGGCCGT	#	homopolymer	
3	96075199	Homozygous	Homozygous	Homozygous	Wild type	GTGTTTCCAGTA	ATTGCAGCAAAA	#		#		#		#	-3	****	#		#		#		#	0	
3	96111766	Homozygous	Homozygous	Homozygous	Homozygous	AGGATAGCACAC	CTTCTAGGCTGA	#	-11	#		#	5	#		****	#	-14	#		#	2	#	
3	96166036	Heterozygous	Homozygous	Homozygous	Homozygous	CTATGTAGACCA	AGGGCTAGCCTC	#		#	10	#	0 1	#	0	****	#		#	13	#	-3 -2	#	3	
3	99158521	Heterozygous	Wild type	Homozygous	Heterozygous	TTATTTTTTAAG	GTTTTTTTTTTT	#	homopolymer	
3	99478773	Homozygous	Homozygous	Homozygous	Wild type	CTTTGCCAGGAA	AGTGGCTGGTTT	#	-4	#		#	2 6	#	-4	****	#	-7	#		#	-1 3	#	-1	
3	100413132	Wild type	Wild type	Heterozygous	Wild type	AAGATCAAGTGT	TAAAAAAAAAAA	#	homopolymer	
3	101476879	Homozygous	Homozygous	Wild type	Wild type	TGGCCTAGTCGG	GCATCACTGCAA	#	-11 -2	#		#		#	-6	****	#	-14 -5	#		#		#	-3	
3	102990145	Wild type	Heterozygous	Wild type	Wild type	TGTGGAGAAAAG	GAAAAAAAAAAA	#	homopolymer	
3	103917601	Heterozygous	Wild type	Wild type	Wild type	TTGGGAACTTTC	CTTTTTTTTTTT	#	homopolymer	
3	105909863	Heterozygous	Wild type	Wild type	Wild type	TAGGCCATAGCT	TGGGGGGGGGGG	#	homopolymer	
3	106152152	Heterozygous	Heterozygous	Heterozygous	Heterozygous	AACCATTAGTTG	GAAAATGCTGTC	#		#		#		#	-7	****	#		#		#		#	-4	
3	106152292	Heterozygous	Heterozygous	Heterozygous	Wild type	AATACCATGCAG	GTTTTTTTTTTT	#	homopolymer	
3	106159217	Heterozygous	Heterozygous	Heterozygous	Wild type	TTTCAGCAGCAG	GTTTTTTTTTTT	#	homopolymer	
3	106169349	Heterozygous	Wild type	Heterozygous	Heterozygous	CACACACAGACA	ACCCCCCCCCCC	#	homopolymer	
3	106214708	Wild type	Heterozygous	Heterozygous	Heterozygous	TTGTGCCTCATG	GAAAAAAAAACC	#	homopolymer	
3	106218629	Heterozygous	Heterozygous	Wild type	Wild type	TCTGAGATGCCA	ATTTTTTAGCAA	#	homopolymer	
3	106272979	Heterozygous	Wild type	Heterozygous	Heterozygous	AATAAAAAATGG	GAAAAAAAAAAA	#	homopolymer	
3	106284258	Heterozygous	Heterozygous	Wild type	Heterozygous	CTAAAAGGATTT	TAAAAAAAACAT	#	homopolymer	
3	106291636	Heterozygous	Wild type	Wild type	Wild type	AAAGAAAAAAAA	ATAACTTATATC	#	homopolymer	
3	106291744	Wild type	Heterozygous	Heterozygous	Wild type	TCTGAGAATTCC	CAAAAAAAAAAA	#	homopolymer	
3	106296287	Heterozygous	Wild type	Heterozygous	Wild type	AAGATTCTGTAC	CTTTAACCAATA	#		#	8	#		#		****	#		#	11	#		#	
3	106301058	Heterozygous	Heterozygous	Wild type	Wild type	ATGTCTATATTC	CTTTTTTTTAAT	#	homopolymer	
3	107155505	Heterozygous	Homozygous	Wild type	Heterozygous	GTAGAATTACAG	GCCCCCCCCCCC	#	homopolymer	
3	107519913	Wild type	Homozygous	Wild type	Heterozygous	AAAGTTCTCGGT	TGGGGGGGGGTG	#	homopolymer	
3	108367122	Wild type	Wild type	Heterozygous	Wild type	CTGGAAAGGCAA	ACCCCCCCCCAA	#	homopolymer	
3	108469084	Heterozygous	Heterozygous	Heterozygous	Wild type	TGTTTGGTTTTG	GTTTTTTTTTTT	#	homopolymer	
3	108895911	Homozygous	Homozygous	Homozygous	Homozygous	AGGAGGCAATTG	GTTTTTTTTTTT	#	homopolymer	
3	109028275	Wild type	Heterozygous	Wild type	Wild type	AATATCAATTGT	TCCCCCCCCCCC	#	homopolymer	
3	110887786	Homozygous	Homozygous	Heterozygous	Homozygous	GAAATAAATTGT	TAAAAAAAAAAA	#	homopolymer	
3	113963826	Wild type	Heterozygous	Wild type	Homozygous	TGTTTTTTTTTG	GTTTTTTTTTTT	#	homopolymer	
3	114008307	Wild type	Heterozygous	Wild type	Wild type	AACCAAAAAACC	CAAAAAAAAAAA	#	homopolymer	
3	114533624	Homozygous	Homozygous	Homozygous	Heterozygous	AACAACAACAAC	CAAAAAAAAAAA	#	homopolymer	
3	114736432	Heterozygous	Homozygous	Homozygous	Homozygous	GCAGATAGGAGA	ACCAAAAAGGGG	#	-5	#	3	#	7 8 9	#		****	#	-8	#	6	#	4 5 6	#	
3	116129774	Homozygous	Homozygous	Heterozygous	Homozygous	GTGTGTGTGACA	AGCAAAGACAGA	#		#		#		#		****	#		#		#		#	
3	116280240	Heterozygous	Homozygous	Homozygous	Homozygous	GCCATATTACTT	TAAAAAAAAAAA	#	homopolymer	
3	116422540	Wild type	Wild type	Heterozygous	Wild type	TCAGGGGGTGCT	TAAAAAAAAAAG	#	homopolymer	
3	116566653	Homozygous	Wild type	Heterozygous	Homozygous	TCCTCCTTCTAT	TCCCCTCCTCCT	#		#	3 4 5 8 11	#		#	-8 -5	****	#		#	6 7 8 11 14	#		#	-5 -2	
3	117518825	Heterozygous	Heterozygous	Wild type	Homozygous	GCTGTCCATGCA	ACCCCCCCCCCA	#	homopolymer	
3	118777364	Wild type	Wild type	Heterozygous	Wild type	GCATCTGCTCCA	ATTTTTTTTTTT	#	homopolymer	
3	119011397	Homozygous	Heterozygous	Homozygous	Homozygous	GCTTTTATTTCC	CAAAGTTTTCAT	#		#		#		#	1	****	#		#		#		#	4	
3	119449631	Heterozygous	Homozygous	Homozygous	Homozygous	GTCTGCCCCCAT	TCCCCCCAACAC	#	homopolymer	
3	120670888	Wild type	Homozygous	Wild type	Homozygous	CTCTCTCTCCCC	CAAAGCTCTCTG	#		#		#		#	-1 0 1	****	#		#		#		#	2 3 4	
3	120677410	Wild type	Homozygous	Wild type	Heterozygous	TTCCCCCCCCCC	CCCCCCCCAAAA	#	homopolymer	
3	120727534	Homozygous	Homozygous	Homozygous	Homozygous	CGCACAGCTATC	CTTTTTTTTTTT	#	homopolymer	
3	120832685	Wild type	Wild type	Wild type	Heterozygous	AATAAAAAATGG	GAAAAAAAAAAA	#	homopolymer	
3	120978229	Homozygous	Homozygous	Homozygous	Homozygous	TCTTAGAAAAAA	ACCAGGTGTAAA	#	homopolymer	
3	121015235	Homozygous	Homozygous	Homozygous	Homozygous	TATATACATGAG	GTTCGCACACAG	#		#		#		#		****	#		#		#		#	
3	121057028	Heterozygous	Homozygous	Homozygous	Homozygous	GAACGGCTCCAA	ACCAGTTTACCA	#	-8	#	3 11	#		#	-1	****	#	-11	#	6 14	#		#	2	
3	121491265	Homozygous	Heterozygous	Homozygous	Homozygous	AAGGAGGCCGGG	GTTCCCAGAAGC	#	-10 -7 -3 -2	#	5 6	#		#	-2	****	#	-13 -10 -6 -5	#	8 9	#		#	1	
3	122104738	Homozygous	Homozygous	Homozygous	Homozygous	TCCTCCCACGCT	TAGGCACTGGGC	#		#		#	1 7 8	#	-8 -5 -4	****	#		#		#	-2 4 5	#	-5 -2 -1	
3	122189993	Homozygous	Homozygous	Heterozygous	Homozygous	CGCACACCCTCT	TGGGGTCCCTTT	#		#	8 9	#	0 1 2	#	-3 -2	****	#		#	11 12	#	-3 -2 -1	#	0 1	
3	122925203	Homozygous	Homozygous	Homozygous	Homozygous	AAGGCAGAGAAT	TGGGGGGGGGGT	#	homopolymer	
3	123067654	Homozygous	Heterozygous	Homozygous	Homozygous	GGAATTTCCCAA	ATGGGTCTCCTG	#	-12	#	10	#	1 2	#	-2 -1	****	#	-15	#	13	#	-2 -1	#	1 2	
3	123285705	Wild type	Homozygous	Heterozygous	Heterozygous	GGGGGTGGGGAT	TGGGGGGCAGTG	#	homopolymer	
3	123582937	Homozygous	Homozygous	Homozygous	Homozygous	TGACCCAGGATA	AGGGGGAACACT	#	homopolymer	
3	124148935	Homozygous	Homozygous	Heterozygous	Heterozygous	CACACATAGATA	ACCCCACACAGA	#		#	3 4 5	#		#		****	#		#	6 7 8	#		#	
3	124267255	Wild type	Heterozygous	Wild type	Homozygous	AGAACGTGAGGG	GTTTTTTTTTTT	#	homopolymer	
3	124465038	Wild type	Homozygous	Homozygous	Homozygous	TACATACATACA	ATTTTCTAAAGT	#		#		#		#		****	#		#		#		#	
3	124798803	Wild type	Homozygous	Wild type	Homozygous	TTATATTTGGCC	CTTATAGTTTCT	#	-4	#		#		#	1	****	#	-7	#		#		#	4	
3	125106026	Wild type	Heterozygous	Wild type	Wild type	TTTTTGTTGTTG	GTTTTTTTTTTT	#	homopolymer	
3	125939059	Heterozygous	Wild type	Homozygous	Homozygous	GGTAGGACTGGG	GGCACACGCCTG	#	-12 -8 -3 -2	#	10	#	-1	#		****	#	-15 -11 -6 -5	#	13	#	-4	#	
3	126913291	Homozygous	Homozygous	Heterozygous	Homozygous	ATATGCAATTCC	CTTGAAAGGGTT	#		#		#	6 7	#	1	****	#		#		#	3 4	#	4	
3	126914827	Homozygous	Heterozygous	Heterozygous	Homozygous	ACTATGGTACCA	ATTCGTTTCCTT	#	-7	#	10	#		#	0	****	#	-10	#	13	#		#	3	
3	126920741	Homozygous	Homozygous	Homozygous	Homozygous	CTACTGCTACTT	TGGGGGTGGGAG	#	homopolymer	
3	127363485	Wild type	Heterozygous	Wild type	Heterozygous	GGCTTCTTACCG	GCCCCCCCCCCC	#	homopolymer	
3	127394661	Heterozygous	Heterozygous	Heterozygous	Heterozygous	TTTTGTTTTGGG	GTTTTTTTTTTT	#	homopolymer	
3	128911738	Homozygous	Homozygous	Homozygous	Homozygous	TGATGATAGCAC	CTTTTTATGGGT	#	homopolymer	
3	128926984	Homozygous	Homozygous	Homozygous	Homozygous	ATCAACAGCCGT	TGCCCTTCGAAT	#		#	4 5	#		#	-1	****	#		#	7 8	#		#	2	
3	129380168	Homozygous	Homozygous	Heterozygous	Wild type	TTTAGGAAGTCA	ATTTAGTATTGT	#	-8	#		#		#		****	#	-11	#		#		#	
3	129957380	Homozygous	Homozygous	Heterozygous	Homozygous	TGGCCTTGTTGG	GAAAAGTATATT	#	-11 -2	#		#		#	-6	****	#	-14 -5	#		#		#	-3	
3	129972079	Wild type	Wild type	Wild type	Heterozygous	TCTCGAAAAACC	CAAAAAAAAAAA	#	homopolymer	
3	130196050	Wild type	Wild type	Wild type	Heterozygous	AAATGTTTACAG	GTTTTTTTTTTT	#	homopolymer	
3	131148304	Homozygous	Homozygous	Homozygous	Homozygous	ATAGCTCTTTTT	TCCCGTATTTGA	#		#	3 4	#		#		****	#		#	6 7	#		#	
3	131191318	Heterozygous	Homozygous	Wild type	Heterozygous	AGGACAAAGACA	ACCCCCCCCCCC	#	homopolymer	
3	131363299	Homozygous	Homozygous	Homozygous	Homozygous	CAAAATAGAAAG	GAAAAAAAAAAA	#	homopolymer	
3	131477051	Heterozygous	Homozygous	Homozygous	Homozygous	TAGTAGGTATAT	TGGGGGGGGGGC	#	homopolymer	
3	131478211	Homozygous	Homozygous	Homozygous	Heterozygous	AGTTGCATGTAT	TGGGCCACTGTG	#		#	6	#	0 1	#		****	#		#	9	#	-3 -2	#	
3	131478560	Wild type	Wild type	Wild type	Heterozygous	AAACCAACCCCT	TCCCCCCCCCCC	#	homopolymer	
3	131724646	Wild type	Wild type	Homozygous	Wild type	AATACTATGCAG	GTTTTTTTTTTT	#	homopolymer	
3	132099930	Homozygous	Homozygous	Homozygous	Homozygous	ATAAAACTGTCT	TAAAAAAAAAAA	#	homopolymer	
3	132333166	Heterozygous	Homozygous	Homozygous	Homozygous	TTGTATTTTAAC	CTTTTTTTTTTG	#	homopolymer	
3	133012708	Homozygous	Homozygous	Homozygous	Heterozygous	AGCTAAAGTCTA	ATTTTTTTTTCC	#	homopolymer	
3	133358623	Homozygous	Homozygous	Homozygous	Homozygous	ACAGAGCCTAGA	ACAACCTGGAGA	#		#	6	#	6	#	-3	****	#		#	9	#	3	#	0	
3	134233301	Wild type	Wild type	Wild type	Heterozygous	GTTCCTCATACA	ATTTTTTTTTCT	#	homopolymer	
3	134771275	Homozygous	Homozygous	Homozygous	Homozygous	TTCCCCTGTACT	TGGGGGAATATA	#	homopolymer	
3	135995918	Homozygous	Heterozygous	Homozygous	Heterozygous	CAGGTTCATCCA	ATTTTTTTTTTC	#	homopolymer	
3	135996079	Homozygous	Homozygous	Homozygous	Homozygous	TTTATATATAGA	ATTTTTTTTTTA	#	homopolymer	
3	136011149	Wild type	Heterozygous	Homozygous	Homozygous	AGGTCTCCAACG	GTTTTTTTTTTT	#	homopolymer	
3	136230616	Homozygous	Heterozygous	Homozygous	Homozygous	CTTTTGGAACAT	TCCCCCCCCCTC	#	homopolymer	
3	136836854	Wild type	Wild type	Heterozygous	Wild type	TCCTTTCCGGAC	CTTTTTTTTTTT	#	homopolymer	
3	138064496	Homozygous	Homozygous	Homozygous	Homozygous	GTTTGTTTTCTG	GTTTTTTTTGTT	#	homopolymer	
3	138323980	Homozygous	Homozygous	Homozygous	Homozygous	CTGGCTAAGGGC	CGCCGTGCAGAG	#	-10 -4 -3	#	4	#		#		****	#	-13 -7 -6	#	7	#		#	
3	138489158	Wild type	Wild type	Wild type	Heterozygous	GCGCCGGCGGCC	CGGGCTCCCGGC	#	-7 -4	#	8 9	#	0 1 8	#	-6 1	****	#	-10 -7	#	11 12	#	-3 -2 5	#	-3 4	
3	138489504	Heterozygous	Homozygous	Homozygous	Heterozygous	AGCGCGCCCCCG	GCCCCCCTCCGC	#	homopolymer	
3	139141413	Wild type	Homozygous	Heterozygous	Heterozygous	TATCCCCAAAGT	TCCCCCTATACT	#	homopolymer	
3	139237125	Heterozygous	Wild type	Wild type	Wild type	TTCATTCTACTC	CTTTTTTTTTTT	#	homopolymer	
3	139242604	Heterozygous	Homozygous	Homozygous	Homozygous	AAAAAAATTACC	CTTGATGATGTC	#		#		#		#	1	****	#		#		#		#	4	
3	139551388	Wild type	Heterozygous	Wild type	Wild type	GTTTTTGTAGGG	GTTTTTTTTTTT	#	homopolymer	
3	140704040	Wild type	Wild type	Heterozygous	Wild type	AGAGAGAGAGAG	GAGAGAAGAGAA	#		#		#		#		****	#		#		#		#	
3	141011215	Homozygous	Homozygous	Homozygous	Homozygous	CTGTGAAAGGGC	CAACTGGAAAAT	#	-4 -3	#		#	4	#		****	#	-7 -6	#		#	1	#	
3	141186917	Wild type	Wild type	Heterozygous	Heterozygous	TCCAAAATTAAC	CAAAAAAAAAAA	#	homopolymer	
3	141323212	Heterozygous	Wild type	Wild type	Homozygous	GGGGCAGAGGGA	AGGGGGAGGGGG	#	homopolymer	
3	141793587	Homozygous	Homozygous	Homozygous	Homozygous	TTTACAGTTCAG	GTTTACTATCAT	#		#		#		#		****	#		#		#		#	
3	141892725	Heterozygous	Homozygous	Homozygous	Homozygous	ATGTATATGCAT	TGGGCATCTCCA	#		#	11	#	0 1	#		****	#		#	14	#	-3 -2	#	
3	142058888	Wild type	Heterozygous	Homozygous	Heterozygous	TTAAAAAAAAAA	AGGGGGGGGGGT	#	homopolymer	
3	142703229	Wild type	Heterozygous	Wild type	Wild type	TTTTAAAAAAAG	GAAAAAAAAACA	#	homopolymer	
3	143668765	Wild type	Heterozygous	Wild type	Wild type	TTACAATGCTAT	TCCCCAAAAGTC	#		#	3 4 5	#		#		****	#		#	6 7 8	#		#	
3	143728082	Homozygous	Homozygous	Homozygous	Homozygous	ATTCACGCACTG	GCCCAACAAGAA	#		#	3 4	#		#		****	#		#	6 7	#		#	
3	143794279	Wild type	Wild type	Wild type	Heterozygous	GGGAGGGAGGGA	AGGGGGGGGGAG	#	homopolymer	
3	144046206	Homozygous	Homozygous	Homozygous	Homozygous	CAAACCCCTATA	AGGGGAATGTGT	#		#		#	0 1 2	#	-5 -4 -3	****	#		#		#	-3 -2 -1	#	-2 -1 0	
3	144417357	Homozygous	Wild type	Wild type	Wild type	TCCCCTCCCTCC	CTTCTCCCCCCA	#		#	7 8 9 10 11	#		#	-8 -7 -6 -3 -2 1	****	#		#	10 11 12 13 14	#		#	-5 -4 -3 0 1 4	
3	144816185	Homozygous	Homozygous	Homozygous	Homozygous	AAAAGTAAAGTG	GTTTTTTTTTTT	#	homopolymer	
3	145241515	Homozygous	Homozygous	Wild type	Heterozygous	TTGGTCCCCAAT	TCCCCCCCCAAC	#	homopolymer	
3	145412529	Homozygous	Homozygous	Homozygous	Homozygous	AACTTCTATGGA	ATTTTTTTTTTA	#	homopolymer	
3	145476238	Heterozygous	Heterozygous	Heterozygous	Heterozygous	ACCATATAGAGG	GTTTTTTTTTTT	#	homopolymer	
3	145503320	Homozygous	Homozygous	Homozygous	Homozygous	TTGATAGTGGAA	ATTTTTTTTTTT	#	homopolymer	
3	146062388	Wild type	Wild type	Heterozygous	Homozygous	AAAATCCTTGGA	ATTTTTTTTTTT	#	homopolymer	
3	146093498	Homozygous	Homozygous	Homozygous	Homozygous	TCAAGAGTTGCT	TGGGGGGGGGGG	#	homopolymer	
3	147381467	Heterozygous	Homozygous	Homozygous	Homozygous	AATTTTCCAGAG	GTTTTTTTTTTG	#	homopolymer	
3	147593739	Heterozygous	Homozygous	Homozygous	Homozygous	AATCAATTAATG	GAAAAAAAAAAT	#	homopolymer	
3	148613485	Heterozygous	Heterozygous	Wild type	Heterozygous	AAGGGGAGGGGA	AGGAGGGAAGGG	#	-10 -9 -8 -5 -4 -3	#		#	0 3 4 8 9	#		****	#	-13 -12 -11 -8 -7 -6	#		#	-3 0 1 5 6	#	
3	148674645	Homozygous	Homozygous	Heterozygous	Homozygous	ACAATCCCATCA	ACTCAGGGAGAT	#		#		#	4 5	#	-4 -3	****	#		#		#	1 2	#	-1 0	
3	148861006	Heterozygous	Wild type	Wild type	Wild type	ATTTAGATGAGT	TAAAAAAAAAAA	#	homopolymer	
3	148959946	Homozygous	Homozygous	Homozygous	Homozygous	AACAGAAGGGGT	TGGGGGGTGGGG	#	homopolymer	
3	149736381	Homozygous	Heterozygous	Homozygous	Heterozygous	AACAGTGACAGA	ATTTTTTTTTTT	#	homopolymer	
3	150200422	Homozygous	Homozygous	Homozygous	Homozygous	GGGCTTCACTGG	GAAAAAAAAAAT	#	homopolymer	
3	151153274	Wild type	Heterozygous	Wild type	Wild type	CATCTAGTTTGT	TAAAAAAAAAAA	#	homopolymer	
3	152406738	Homozygous	Heterozygous	Heterozygous	Heterozygous	TGTTTTGTTTTG	GTTTTTTTTTTT	#	homopolymer	
3	152558984	Homozygous	Homozygous	Heterozygous	Homozygous	TATGACATTTGG	GAAAAAAAAAAA	#	homopolymer	
3	152613830	Homozygous	Homozygous	Homozygous	Homozygous	TTTACTAAGTGA	ACCCACAGGAGA	#		#	3 4	#	6	#		****	#		#	6 7	#	3	#	
3	152733275	Wild type	Wild type	Heterozygous	Wild type	TTAACTCCTGAC	CTTCCTAACCTC	#		#	5 10	#		#	-3	****	#		#	8 13	#		#	0	
3	153194807	Heterozygous	Homozygous	Homozygous	Homozygous	TCTGCAGCTGCA	AGGGGGAGCACT	#	homopolymer	
3	153203554	Homozygous	Homozygous	Homozygous	Homozygous	ATTCATAGAACT	TAAAAAAAAAAA	#	homopolymer	
3	153964622	Wild type	Heterozygous	Heterozygous	Heterozygous	TATTGATACATC	CAAAAAAAAAAA	#	homopolymer	
3	154020271	Wild type	Wild type	Wild type	Heterozygous	GCTTGTCTTTGT	TGGGGGGGGGGG	#	homopolymer	
3	154222082	Homozygous	Heterozygous	Homozygous	Homozygous	TGTCAGGCCAAG	GTTTTATAATCC	#	-7	#	12	#		#	-2	****	#	-10	#	15	#		#	1	
3	154734362	Homozygous	Homozygous	Homozygous	Homozygous	TGCGGATCTACT	TCCAAACTATTG	#	-9	#	3	#		#		****	#	-12	#	6	#		#	
3	155650098	Heterozygous	Homozygous	Homozygous	Homozygous	AATAGTAGTTTT	TGAAGAATGGGG	#		#		#	7 8 9	#		****	#		#		#	4 5 6	#	
3	157079017	Wild type	Wild type	Homozygous	Wild type	CCTTGAATTGAC	CAAAAAAAAAAA	#	homopolymer	
3	157699206	Homozygous	Heterozygous	Homozygous	Homozygous	TTAAACCAGGCT	TGCCTCAAACTC	#	-4	#	4	#		#	-4	****	#	-7	#	7	#		#	-1	
3	157944708	Wild type	Wild type	Wild type	Heterozygous	CCTCCACATCCA	ACCCCCCCCCCC	#	homopolymer	
3	158286220	Homozygous	Heterozygous	Homozygous	Homozygous	TCCTAGTCATCT	TCCCCCCCACCC	#	homopolymer	
3	158692159	Wild type	Heterozygous	Heterozygous	Heterozygous	ATACTTTCAAAT	TCCCCCCCCCCC	#	homopolymer	
3	159774363	Wild type	Wild type	Wild type	Heterozygous	AATAAAAAATGG	GAAAAAAAAAAA	#	homopolymer	
3	159806049	Heterozygous	Wild type	Wild type	Wild type	GAGTTACAGTCC	CTTTTTTTTTTT	#	homopolymer	
3	159918958	Wild type	Wild type	Wild type	Homozygous	TGCACCACCATG	GCCCCAGCTGTT	#		#	3 4 5	#		#	-5 -2	****	#		#	6 7 8	#		#	-2 1	
4	3090161	Heterozygous	Wild type	Heterozygous	Wild type	CTGGAATATGGC	CAAAAAACAATG	#	homopolymer	
4	3090825	Heterozygous	Wild type	Wild type	Wild type	CGAGAAACACTG	GAAAAAAAATCT	#	homopolymer	
4	3251162	Heterozygous	Wild type	Heterozygous	Wild type	TTAACCATCACA	AGGGGGGTACTG	#	homopolymer	
4	3454561	Heterozygous	Wild type	Wild type	Wild type	GACTTTCTTTTC	CTTTTTTTTTTT	#	homopolymer	
4	5612083	Heterozygous	Homozygous	Homozygous	Homozygous	AAGATGATGTAG	GTTTTTTTTTCT	#	homopolymer	
4	6147251	Homozygous	Homozygous	Homozygous	Homozygous	ACAAAAACAAAC	CAAAAAAAAATA	#	homopolymer	
4	8260182	Homozygous	Homozygous	Homozygous	Homozygous	CATTTGCAAAAC	CAAAAAAAAAAA	#	homopolymer	
4	9287119	Wild type	Heterozygous	Wild type	Heterozygous	CAGTTTCAGTCC	CCAACAACAACA	#		#	2	#		#	1	****	#		#	5	#		#	4	
4	9449182	Heterozygous	Heterozygous	Homozygous	Heterozygous	CAAATTCAGCAG	GAAAAAAAAAAG	#	homopolymer	
4	11160026	Homozygous	Homozygous	Homozygous	Homozygous	AGCATATTTAGG	GTTTTTTTTTTA	#	homopolymer	
4	12300465	Homozygous	Homozygous	Homozygous	Homozygous	CTTCAGTGCAAG	GAAAAAAAAAAA	#	homopolymer	
4	12356929	Heterozygous	Heterozygous	Homozygous	Homozygous	CTCACATGCACA	ACCCCCCCCCCA	#	homopolymer	
4	12506340	Homozygous	Homozygous	Homozygous	Homozygous	TGGGTTTATTGG	GTTTTTTTTTTT	#	homopolymer	
4	14421554	Heterozygous	Wild type	Wild type	Wild type	ACAGAACTTACC	CTTTTTTTTTTT	#	homopolymer	
4	14919103	Wild type	Heterozygous	Wild type	Wild type	AGGGCTACTGCC	CTTTTTTTTTTT	#	homopolymer	
4	15435095	Homozygous	Heterozygous	Homozygous	Homozygous	AAACATCATGAA	ATTTTTTTTTTT	#	homopolymer	
4	15545584	Homozygous	Homozygous	Homozygous	Homozygous	AACATATCCTTG	GTTTTTTTTTTT	#	homopolymer	
4	16472955	Heterozygous	Wild type	Wild type	Wild type	AGCTAGAACCTC	CAAAAAAAAAAA	#	homopolymer	
4	16553822	Wild type	Heterozygous	Wild type	Wild type	GAAGTAAAGGCC	CAAAAAAAAAAA	#	homopolymer	
4	17783326	Homozygous	Homozygous	Homozygous	Wild type	AATAAAAAATGG	GAAAAAAAAAAA	#	homopolymer	
4	18833999	Homozygous	Homozygous	Homozygous	Heterozygous	AGAGCCATGAGT	TCCTCCGTGTGT	#		#	3 6	#		#	-5	****	#		#	6 9	#		#	-2	
4	19120591	Homozygous	Homozygous	Heterozygous	Heterozygous	AGAAATAAATGG	GAAAAAAAAAAA	#	homopolymer	
4	19245642	Homozygous	Homozygous	Homozygous	Homozygous	AACTTTTTATTT	TAAAAAAAAAAA	#	homopolymer	
4	19334595	Wild type	Heterozygous	Wild type	Heterozygous	CCCTATAAGGTT	TAAAAAAAAAAA	#	homopolymer	
4	19336083	Heterozygous	Homozygous	Homozygous	Homozygous	TGATTCTTTGTA	ATTTTTTTTTCT	#	homopolymer	
4	19364670	Wild type	Heterozygous	Wild type	Wild type	CCCCCATACCCA	ACCCCCCCCAAT	#	homopolymer	
4	19632316	Heterozygous	Heterozygous	Heterozygous	Homozygous	ATTAACGTAATC	CTTTTTTTTTTT	#	homopolymer	
4	21620276	Homozygous	Homozygous	Homozygous	Homozygous	AGGAGGAAGGGA	AGCCTCAGCATG	#	-11 -8 -4 -3	#	4	#		#		****	#	-14 -11 -7 -6	#	7	#		#	
4	22549282	Wild type	Heterozygous	Wild type	Wild type	TATTATCTGCAC	CACATTTGATTT	#		#		#		#		****	#		#		#		#	
4	23763909	Heterozygous	Wild type	Heterozygous	Heterozygous	ATATAAAATATC	CTTTTTTTTTTT	#	homopolymer	
4	23964099	Wild type	Homozygous	Heterozygous	Homozygous	TGCCCCCCCTCC	CAAAAAAAAAAA	#	homopolymer	
4	24231160	Wild type	Heterozygous	Homozygous	Homozygous	GGTTCTTTTAAG	GAAAAAAAAAAA	#	homopolymer	
4	24526333	Homozygous	Homozygous	Homozygous	Heterozygous	AATGTTAAAATT	TAAAAAAAAAAA	#	homopolymer	
4	24950262	Homozygous	Heterozygous	Heterozygous	Homozygous	CAAAGTACTTTG	GTTTTTTTTTTT	#	homopolymer	
4	25405292	Heterozygous	Wild type	Heterozygous	Wild type	GGGTAGGGGAGT	TGGGGGGGGGGG	#	homopolymer	
4	26611608	Wild type	Heterozygous	Wild type	Wild type	AAGGCTATACTC	CAAAAAAAAAAA	#	homopolymer	
4	27190340	Heterozygous	Homozygous	Homozygous	Heterozygous	CAATAACAGCAG	GAAAAAAAAAAC	#	homopolymer	
4	28440572	Wild type	Homozygous	Wild type	Wild type	GCATAGGTATTG	GTTTTTTTTTTC	#	homopolymer	
4	28592083	Wild type	Homozygous	Wild type	Homozygous	AATGTTATCACC	CTTTTCCTGATT	#		#	7	#		#	1	****	#		#	10	#		#	4	
4	29589760	Homozygous	Homozygous	Homozygous	Homozygous	AGACGTGACAGG	GTTTTTTTTTTT	#	homopolymer	
4	29739525	Homozygous	Heterozygous	Heterozygous	Homozygous	TAGATAAACATT	TAAAAAAAAAAA	#	homopolymer	
4	30278747	Wild type	Heterozygous	Wild type	Wild type	TATTGTAATGTC	CAAAAAAAAAAA	#	homopolymer	
4	30301764	Wild type	Homozygous	Wild type	Homozygous	CATTTTGTGACC	CAAAAAAAAAAA	#	homopolymer	
4	30444152	Wild type	Homozygous	Homozygous	Homozygous	TTTGGATTGTAG	GTTTTTTTTTTT	#	homopolymer	
4	30522276	Wild type	Homozygous	Wild type	Wild type	CAAGGACAGAGG	GTTTTTTTTTTT	#	homopolymer	
4	31153218	Wild type	Heterozygous	Homozygous	Wild type	ACTCTCAGAGAC	CAAAAAAAAAAA	#	homopolymer	
4	31692785	Homozygous	Heterozygous	Wild type	Homozygous	AAGAACCCTTGT	TAAAAAAAAAAA	#	homopolymer	
4	33141427	Homozygous	Heterozygous	Homozygous	Homozygous	TTTCTTATATTC	CTTTTTTTTTTT	#	homopolymer	
4	33313463	Heterozygous	Heterozygous	Wild type	Wild type	AGTACGAGCAAG	GTTTTTTTTTTT	#	homopolymer	
4	33707567	Homozygous	Homozygous	Homozygous	Homozygous	AAACCAATAGGC	CTTTTTTTTTTC	#	homopolymer	
4	33716302	Wild type	Homozygous	Wild type	Heterozygous	AGCTCTGGGGGC	CGGGGGGGGGGG	#	homopolymer	
4	33736090	Heterozygous	Wild type	Wild type	Wild type	TGCTGGAGAATT	TGGGGGGGGGGG	#	homopolymer	
4	33896009	Homozygous	Homozygous	Homozygous	Homozygous	TAATGGAAATAA	ATTTTTTTTTAG	#	homopolymer	
4	34192844	Wild type	Wild type	Wild type	Heterozygous	GGGAGCAGGGCC	CGGGGGGGGGGG	#	homopolymer	
4	34245478	Heterozygous	Homozygous	Homozygous	Homozygous	AATGACAAACAG	GCCCACCAGTGA	#		#	3 4 7	#		#		****	#		#	6 7 10	#		#	
4	34267146	Homozygous	Homozygous	Homozygous	Homozygous	TTCCAGCTTCTA	AGCAGAATCTCA	#		#		#		#	-7	****	#		#		#		#	-4	
4	34270715	Heterozygous	Homozygous	Wild type	Heterozygous	CCACCACCCCCA	ACCCCCGCCATG	#	homopolymer	
4	36240849	Homozygous	Heterozygous	Homozygous	Homozygous	AACATCCAAGGG	GAAAAAAAAAAA	#	homopolymer	
4	36531738	Homozygous	Homozygous	Homozygous	Homozygous	TGTCTTATTTAG	GAAAAAAAAAAA	#	homopolymer	
4	36652380	Heterozygous	Homozygous	Wild type	Heterozygous	TCTGAGTGATTC	CTTTTTTTTTCC	#	homopolymer	
4	37234944	Heterozygous	Homozygous	Wild type	Wild type	TCAATTTTTGGG	GAAAAAAAAAAG	#	homopolymer	
4	37248621	Heterozygous	Homozygous	Heterozygous	Homozygous	GTTAACTAGAGC	CAAAAAAAAAAA	#	homopolymer	
4	37460273	Heterozygous	Heterozygous	Wild type	Homozygous	ACCCTTGTGGCT	TGGGGGGGGGGT	#	homopolymer	
4	38741631	Heterozygous	Heterozygous	Heterozygous	Wild type	TGGTTTTTTGGG	GTTTTTTTTTTT	#	homopolymer	
4	38985544	Wild type	Homozygous	Wild type	Wild type	CTGTGTGTGTGT	TGGTGGGGAGGT	#		#		#	0 3 4 5 8	#		****	#		#		#	-3 0 1 2 5	#	
4	40129198	Homozygous	Homozygous	Homozygous	Homozygous	CTAAATTCAAGA	AGTCTATTTACA	#		#		#		#		****	#		#		#		#	
4	40743561	Wild type	Wild type	Heterozygous	Wild type	TTTGGTTTTTTG	GTTTTTTTTTTT	#	homopolymer	
4	41104446	Heterozygous	Wild type	Wild type	Wild type	TCTTCTCAAAAA	ATTGTTTATTTT	#		#		#		#		****	#		#		#		#	
4	43382355	Homozygous	Heterozygous	Homozygous	Homozygous	TCCCCTCTACAA	ACTCTGGTCCCT	#		#	10 11	#	4	#	-8 -7 -6	****	#		#	13 14	#	1	#	-5 -4 -3	
4	43807218	Wild type	Wild type	Wild type	Heterozygous	TCTGGTCCTGGA	ATTTTTTTTTTT	#	homopolymer	
4	44711927	Heterozygous	Homozygous	Heterozygous	Heterozygous	GTGTTTGTTTGA	ATTTTTTTTTTT	#	homopolymer	
4	44804363	Homozygous	Homozygous	Homozygous	Homozygous	TTGTAGTTGTGA	ATTTTTTTTTCC	#	homopolymer	
4	45218363	Wild type	Heterozygous	Wild type	Wild type	TTAAAACTTTTT	TAAAAAAATATT	#	homopolymer	
4	45854649	Homozygous	Homozygous	Homozygous	Homozygous	CATAGAGATCCT	TCCCTGAGTAGA	#		#	3 4	#		#	0	****	#		#	6 7	#		#	3	
4	46852523	Wild type	Wild type	Wild type	Heterozygous	ACATGCATACAT	TAAAATAAGTAT	#		#		#		#		****	#		#		#		#	
4	48666347	Wild type	Wild type	Wild type	Heterozygous	AATATATCTTCA	ATTTTTTTTTTT	#	homopolymer	
4	49673380	Homozygous	Homozygous	Homozygous	Homozygous	TCTGAGCCATAC	CTTTTTTTTTTT	#	homopolymer	
4	50979581	Wild type	Heterozygous	Wild type	Wild type	TCCCATCATAAG	GTTTTTTTTTTT	#	homopolymer	
4	51049817	Heterozygous	Heterozygous	Wild type	Heterozygous	GCTCACAGGCAG	GTTTTTTTTTTT	#	homopolymer	
4	51187962	Heterozygous	Wild type	Homozygous	Wild type	GTAAATACCATC	CAAAAAAAATTA	#	homopolymer	
4	52131047	Homozygous	Homozygous	Homozygous	Homozygous	TCATTGCTTGAT	TGGGGGGGGGGT	#	homopolymer	
4	53648603	Homozygous	Homozygous	Heterozygous	Homozygous	TTTATTTGGTTG	GTTTTTTTTTTT	#	homopolymer	
4	54127124	Heterozygous	Heterozygous	Wild type	Heterozygous	CTCCTTTCCAGT	TCCCCCCCCCCC	#	homopolymer	
4	55226410	Wild type	Heterozygous	Wild type	Wild type	TTCTTTTTTTTT	TGGGGGGGGGGT	#	homopolymer	
4	56548391	Wild type	Heterozygous	Wild type	Wild type	TTCTCCGAGATC	CGGGGGGGGCTT	#	homopolymer	
4	61810469	Heterozygous	Wild type	Wild type	Heterozygous	GATGTCATATTT	TAAAAAAAAAAA	#	homopolymer	
4	61813449	Wild type	Wild type	Wild type	Heterozygous	TTCTGATATTAC	CAATGACAATAA	#		#		#		#		****	#		#		#		#	
4	61817231	Heterozygous	Heterozygous	Heterozygous	Wild type	GTAAATTCTTTA	ATTTTTTTTTTC	#	homopolymer	
4	61850510	Wild type	Heterozygous	Wild type	Heterozygous	GCCAATCTTTAT	TAAAAAAAAAAT	#	homopolymer	
4	61855654	Heterozygous	Heterozygous	Heterozygous	Heterozygous	CCCAAGAAGGAG	GCCCCCCCACTC	#	homopolymer	
4	61883904	Wild type	Wild type	Wild type	Heterozygous	TCAGATTCTTTG	GAAACTTGTTTT	#		#		#		#		****	#		#		#		#	
4	63702010	Wild type	Homozygous	Homozygous	Homozygous	GAGATGGAAATT	TAAAAAAAAAAA	#	homopolymer	
4	64001514	Homozygous	Heterozygous	Wild type	Homozygous	AAACAAACAAAC	CAAAAAAAAAAA	#	homopolymer	
4	64462500	Heterozygous	Wild type	Wild type	Wild type	TGTGAACATTTG	GAAAAAAAAAAA	#	homopolymer	
4	64598085	Heterozygous	Homozygous	Heterozygous	Homozygous	CCTCTTGATATT	TAAAAAAAAAAA	#	homopolymer	
4	64712408	Homozygous	Homozygous	Homozygous	Homozygous	CTTTAACTCTAA	ACTCCCAAAGCT	#		#	5 6	#		#		****	#		#	8 9	#		#	
4	67174387	Wild type	Heterozygous	Wild type	Wild type	TAACCCCCCCTC	CAAAAAAAAAAA	#	homopolymer	
4	67618928	Wild type	Homozygous	Homozygous	Homozygous	CTGAGATTCCCC	CTTTCATCAATA	#		#		#		#	-1 0 1	****	#		#		#		#	2 3 4	
4	67685779	Heterozygous	Homozygous	Heterozygous	Homozygous	TATATTCTTTAG	GTTTTTTTTTTT	#	homopolymer	
4	68190635	Heterozygous	Heterozygous	Heterozygous	Heterozygous	AAACAAACAAAC	CAAAAAAAAAAA	#	homopolymer	
4	68230252	Homozygous	Homozygous	Homozygous	Homozygous	TTTTTTATTAGC	CATTTTCTTCAT	#		#		#		#		****	#		#		#		#	
4	69341923	Heterozygous	Wild type	Wild type	Wild type	GCTATGTAATAG	GAAAAAAAAAAA	#	homopolymer	
4	70530669	Homozygous	Homozygous	Homozygous	Homozygous	TGCCAATAAACC	CAAAAAAAAAAA	#	homopolymer	
4	70591306	Wild type	Heterozygous	Wild type	Wild type	AATAAAAAATGG	GAAAAAAAAAAA	#	homopolymer	
4	71209936	Wild type	Heterozygous	Homozygous	Wild type	CTTAACAGATAC	CAAAAAAAAAAA	#	homopolymer	
4	71246230	Heterozygous	Homozygous	Heterozygous	Homozygous	GGAAAGTTGTTG	GTTTTTTTTTTT	#	homopolymer	
4	72756490	Heterozygous	Wild type	Wild type	Wild type	TTTTTATTTGAG	GTTTTTTTTTTT	#	homopolymer	
4	72789231	Heterozygous	Wild type	Wild type	Wild type	TGGTGTGGTAGG	GTTTTTTTTTTT	#	homopolymer	
4	72955832	Homozygous	Homozygous	Homozygous	Homozygous	CCAAAGTATCCT	TGTTCCCCAAAA	#		#	6 7 8	#		#	-9 0	****	#		#	9 10 11	#		#	-6 3	
4	74194780	Heterozygous	Homozygous	Homozygous	Heterozygous	TAATAAAAAATT	TAAAAAAAAAAA	#	homopolymer	
4	75559524	Heterozygous	Homozygous	Homozygous	Heterozygous	CAAACAAATGAG	GAAAAAAAAAAA	#	homopolymer	
4	75710846	Heterozygous	Wild type	Wild type	Homozygous	TTTTGTTTTTTG	GTTTTTTTTTTG	#	homopolymer	
4	76102869	Wild type	Homozygous	Heterozygous	Wild type	AAAAACAAAACC	CAAAAAAAAAAA	#	homopolymer	
4	76537405	Heterozygous	Wild type	Homozygous	Wild type	AGATGAACAATC	CAAAAAAAAAAA	#	homopolymer	
4	76641397	Homozygous	Homozygous	Homozygous	Homozygous	GTCTATTATCAT	TGGGTAGTCAAG	#		#		#	0 1	#		****	#		#		#	-3 -2	#	
4	76985176	Heterozygous	Wild type	Wild type	Wild type	GAAAAAAAAAAG	GAAAAAAAAAAC	#	homopolymer	
4	77053291	Homozygous	Homozygous	Homozygous	Homozygous	AATGATGGTCCC	CAAATGTCGCTA	#	-6	#		#		#	0 1	****	#	-9	#		#		#	3 4	
4	77117930	Homozygous	Homozygous	Wild type	Heterozygous	ACTATTTGTAGT	TAAAAAAAAAAA	#	homopolymer	
4	77438007	Heterozygous	Wild type	Wild type	Wild type	ATTTCCAGAATG	GAAAAAAAAAAA	#	homopolymer	
4	77704019	Homozygous	Homozygous	Homozygous	Homozygous	ACAAAACAAAAC	CAAAAAAAACCC	#	homopolymer	
4	78014213	Wild type	Homozygous	Homozygous	Homozygous	GATTCGAGCCCC	CGGCTACCTTGC	#		#	8	#	0	#	-1 0 1	****	#		#	11	#	-3	#	2 3 4	
4	79129830	Wild type	Heterozygous	Wild type	Wild type	TTGTTGTTGTTG	GTTTTTTTTTTT	#	homopolymer	
4	79131289	Heterozygous	Homozygous	Wild type	Homozygous	CTTTCCAAATTG	GAAAAAAAAAAA	#	homopolymer	
4	79265870	Homozygous	Homozygous	Wild type	Homozygous	AGGAGATGTTTC	CAAAAAAAAAAA	#	homopolymer	
4	79494134	Wild type	Heterozygous	Wild type	Wild type	GAGAAATATATT	TAAAAAAAAAAA	#	homopolymer	
4	79665459	Wild type	Wild type	Wild type	Heterozygous	GTGGAAAGTTGA	ATTTTTTTTTTT	#	homopolymer	
4	79946689	Wild type	Wild type	Wild type	Heterozygous	TTTGTCATGTCT	TAAAAAAAAAAA	#	homopolymer	
4	80006545	Homozygous	Homozygous	Homozygous	Homozygous	AGACACCTGTGG	GTTTTTTTTTTT	#	homopolymer	
4	80082269	Heterozygous	Heterozygous	Homozygous	Homozygous	CTCATTTTCCAG	GTTTTTTTTTTA	#	homopolymer	
4	80511740	Homozygous	Homozygous	Heterozygous	Heterozygous	AGTTCTTCTCTC	CTTTTTTTTTTT	#	homopolymer	
4	80550063	Homozygous	Homozygous	Homozygous	Homozygous	AGAGATGCTCAA	ATTCTTCTTAGA	#		#		#		#		****	#		#		#		#	
4	80961192	Wild type	Wild type	Wild type	Heterozygous	CAAAAAACAGGA	ATTTTTTTTTTC	#	homopolymer	
4	81243062	Homozygous	Homozygous	Homozygous	Homozygous	AAGAAATCATGC	CAATTCAGTTAC	#		#		#		#		****	#		#		#		#	
4	83145397	Homozygous	Homozygous	Homozygous	Homozygous	TTCCATGATAAT	TATCTTTAGCAT	#		#		#		#	-7	****	#		#		#		#	-4	
4	83473125	Heterozygous	Homozygous	Homozygous	Homozygous	AACAGCAGGAAG	GAAAAAAAAAAG	#	homopolymer	
4	83930716	Wild type	Wild type	Wild type	Heterozygous	CTAAAATACACC	CGGGGGGGGGGG	#	homopolymer	
4	84065871	Wild type	Wild type	Heterozygous	Wild type	AAAGAGTGGATT	TGGGGGGGGGGG	#	homopolymer	
4	84339254	Wild type	Wild type	Heterozygous	Wild type	CAAAGCCAGGAT	TCCCCCCCCCCC	#	homopolymer	
4	85080913	Wild type	Heterozygous	Heterozygous	Heterozygous	AAATATATTTAC	CAAAAAAAAAAA	#	homopolymer	
4	87173084	Homozygous	Homozygous	Wild type	Heterozygous	TTTTCTCAAAAC	CTTTTTTTTTTT	#	homopolymer	
4	89600642	Wild type	Homozygous	Wild type	Homozygous	TTCCTTGTATTG	GTTTTTTTTTCT	#	homopolymer	
4	90489066	Heterozygous	Homozygous	Heterozygous	Homozygous	TTTCCCACCAAG	GTTTTTTTCCAT	#	homopolymer	
4	91532481	Homozygous	Heterozygous	Homozygous	Homozygous	AAAACTTTAGTT	TAAAAAAAAAAA	#	homopolymer	
4	92532119	Wild type	Heterozygous	Wild type	Wild type	TTTCTTTCTTTC	CTTTTTTTTTTT	#	homopolymer	
4	92559801	Heterozygous	Wild type	Wild type	Wild type	ACCATAAATGTG	GTTTTTTTTTTT	#	homopolymer	
4	94453437	Heterozygous	Wild type	Heterozygous	Wild type	CAGTCGGAAGGT	TGGGGGGGGGGG	#	homopolymer	
4	96196093	Homozygous	Homozygous	Homozygous	Homozygous	GTACCTCCCACA	ATTTTACATATG	#		#		#		#	-6 -3 -2	****	#		#		#		#	-3 0 1	
4	97078472	Heterozygous	Wild type	Wild type	Wild type	AAATGAAACTAC	CAAAAAAAAAAA	#	homopolymer	
4	97257268	Heterozygous	Heterozygous	Homozygous	Heterozygous	CTCATATTTGTC	CAAAAAAAAAAA	#	homopolymer	
4	98116408	Heterozygous	Homozygous	Homozygous	Homozygous	GTTTCCCCTTTA	ATTTTTCCAATA	#	homopolymer	
4	98478453	Wild type	Wild type	Homozygous	Wild type	AACACAAGTTTT	TAAAAAAAAAAA	#	homopolymer	
4	99884228	Heterozygous	Wild type	Wild type	Wild type	CCGGTTGAGGGA	ATTGGGGCCACC	#	-10 -4 -3	#	9 12	#	2 3 4	#	-9	****	#	-13 -7 -6	#	12 15	#	-1 0 1	#	-6	
4	99885100	Heterozygous	Heterozygous	Homozygous	Homozygous	AAAATATTTATT	TATATTTATTAT	#		#		#		#		****	#		#		#		#	
4	99885188	Wild type	Homozygous	Heterozygous	Wild type	GGTTGCGAGCCA	ACCCATGTGGTT	#	-12	#	3 4	#	7	#	0	****	#	-15	#	6 7	#	4	#	3	
4	99885721	Homozygous	Homozygous	Homozygous	Homozygous	AGAGAGTGAGCA	AGATTATTTTTA	#		#		#		#		****	#		#		#		#	
4	100509297	Homozygous	Homozygous	Homozygous	Heterozygous	AGCAGATGCCAT	TAAAAAAAAAAA	#	homopolymer	
4	101255993	Homozygous	Homozygous	Heterozygous	Homozygous	CTAAGTGTGGCC	CAAAAAAAAAAA	#	homopolymer	
4	102971865	Homozygous	Homozygous	Homozygous	Homozygous	AGTATGAAGCAG	GAAAAAAAAAAA	#	homopolymer	
4	102982206	Homozygous	Heterozygous	Homozygous	Homozygous	ATTGAAAGCACC	CTTTTCAAAAAC	#		#		#		#	1	****	#		#		#		#	4	
4	103125446	Homozygous	Homozygous	Homozygous	Homozygous	TGCCATTAAACC	CTTTCCTGTCCA	#		#	6 11	#		#	-7 1	****	#		#	9 14	#		#	-4 4	
4	104230934	Homozygous	Homozygous	Homozygous	Wild type	AGCTCATAGTAT	TAAAAAAAAAAA	#	homopolymer	
4	105935614	Heterozygous	Heterozygous	Heterozygous	Heterozygous	ACACACACACAC	CACACACACACA	#		#		#		#		****	#		#		#		#	
4	105935618	Wild type	Heterozygous	Wild type	Wild type	ACACACACACAC	CACACACACAAA	#		#		#		#		****	#		#		#		#	
4	108423684	Wild type	Wild type	Wild type	Heterozygous	CTTCTGTATTTC	CTTTTTTTTTTT	#	homopolymer	
4	109362505	Heterozygous	Homozygous	Homozygous	Homozygous	GTCCTGGGTTGT	TAAAAAAAAAAA	#	homopolymer	
4	109639909	Wild type	Heterozygous	Wild type	Wild type	AACAAAACAAAC	CAAAAAAAAAAA	#	homopolymer	
4	110807115	Heterozygous	Homozygous	Homozygous	Homozygous	TTTTCTCTCATA	ACCAATACATCT	#		#	3	#		#		****	#		#	6	#		#	
4	112255305	Heterozygous	Homozygous	Wild type	Homozygous	GTTCATCATAAT	TAAAAAAAAAAA	#	homopolymer	
4	112482417	Wild type	Wild type	Heterozygous	Wild type	AGTAAATTCTGG	GAAAAAAAAAAA	#	homopolymer	
4	113111972	Heterozygous	Wild type	Wild type	Wild type	ATGGATTCAAAG	GAAAAAAAAAAA	#	homopolymer	
4	113626765	Homozygous	Wild type	Wild type	Wild type	CATGAATTACAC	CTTTTTTTTTTT	#	homopolymer	
4	113902564	Heterozygous	Heterozygous	Heterozygous	Heterozygous	AAAAAAAAAAAG	GAAAAAAAAAAA	#	homopolymer	
4	116224531	Heterozygous	Heterozygous	Heterozygous	Heterozygous	TTAATGTTTATC	CTTTTTTTTTTT	#	homopolymer	
4	116392613	Wild type	Homozygous	Wild type	Heterozygous	AATAAAAAATGG	GAAAAAAAAAAA	#	homopolymer	
4	117502859	Wild type	Wild type	Homozygous	Wild type	GAAAAGCTGTGG	GTTTTTTTTTTT	#	homopolymer	
4	117715005	Wild type	Heterozygous	Wild type	Wild type	TGAAACCTGATT	TGGGGGGGGGGT	#	homopolymer	
4	118903531	Heterozygous	Homozygous	Homozygous	Heterozygous	CTAACATTATGT	TAAAAAAAAAAA	#	homopolymer	
4	119426940	Heterozygous	Heterozygous	Homozygous	Heterozygous	ATCACTTTCTTG	GAAAAAAAAAAA	#	homopolymer	
4	119564636	Homozygous	Homozygous	Homozygous	Heterozygous	ATGGGAATAGCC	CTTTTTTTTTTC	#	homopolymer	
4	119569906	Heterozygous	Homozygous	Homozygous	Heterozygous	TTTCAGATAAGG	GTTTTTTTTATT	#	homopolymer	
4	119941988	Heterozygous	Wild type	Wild type	Wild type	TCCACATCCTCA	ACCCCCCCCCCC	#	homopolymer	
4	120283191	Homozygous	Homozygous	Homozygous	Homozygous	CCCTGCTGCTGG	GCTCTGGGATCA	#	-2	#		#	4 5	#	-9 -8	****	#	-5	#		#	1 2	#	-6 -5	
4	120481775	Heterozygous	Wild type	Wild type	Wild type	ATCAAAAAAATA	ATATATTAGCAG	#		#		#		#		****	#		#		#		#	
4	120800758	Wild type	Heterozygous	Wild type	Wild type	CAGTGTGTGTGT	TGGGGGGGGGGG	#	homopolymer	
4	120923661	Heterozygous	Heterozygous	Homozygous	Heterozygous	ACTTTTGACTTC	CTTTTTTTTTTT	#	homopolymer	
4	121982252	Heterozygous	Wild type	Heterozygous	Heterozygous	AATAAAAAATGG	GAAAAAAAAAAG	#	homopolymer	
4	122028373	Heterozygous	Heterozygous	Heterozygous	Heterozygous	TACATGTTTTTG	GTTTTTTTTTTT	#	homopolymer	
4	122039699	Wild type	Heterozygous	Heterozygous	Heterozygous	TCTAAACTGGTA	ATTTTTTTTTGT	#	homopolymer	
4	122053651	Heterozygous	Wild type	Heterozygous	Wild type	CTTCTTCTCTTG	GAAAAAAAAAAA	#	homopolymer	
4	122058590	Wild type	Wild type	Heterozygous	Heterozygous	AGATATGAAAGC	CAAAAAAAAAAA	#	homopolymer	
4	123659828	Heterozygous	Wild type	Homozygous	Homozygous	TACAGTGTACTT	TAAAAAAAAAAA	#	homopolymer	
4	123828392	Wild type	Heterozygous	Wild type	Heterozygous	AAACTCTGTCTA	AGGGGGGGGGGG	#	homopolymer	
4	125544640	Wild type	Heterozygous	Wild type	Homozygous	CCACATTTAGAT	TGGGGGGGGGGC	#	homopolymer	
4	125888182	Homozygous	Homozygous	Homozygous	Homozygous	TTCATGATTTGA	ATTTTTTTTTTT	#	homopolymer	
4	126255918	Homozygous	Homozygous	Homozygous	Homozygous	CAGAGGGCGCGG	GGGGGGAGGGGT	#	homopolymer	
4	126315966	Homozygous	Homozygous	Homozygous	Homozygous	ACTGCCTTGTGT	TCCAGTACTGGA	#		#	3	#	8	#	-5	****	#		#	6	#	5	#	-2	
4	127041213	Heterozygous	Homozygous	Heterozygous	Heterozygous	GTTTTTTTCTGG	GTTTTTTTTTTT	#	homopolymer	
4	127268190	Homozygous	Homozygous	Homozygous	Homozygous	TGCTCTTCCAGA	AGGCCTGAGTTC	#		#	5	#	0	#	-2	****	#		#	8	#	-3	#	1	
4	128574001	Homozygous	Heterozygous	Heterozygous	Homozygous	GGTTTCTCTGTG	GAGCCCTGGTTG	#	-12	#	5 6	#	6	#		****	#	-15	#	8 9	#	3	#	
4	130388036	Homozygous	Homozygous	Homozygous	Homozygous	TATGCCCAACTA	ATCCAAATCTAC	#		#	4	#		#	-5 -4	****	#		#	7	#		#	-2 -1	
4	130558528	Homozygous	Homozygous	Heterozygous	Homozygous	AAAATAAGTAAA	AGTGGAAAGAAA	#		#		#	2	#		****	#		#		#	-1	#	
4	130805482	Wild type	Wild type	Wild type	Heterozygous	GCTAGCAGGGCC	CGGGGGGGGGGC	#	homopolymer	
4	130860768	Homozygous	Homozygous	Homozygous	Homozygous	GGAGGAAAGGAG	GATCTTTTTCAG	#	-12 -9 -4	#		#		#		****	#	-15 -12 -7	#		#		#	
4	131420973	Wild type	Heterozygous	Homozygous	Homozygous	TATTAAGGAATT	TGGGGGGGGGCT	#	homopolymer	
4	131826567	Homozygous	Homozygous	Homozygous	Homozygous	TGATGGGAAACA	AGAGGCTGAGAC	#	-8 -7	#		#	2	#		****	#	-11 -10	#		#	-1	#	
4	131863836	Wild type	Heterozygous	Wild type	Wild type	CACTGAGCTATG	GCCCCCCCCCCC	#	homopolymer	
4	132990153	Heterozygous	Wild type	Wild type	Wild type	TAAATAAATCTT	TAAAAAAAAAAA	#	homopolymer	
4	133565356	Wild type	Wild type	Homozygous	Wild type	CCATCTCACCAG	GCCCCCCCCCCT	#	homopolymer	
4	133645109	Wild type	Wild type	Wild type	Heterozygous	TGTAAAAAAAAA	AGGGGGGGGGGA	#	homopolymer	
4	133764475	Homozygous	Homozygous	Homozygous	Homozygous	CTTTAAAAAAGT	TAAAAAAAAAAA	#	homopolymer	
4	134503558	Wild type	Homozygous	Homozygous	Wild type	CCATGCTAAGGA	ACCCCCCCCCCC	#	homopolymer	
4	134532049	Heterozygous	Wild type	Heterozygous	Heterozygous	GCAGGCAAAAAG	GAAAAAAAAAAA	#	homopolymer	
4	134773550	Heterozygous	Heterozygous	Heterozygous	Homozygous	CAGGCCTCCAGA	AGCTCAGCAAGG	#	-10	#		#	9	#	-5 -2	****	#	-13	#		#	6	#	-2 1	
4	136180710	Heterozygous	Wild type	Wild type	Wild type	CAAGTACAGGAT	TGGGGGGGGGGG	#	homopolymer	
4	137881304	Wild type	Wild type	Wild type	Heterozygous	TGTGTGTATTTG	GTGTATATGCAT	#		#		#		#		****	#		#		#		#	
4	141833666	Homozygous	Heterozygous	Homozygous	Homozygous	TAATACCCAGGA	AGGGTATAGCTG	#	-3	#		#	0 1	#	-4 -3	****	#	-6	#		#	-3 -2	#	-1 0	
4	141838377	Homozygous	Homozygous	Heterozygous	Homozygous	CAGGAGGCACAT	TGGGGGGGGGTG	#	homopolymer	
4	146425269	Wild type	Wild type	Heterozygous	Wild type	CTTTTTGACTTA	ATTGGAAAAGAA	#		#		#	2	#		****	#		#		#	-1	#	
4	146429819	Homozygous	Homozygous	Homozygous	Homozygous	ATGAAAAGAGTT	TCGACTTCCTAG	#		#	9	#		#		****	#		#	12	#		#	
4	146430198	Heterozygous	Heterozygous	Wild type	Wild type	TTTTGGTTTTTG	GTTTTTTTTTTT	#	homopolymer	
4	146435063	Heterozygous	Heterozygous	Wild type	Heterozygous	TGGTCATTTGGG	GTTTTTTTTTTT	#	homopolymer	
4	146455824	Wild type	Heterozygous	Heterozygous	Heterozygous	AAGCCTATCCTA	ATTTTTTTAAGC	#	homopolymer	
4	146457778	Heterozygous	Heterozygous	Heterozygous	Heterozygous	CTGCCAGGCAAG	GCCGTGGGAATG	#	-6	#	3	#	4 5	#	-6	****	#	-9	#	6	#	1 2	#	-3	
4	146482719	Wild type	Wild type	Wild type	Heterozygous	CGGGGTGGGGGT	TGGGGGGCGCAG	#	homopolymer	
4	146494817	Wild type	Heterozygous	Heterozygous	Wild type	AGGAGCAAGACC	CTTTTTTTTTTT	#	homopolymer	
4	146531707	Heterozygous	Heterozygous	Heterozygous	Heterozygous	CTACCTAGAAAG	GTTTTTTCTAAG	#	homopolymer	
4	146532523	Heterozygous	Wild type	Wild type	Wild type	ATTTTCAGACAC	CAGCTTATGAAT	#		#		#		#		****	#		#		#		#	
4	146532644	Wild type	Wild type	Wild type	Heterozygous	TTTTTCTTTTCC	CTTTTTTTTTTT	#	homopolymer	
4	146536478	Wild type	Heterozygous	Heterozygous	Wild type	CTCTGGATGGCC	CTTTTCCTTCAG	#	-8 -4	#	7	#		#	1	****	#	-11 -7	#	10	#		#	4	
4	146741001	Heterozygous	Heterozygous	Heterozygous	Heterozygous	TTCTTTTCTTTT	TCTTTTTTTAAA	#		#		#		#		****	#		#		#		#	
4	147249930	Wild type	Heterozygous	Wild type	Wild type	GGAACTCACTTT	TTAGACAAGGCT	#	-12	#		#	7	#		****	#	-15	#		#	4	#	
4	147429074	Heterozygous	Heterozygous	Heterozygous	Heterozygous	GTCACTGAAGGT	TGGGCTTAGCTT	#	-3	#		#	0 1	#		****	#	-6	#		#	-3 -2	#	
4	147507786	Heterozygous	Heterozygous	Heterozygous	Wild type	GAGAACTTAATA	ATTTTTCCTTTT	#	homopolymer	
4	147524047	Wild type	Wild type	Wild type	Heterozygous	TAACTTGTAACA	ATTTTTTTTTTG	#	homopolymer	
4	147526957	Heterozygous	Heterozygous	Heterozygous	Heterozygous	GAGTTGCTTTTT	TAAAAAAATGGT	#	homopolymer	
4	147527592	Wild type	Heterozygous	Heterozygous	Heterozygous	CCAGCTTCTAGA	ATTTTTTTTAAC	#	homopolymer	
4	147594375	Heterozygous	Heterozygous	Heterozygous	Heterozygous	TTTAATTTTTTA	ATTTTTTTTATT	#	homopolymer	
4	147598132	Wild type	Wild type	Wild type	Heterozygous	TTCCTTAGCTAA	ATTTTTTTTATA	#	homopolymer	
4	147598399	Heterozygous	Heterozygous	Heterozygous	Heterozygous	AGTTTAATCAGG	GAAAAAAAAATA	#	homopolymer	
4	147602994	Wild type	Heterozygous	Wild type	Wild type	GTGCTGCCCCTT	TGCCCATGTGTG	#		#	4 5	#		#	-3 -2 -1	****	#		#	7 8	#		#	0 1 2	
4	147608355	Wild type	Heterozygous	Heterozygous	Wild type	ATGGAAAAAAAG	GAAAAAAAAAAA	#	homopolymer	
4	147611530	Heterozygous	Wild type	Wild type	Wild type	AAAACATCTACA	ATTTTTTTTCTG	#	homopolymer	
4	147796435	Wild type	Wild type	Wild type	Heterozygous	TTCACAAATTTC	CTTTTTTTTTTT	#	homopolymer	
4	148953353	Homozygous	Homozygous	Homozygous	Heterozygous	AAACAAAAAAAC	CAAAAAAAAAAG	#	homopolymer	
4	149447695	Wild type	Wild type	Wild type	Heterozygous	AATAAAAAATGG	GAAAAAAAAAAA	#	homopolymer	
4	149460373	Heterozygous	Wild type	Heterozygous	Wild type	TTGTTTTGGTTG	GTTTTTTTTTTT	#	homopolymer	
4	150969871	Wild type	Wild type	Homozygous	Wild type	GTATTCACCCCG	GCCCCCCCCCCA	#	homopolymer	
4	152899629	Heterozygous	Homozygous	Homozygous	Homozygous	TCCAAGGCTGTT	TAAAAAAAAAAA	#	homopolymer	
4	152900086	Heterozygous	Homozygous	Homozygous	Homozygous	ACTCTGAATGCA	AGAGATGGATGT	#		#		#	5	#		****	#		#		#	2	#	
4	153484037	Wild type	Homozygous	Wild type	Wild type	GGGAGGGTTGCT	TGGGGGGGGGGG	#	homopolymer	
4	155044246	Homozygous	Homozygous	Homozygous	Homozygous	TCAAAATGGAGT	TGGAGATCCCAG	#	-5	#	9 10	#	0	#		****	#	-8	#	12 13	#	-3	#	
4	156246252	Wild type	Heterozygous	Wild type	Wild type	TATTATATGTAA	AGGTACACTGTA	#		#		#	0	#		****	#		#		#	-3	#	
4	156252960	Homozygous	Homozygous	Homozygous	Homozygous	TGTGCCCACCCT	TCCCCCCAAAGC	#	homopolymer	
4	156253410	Homozygous	Heterozygous	Homozygous	Wild type	CCACAGATCCCC	CTTAAGGACTAG	#		#		#	4	#	-9 -1 0 1	****	#		#		#	1	#	-6 2 3 4	
4	156322305	Wild type	Wild type	Wild type	Homozygous	TTGTTTTTTTTT	TAAAATTTTATA	#	homopolymer	
4	156351464	Heterozygous	Heterozygous	Heterozygous	Wild type	ATATCAATGTGA	ATTTTTTTAAAT	#	homopolymer	
4	156351873	Homozygous	Heterozygous	Homozygous	Heterozygous	GAAAATAATTTA	ATTTTATTTTCA	#		#		#		#		****	#		#		#		#	
5	3294112	Homozygous	Homozygous	Homozygous	Homozygous	AGCCTAAGTCTA	AGTGTGCAGCTT	#		#		#		#	-7	****	#		#		#		#	-4	
5	3398268	Wild type	Wild type	Wild type	Heterozygous	GAAAGAAACAGT	TAAAATGGAAGG	#		#		#	5 9	#		****	#		#		#	2 6	#	
5	3625736	Homozygous	Heterozygous	Heterozygous	Homozygous	AGTAAGGCAGAA	AGACGTTCTGAT	#	-7	#		#		#		****	#	-10	#		#		#	
5	3723818	Homozygous	Homozygous	Homozygous	Homozygous	ACCATTCATTAG	GAAAAAAAAAAA	#	homopolymer	
5	3819057	Heterozygous	Homozygous	Wild type	Homozygous	CAAGTATTTGGT	TAAAAAAAAAAA	#	homopolymer	
5	3876242	Wild type	Wild type	Heterozygous	Wild type	TGGTGAAACTAC	CAAAAAAAAAAA	#	homopolymer	
5	4734738	Homozygous	Homozygous	Homozygous	Homozygous	ATAATTCAGCAT	TAAAAAAAAAAT	#	homopolymer	
5	5131853	Heterozygous	Homozygous	Wild type	Heterozygous	GGGTTTTTTTTT	TGGGGGGGGGGG	#	homopolymer	
5	5266405	Wild type	Wild type	Wild type	Heterozygous	CAGGAGGTTAGA	ATTTTTTTTTTT	#	homopolymer	
5	6222415	Homozygous	Homozygous	Heterozygous	Homozygous	ATACTTCCTGTA	ATTCTTTAAGAG	#		#		#		#	-3	****	#		#		#		#	0	
5	7917418	Homozygous	Homozygous	Heterozygous	Heterozygous	TTTCTGTTGTTT	TAAAAAAAAAAT	#	homopolymer	
5	8266599	Homozygous	Homozygous	Heterozygous	Homozygous	CTCCTAGGAGCT	TGGGCCGAACTT	#	-6	#	6	#	0 1	#	-7	****	#	-9	#	9	#	-3 -2	#	-4	
5	8972394	Wild type	Heterozygous	Wild type	Wild type	AGTAAATAATGC	CAAAAAAAAAAA	#	homopolymer	
5	9016516	Homozygous	Heterozygous	Heterozygous	Heterozygous	CAGGGCTACACA	AAGAAACCCTGT	#	-10 -9	#	8 9	#		#		****	#	-13 -12	#	11 12	#		#	
5	9033058	Homozygous	Homozygous	Homozygous	Homozygous	ATAAAGGTACAT	TGGGAGATAAAT	#	-7	#		#	0 1	#		****	#	-10	#		#	-3 -2	#	
5	9398196	Wild type	Homozygous	Heterozygous	Homozygous	TTCTTTAATTAG	GTTTTTTTTTTT	#	homopolymer	
5	9649406	Wild type	Wild type	Wild type	Heterozygous	TAGAGTTCCAGG	GAAAAAAAAAAA	#	homopolymer	
5	10259380	Wild type	Wild type	Heterozygous	Wild type	ACATTTCCAATG	GTATCCCAAAAG	#		#	6 7	#		#	-3	****	#		#	9 10	#		#	0	
5	10817391	Wild type	Wild type	Heterozygous	Wild type	ACAAAAATATAC	CAAAAAAAAAAA	#	homopolymer	
5	12391233	Homozygous	Homozygous	Homozygous	Homozygous	ATATAACTGTTC	CTTTTTTTTTCT	#	homopolymer	
5	12786113	Homozygous	Homozygous	Homozygous	Homozygous	TAGGTGGCCACT	TGGGGTGGAAAT	#	-10 -7	#		#	0 1 2 5	#	-2	****	#	-13 -10	#		#	-3 -2 -1 2	#	1	
5	12851457	Homozygous	Wild type	Wild type	Wild type	AAAGGGGGGGGC	CGGGGGGGGGGG	#	homopolymer	
5	13570054	Homozygous	Homozygous	Homozygous	Heterozygous	AAGAAGAACAAA	AATTTTTTTTCA	#		#		#		#		****	#		#		#		#	
5	14084744	Homozygous	Heterozygous	Homozygous	Homozygous	TGTCTTTCCCCT	TCCCCTCCCCCT	#		#	3 4 5 8 9 10 11	#		#	-2 -1 0	****	#		#	6 7 8 11 12 13 14	#		#	1 2 3	
5	15819431	Homozygous	Homozygous	Homozygous	Homozygous	AGAGATGGATGA	ATTTTTTTTTTT	#	homopolymer	
5	16040214	Homozygous	Heterozygous	Homozygous	Homozygous	CAAAACAAAAGT	TGGGGCGGTGCT	#		#		#	0 1 2 5	#		****	#		#		#	-3 -2 -1 2	#	
5	16077747	Homozygous	Homozygous	Heterozygous	Homozygous	TAGTCTTTGGAT	TAATGCTAAGAC	#	-4	#		#		#		****	#	-7	#		#		#	
5	16160114	Homozygous	Homozygous	Homozygous	Homozygous	GGAGTCCAGGGA	ACCCCCCAAGCT	#	homopolymer	
5	16601969	Wild type	Heterozygous	Wild type	Wild type	CAGTGAAGTTTC	CAAAAAAAAAAA	#	homopolymer	
5	16605637	Homozygous	Homozygous	Homozygous	Heterozygous	TTCATAAAAAGT	TGGGGTGCTGTA	#		#		#	0 1 2	#		****	#		#		#	-3 -2 -1	#	
5	16664491	Heterozygous	Wild type	Heterozygous	Homozygous	CCCCCACACCCT	TCCCCCCCCCAC	#	homopolymer	
5	17577476	Wild type	Wild type	Heterozygous	Wild type	CTCCATGGTTGG	GTTTTTTTTTTT	#	homopolymer	
5	18152579	Wild type	Wild type	Wild type	Heterozygous	GCTAAGAGAGAA	AGGGGGGGGGGG	#	homopolymer	
5	18168837	Homozygous	Heterozygous	Heterozygous	Wild type	TCGTGATAGATT	TCCCCCCCCCCC	#	homopolymer	
5	18329368	Wild type	Homozygous	Wild type	Wild type	GAGAGAGAGGGA	AGGGGGGGGGGA	#	homopolymer	
5	18803538	Wild type	Homozygous	Wild type	Homozygous	TTACACAGCTGT	TAAAAAAAAAAA	#	homopolymer	
5	18814177	Heterozygous	Heterozygous	Wild type	Heterozygous	CAAACTTAGATT	TAAAAAAAAAAA	#	homopolymer	
5	19268932	Homozygous	Homozygous	Homozygous	Homozygous	GAGGAGGTGGGT	TGGAGCACAGGC	#	-10 -7 -4 -3	#		#	0 8	#		****	#	-13 -10 -7 -6	#		#	-3 5	#	
5	19367973	Homozygous	Homozygous	Homozygous	Heterozygous	TTTCAGTGGATA	ATTTTTTTTTTC	#	homopolymer	
5	19723556	Homozygous	Homozygous	Heterozygous	Homozygous	GTTCTATAGGTC	CTTTTTTTTTTT	#	homopolymer	
5	19759817	Wild type	Wild type	Wild type	Heterozygous	TTCTTTTCTTTC	CTTTTTTTTTTT	#	homopolymer	
5	19907050	Wild type	Heterozygous	Heterozygous	Wild type	GGGAGTTTTGTC	CTTTTTTTTTTT	#	homopolymer	
5	20076444	Homozygous	Homozygous	Homozygous	Heterozygous	TATCTTGGTATA	ATTTCTAGACAA	#	-6	#		#		#		****	#	-9	#		#		#	
5	20138084	Homozygous	Homozygous	Heterozygous	Homozygous	GGAGGTAAGATA	ATTTTTGAGATC	#	homopolymer	
5	20556861	Homozygous	Heterozygous	Homozygous	Homozygous	CAGCCAGGGCTA	ACCCTAGTGAAC	#	-6 -5	#	3 4	#		#	-6	****	#	-9 -8	#	6 7	#		#	-3	
5	20619817	Wild type	Wild type	Heterozygous	Wild type	AAACTCTGTCTC	CAAAAAAAAAAA	#	homopolymer	
5	20647024	Heterozygous	Homozygous	Heterozygous	Heterozygous	GGCAGGATGGGC	CGGGGCACTGCA	#	-12 -8 -4 -3	#		#	0 1 2	#		****	#	-15 -11 -7 -6	#		#	-3 -2 -1	#	
5	20856885	Wild type	Wild type	Wild type	Heterozygous	AAAAAATACATT	TGGGAGGAATGC	#		#		#	0 1 4	#		****	#		#		#	-3 -2 1	#	
5	21206212	Homozygous	Homozygous	Homozygous	Heterozygous	AGTTATGAGTTT	TCCCTGATGTGG	#		#	3 4	#	9	#		****	#		#	6 7	#	6	#	
5	21347815	Homozygous	Homozygous	Homozygous	Homozygous	TGGTCTTCACAT	TAATACATGTGT	#	-11	#		#		#		****	#	-14	#		#		#	
5	21368692	Homozygous	Homozygous	Homozygous	Heterozygous	TAAGGTGACCTT	TCCCCCCCATGC	#	homopolymer	
5	21377054	Homozygous	Homozygous	Homozygous	Homozygous	AGAGAGAAACAA	ACCCAGCCGCAC	#		#	3 4 8	#		#		****	#		#	6 7 11	#		#	
5	21483837	Homozygous	Homozygous	Homozygous	Homozygous	ATGAAATAAAAA	AGGGCAGATGTG	#		#		#	0 1	#		****	#		#		#	-3 -2	#	
5	21586457	Homozygous	Homozygous	Homozygous	Homozygous	AATTGAAAATAA	ACCCCTGGGACA	#		#	3 4 5	#	5 6	#		****	#		#	6 7 8	#	2 3	#	
5	21907727	Homozygous	Homozygous	Homozygous	Homozygous	ACCTAAATTTCA	AGGGGGACAAAT	#	homopolymer	
5	21911277	Homozygous	Homozygous	Homozygous	Homozygous	TTGGGAGGCAGA	AGCAGGCGGATT	#	-10 -9 -6	#		#	3 6	#		****	#	-13 -12 -9	#		#	0 3	#	
5	22733582	Homozygous	Homozygous	Wild type	Homozygous	TGCAGCATCGTT	TCTGTCGGGTCC	#		#	12	#	5 6	#		****	#		#	15	#	2 3	#	
5	22999574	Wild type	Wild type	Heterozygous	Wild type	GTGTTTTCCATA	ACCCCCCCCCCC	#	homopolymer	
5	23238231	Homozygous	Homozygous	Homozygous	Homozygous	CTTTGCAAACTG	GAAAAAAAAAAA	#	homopolymer	
5	24201201	Homozygous	Homozygous	Homozygous	Wild type	AGACTGCTGGAG	GTAAGTTCCCCT	#	-4	#	9 10 11	#		#		****	#	-7	#	12 13 14	#		#	
5	24306501	Homozygous	Heterozygous	Heterozygous	Homozygous	CCTAGTTCTTGG	GTTTTTGTTTGT	#	homopolymer	
5	24468722	Homozygous	Homozygous	Homozygous	Homozygous	CTCTCCAACGAG	GACATGCATGTC	#		#		#		#	-5	****	#		#		#		#	-2	
5	24508151	Homozygous	Homozygous	Homozygous	Homozygous	GACCAACCCCCA	AGGATGTCCAGA	#	homopolymer	
5	24660393	Heterozygous	Heterozygous	Homozygous	Homozygous	GGTGAGAGGCCT	TGGGGCCATTGC	#	-12 -5	#	7	#	0 1 2	#	0	****	#	-15 -8	#	10	#	-3 -2 -1	#	3	
5	24668635	Heterozygous	Homozygous	Homozygous	Homozygous	CTGTATAGCTCT	TGGGCTGTTCTG	#		#		#	0 1	#		****	#		#		#	-3 -2	#	
5	24918309	Homozygous	Homozygous	Homozygous	Heterozygous	AGGGACCCTTCC	CAAACTCCTCCC	#	-11 -10	#	8 11 12	#		#	-4 -3 1	****	#	-14 -13	#	11 14 15	#		#	-1 0 4	
5	25469277	Heterozygous	Heterozygous	Homozygous	Homozygous	CTGTCTAAAAGA	AGGAAAGATTGT	#		#		#	0	#		****	#		#		#	-3	#	
5	25609630	Wild type	Heterozygous	Wild type	Homozygous	CCAGATAAACAG	GAAAAAAAAAAA	#	homopolymer	
5	25841488	Homozygous	Homozygous	Homozygous	Homozygous	GTGGTGGCAGCT	TGGCTTTCTCAC	#	-10 -7	#		#	0	#		****	#	-13 -10	#		#	-3	#	
5	26554063	Wild type	Wild type	Wild type	Heterozygous	CTAGGCATAGTG	GCCCCCCCCCCC	#	homopolymer	
5	26582290	Heterozygous	Homozygous	Homozygous	Homozygous	GTTAATTACATT	TCCCCCCCCAAA	#	homopolymer	
5	26786501	Heterozygous	Wild type	Wild type	Wild type	GGAGTTTGGGAG	GCCCCCCCCCCC	#	homopolymer	
5	27564976	Heterozygous	Heterozygous	Heterozygous	Wild type	AGACCCTTCCTA	AGGCAGGAGGAG	#		#		#	0 4 7	#	-6 -5 -1	****	#		#		#	-3 1 4	#	-3 -2 2	
5	27727426	Heterozygous	Wild type	Wild type	Wild type	AGGGACGGGGGC	CGGGGGGGGGGG	#	homopolymer	
5	28173206	Wild type	Wild type	Heterozygous	Wild type	CTGTCTGTATTC	CTTTTTTTTTTT	#	homopolymer	
5	28311091	Wild type	Wild type	Heterozygous	Wild type	TCCCCTTCCCCT	TCCCCCCCCCCC	#	homopolymer	
5	28809459	Homozygous	Homozygous	Heterozygous	Homozygous	GTTGGAGGAGGG	GAAAAATAATGT	#	homopolymer	
5	29649888	Homozygous	Homozygous	Homozygous	Heterozygous	CCAGCAACCACA	ATTGGTGGCTCA	#		#		#	2 5	#	-9 -2	****	#		#		#	-1 2	#	-6 1	
5	29793617	Heterozygous	Homozygous	Homozygous	Homozygous	GTCACCACTTAG	GCCATTATGACC	#		#	3 12	#		#	-5	****	#		#	6 15	#		#	-2	
5	29830817	Wild type	Heterozygous	Wild type	Heterozygous	TTCCTTCCTTCC	CTTCCCTCCCTC	#		#	5 6 9 10	#		#	-7 -3 1	****	#		#	8 9 12 13	#		#	-4 0 4	
5	30156615	Wild type	Heterozygous	Heterozygous	Wild type	GAGGGGGAACGA	ACCCCAAAAAAC	#	-10 -9 -8 -7	#	3 4 5	#		#		****	#	-13 -12 -11 -10	#	6 7 8	#		#	
5	30390207	Homozygous	Homozygous	Homozygous	Homozygous	ACAGCTGGCCCC	CCATAGCTGCTA	#	-6	#	2	#		#	-1 0 1	****	#	-9	#	5	#		#	2 3 4	
5	30583207	Heterozygous	Homozygous	Homozygous	Homozygous	TCAAGCACCCAT	TGGGGTGGGGAT	#		#		#	0 1 2 5 6 7	#	-2 -1	****	#		#		#	-3 -2 -1 2 3 4	#	1 2	
5	30713369	Homozygous	Homozygous	Homozygous	Homozygous	CAAGGCCACCCG	GCCCCCAGAATT	#	homopolymer	
5	31009408	Heterozygous	Homozygous	Homozygous	Heterozygous	TTCTCTGTATAG	GCCCCTGGCTGT	#		#	3 4 5	#	5	#		****	#		#	6 7 8	#	2	#	
5	31014160	Wild type	Homozygous	Heterozygous	Wild type	TGTTTGGGATGA	ACCCCCCCCCCA	#	homopolymer	
5	31029176	Homozygous	Heterozygous	Homozygous	Homozygous	CTCCAAGCAACT	TGGTTTTGGTGT	#		#		#	0 6	#	-7	****	#		#		#	-3 3	#	-4	
5	31228792	Wild type	Heterozygous	Wild type	Wild type	TGAGAGTAAATC	CGGGGGGGGGGG	#	homopolymer	
5	31881366	Homozygous	Heterozygous	Wild type	Homozygous	CTCATCACCCTG	GAAAAAAAAAAA	#	homopolymer	
5	32184520	Homozygous	Homozygous	Homozygous	Homozygous	CAGCATTCCCAT	TCCCATGAGGTA	#		#	3 4	#	7	#	-2 -1	****	#		#	6 7	#	4	#	1 2	
5	32235114	Homozygous	Homozygous	Homozygous	Homozygous	CTATGTAGGTAG	GTTGGGTGGAGG	#	-5	#		#	2 3 6 9	#		****	#	-8	#		#	-1 0 3 6	#	
5	32687537	Wild type	Homozygous	Heterozygous	Wild type	CTTCAAGTAAGA	ATTTTTCCCCTC	#	homopolymer	
5	32913398	Homozygous	Homozygous	Homozygous	Heterozygous	TAGTAAAGAAAA	ACTGAGGGTTGT	#		#		#	4 5	#		****	#		#		#	1 2	#	
5	33426439	Homozygous	Homozygous	Homozygous	Homozygous	GCTTCTACCCAG	GTCCTCGCCACC	#		#	4 9 12	#		#	-2 -1	****	#		#	7 12 15	#		#	1 2	
5	33446360	Heterozygous	Homozygous	Homozygous	Homozygous	GGTTGGTTGTGG	GTTTTTTTGTTT	#	homopolymer	
5	33815649	Homozygous	Homozygous	Homozygous	Homozygous	GGAGGCTGAGGC	CGGCGAATTTCT	#	-12 -9 -3	#		#	0	#		****	#	-15 -12 -6	#		#	-3	#	
5	34081750	Wild type	Heterozygous	Wild type	Wild type	AGAAAGAAAGAA	AAGAAGAGAAGA	#		#		#		#		****	#		#		#		#	
5	34122841	Wild type	Wild type	Heterozygous	Wild type	AGAGCAAGCTAT	TAAAACAAAGGA	#		#		#	8	#		****	#		#		#	5	#	
5	34134602	Wild type	Wild type	Wild type	Homozygous	TCTACCTTTCAG	GAAGCATGGGAG	#		#		#	6 7	#	-5	****	#		#		#	3 4	#	-2	
5	34614543	Heterozygous	Homozygous	Homozygous	Homozygous	AAACTTATTGCC	CGGGGCAGTGGT	#		#		#	0 1 2 8	#	1	****	#		#		#	-3 -2 -1 5	#	4	
5	34794645	Wild type	Wild type	Homozygous	Heterozygous	GAAGGCAGGTTT	TCCCCCCCCATC	#	homopolymer	
5	34939347	Wild type	Heterozygous	Wild type	Wild type	TCCTACATTCAT	TCCCCCCCCCCC	#	homopolymer	
5	35406593	Wild type	Homozygous	Wild type	Heterozygous	CTCCTGGGAGAG	GCCCCCCCCCCC	#	homopolymer	
5	37176595	Heterozygous	Homozygous	Homozygous	Heterozygous	TCACTCAGAAAT	TCCCCCCCCCCT	#	homopolymer	
5	37339332	Homozygous	Heterozygous	Homozygous	Homozygous	CCTTCCACTCGG	GTTCCACCCACC	#	-2	#	5 8 9 12	#		#	-9 -5	****	#	-5	#	8 11 12 15	#		#	-6 -2	
5	37393310	Homozygous	Homozygous	Homozygous	Homozygous	TCCACAGCCAGG	GACCATGTGCAG	#	-2	#	4	#		#	-8 -2	****	#	-5	#	7	#		#	-5 1	
5	37393791	Homozygous	Homozygous	Homozygous	Heterozygous	AGCCAGCTTGCT	TGTATTATTGAG	#		#		#		#	-7	****	#		#		#		#	-4	
5	37447637	Homozygous	Homozygous	Homozygous	Homozygous	CCTTCTCCTTCC	CTTTTTTGAGAA	#	homopolymer	
5	37698794	Wild type	Wild type	Wild type	Heterozygous	GACAACTTCCTG	GCCCCCCCCCCC	#	homopolymer	
5	37747233	Homozygous	Homozygous	Homozygous	Homozygous	ATTTGCAATATT	TAAAAAAAAAAA	#	homopolymer	
5	37825031	Homozygous	Homozygous	Homozygous	Homozygous	ATTCACTTACAA	ATTTTTTTTTTC	#	homopolymer	
5	38008322	Wild type	Wild type	Heterozygous	Wild type	ACCATAGAGAAA	AGGGGGGGGGGG	#	homopolymer	
5	38267692	Homozygous	Heterozygous	Homozygous	Homozygous	AAAAAATTCTTT	TCCCAGGGGATG	#		#	3 4	#	4 5 6	#		****	#		#	6 7	#	1 2 3	#	
5	38280435	Homozygous	Homozygous	Homozygous	Homozygous	TTGTTGTTTTTT	TCCCCCCTTGTC	#	homopolymer	
5	38300289	Homozygous	Homozygous	Homozygous	Homozygous	TGTGGTCACCGT	TGCTGCAGCAGC	#	-9	#		#		#	-1	****	#	-12	#		#		#	2	
5	38356008	Homozygous	Homozygous	Homozygous	Homozygous	GGTGGATCTCAG	GAATGAGCTCCC	#	-12 -9	#	11 12	#		#		****	#	-15 -12	#	14 15	#		#	
5	38376475	Homozygous	Homozygous	Homozygous	Homozygous	ACTGTTACCTGG	GCAAACAGCCAG	#	-2	#	10	#		#	-2	****	#	-5	#	13	#		#	1	
5	38729661	Homozygous	Homozygous	Homozygous	Homozygous	GGGTGGTTGACA	ACCCCCCCAAGA	#	homopolymer	
5	38830422	Heterozygous	Wild type	Wild type	Wild type	CTCTCTCTCTCT	TTCCCTCCCTCC	#		#	4 5 8 9 12	#		#		****	#		#	7 8 11 12 15	#		#	
5	38874256	Homozygous	Homozygous	Homozygous	Homozygous	ATACTTCATTAA	ATTATTAAGATC	#		#		#		#		****	#		#		#		#	
5	39457223	Homozygous	Homozygous	Homozygous	Homozygous	ACACAAGTTTTG	GTTTTTTTTTTT	#	homopolymer	
5	40355480	Wild type	Wild type	Wild type	Heterozygous	TCTCAAACAACC	CAAAAAAAAAAA	#	homopolymer	
5	40643643	Homozygous	Heterozygous	Homozygous	Heterozygous	GTCAGAACCTGG	GAACAACTCAGA	#	-2	#		#		#	-2	****	#	-5	#		#		#	1	
5	40764984	Heterozygous	Heterozygous	Wild type	Wild type	TGGGGATAGAGG	GTTTTTTTTTTT	#	homopolymer	
5	41415342	Homozygous	Homozygous	Homozygous	Homozygous	ACTCCACTGTGG	GAAATGATCACA	#	-2	#		#		#	-6	****	#	-5	#		#		#	-3	
5	41451704	Homozygous	Homozygous	Homozygous	Homozygous	AAATGTCTTCAA	ACCCAGACTATC	#		#	3 4	#		#		****	#		#	6 7	#		#	
5	41602539	Homozygous	Homozygous	Homozygous	Homozygous	CACTTTGCCCAT	TCCCCCCACCTG	#	homopolymer	
5	41609933	Heterozygous	Homozygous	Homozygous	Homozygous	CTCTCACGTTTC	CTTTTTTTTTTT	#	homopolymer	
5	41909378	Homozygous	Homozygous	Homozygous	Homozygous	CTCAGGATGATA	ATTTTTCTAGTT	#	homopolymer	
5	43571345	Homozygous	Heterozygous	Homozygous	Homozygous	GGAGAACTACCT	TGGGTCCCCGGG	#	-12	#	7 8 9	#	0 1 8 9	#	0	****	#	-15	#	10 11 12	#	-3 -2 5 6	#	3	
5	43750030	Wild type	Wild type	Homozygous	Wild type	ATTTAAAAAAAA	AGGGGGGGGGGG	#	homopolymer	
5	44144657	Wild type	Wild type	Wild type	Heterozygous	ACAGCAAGGTAG	GCCCCCCCCCCC	#	homopolymer	
5	45338715	Wild type	Wild type	Wild type	Heterozygous	AAAAAAATGTGC	CAAAAAAAAAAA	#	homopolymer	
5	45841356	Homozygous	Heterozygous	Heterozygous	Homozygous	TCTTAAAGGGGG	GAAAAAAAAAAA	#	homopolymer	
5	46152961	Heterozygous	Homozygous	Homozygous	Homozygous	CACATGGGTATA	ATCTTGAGCAAA	#	-7 -6	#		#		#		****	#	-10 -9	#		#		#	
5	46156843	Heterozygous	Heterozygous	Heterozygous	Heterozygous	GGAGGAGGAGGA	AGAAGAGGAGGA	#	-12 -9 -6 -3	#		#	5 8	#		****	#	-15 -12 -9 -6	#		#	2 5	#	
5	47382521	Homozygous	Homozygous	Homozygous	Homozygous	GCTAACACATAA	ACCCCCTGGGCT	#	homopolymer	
5	47705944	Heterozygous	Homozygous	Heterozygous	Homozygous	AAAAGGCAACAC	CAAAAAAAAAAA	#	homopolymer	
5	47982268	Homozygous	Homozygous	Wild type	Heterozygous	GGGGGTAGGGGT	TGAGGTGGGGAT	#	-12 -11 -10 -9 -5 -4 -3	#		#	2 5 6 7	#		****	#	-15 -14 -13 -12 -8 -7 -6	#		#	-1 2 3 4	#	
5	48028519	Homozygous	Homozygous	Heterozygous	Homozygous	TGTGAACAACCT	TCCCCCATTCCC	#	homopolymer	
5	48129454	Homozygous	Homozygous	Homozygous	Homozygous	TTTCTTTCCCTT	TACTGTAGTGAC	#		#		#		#	-2 -1	****	#		#		#		#	1 2	
5	48216142	Homozygous	Homozygous	Homozygous	Homozygous	TAACCTCTAAGA	AGGGCAAAGCAT	#		#		#	0 1	#	-6	****	#		#		#	-3 -2	#	-3	
5	48377374	Homozygous	Homozygous	Heterozygous	Homozygous	TGTGTGTATAAG	GCATTACACACA	#		#		#		#		****	#		#		#		#	
5	48650179	Heterozygous	Heterozygous	Homozygous	Heterozygous	AATGTAAATCTG	GATTTAGTTTTC	#		#		#		#		****	#		#		#		#	
5	49340342	Homozygous	Homozygous	Homozygous	Wild type	TTGCTAATAAGG	GAAAAAAAAAAA	#	homopolymer	
5	49808355	Wild type	Heterozygous	Heterozygous	Wild type	CTCTAAAGACAG	GTTTTTTTTTTT	#	homopolymer	
5	49905898	Wild type	Homozygous	Wild type	Wild type	CTTAAATTCATC	CAAAAAAAAAAA	#	homopolymer	
5	50383759	Homozygous	Homozygous	Homozygous	Homozygous	AGCATACCCCCT	TCCCCCAAGTGT	#	homopolymer	
5	50783276	Wild type	Heterozygous	Wild type	Homozygous	GCTTTTAAATTC	CTTTTTTTTTTT	#	homopolymer	
5	51422135	Heterozygous	Homozygous	Homozygous	Homozygous	TGTGACTTTTTC	CTTCCCCTTATT	#	homopolymer	
5	51466322	Wild type	Heterozygous	Wild type	Wild type	GCTTGCATGTTG	GTTTTTTTTTTT	#	homopolymer	
5	51627344	Homozygous	Homozygous	Homozygous	Homozygous	GAAATCACCCTT	TCCCCCCCACAG	#	homopolymer	
5	51746510	Homozygous	Homozygous	Homozygous	Homozygous	TCTGCTCAGAGT	TGGGGGAGCAGG	#	homopolymer	
5	51749060	Homozygous	Homozygous	Homozygous	Homozygous	CACGTATTTTAG	GCCATTCATCTC	#		#	3	#		#		****	#		#	6	#		#	
5	52510596	Heterozygous	Homozygous	Wild type	Homozygous	ACTTGACCTCCT	TGGTGCATAAGA	#		#		#	0	#	-3 0	****	#		#		#	-3	#	0 3	
5	52890208	Homozygous	Homozygous	Homozygous	Homozygous	AGATTCAAAGCT	TGGGTCTTCAGG	#		#		#	0 1 9	#		****	#		#		#	-3 -2 6	#	
5	53671258	Wild type	Heterozygous	Homozygous	Homozygous	ATCCCTCCCCCT	TCCCCCCGAGTC	#	homopolymer	
5	53996349	Heterozygous	Homozygous	Heterozygous	Homozygous	TCTACGGATGGG	GTTTTTTTTTTT	#	homopolymer	
5	54155231	Heterozygous	Heterozygous	Heterozygous	Wild type	GAGGTCGGTCCA	ACCCCCCCCCCC	#	homopolymer	
5	54911312	Heterozygous	Homozygous	Homozygous	Homozygous	TATTCTGCAACA	ATTTTTCGATCA	#	homopolymer	
5	54958129	Homozygous	Wild type	Wild type	Homozygous	CCATATTTTCTC	CTATTCTGCTGC	#		#		#		#	-9	****	#		#		#		#	-6	
5	55827204	Homozygous	Homozygous	Homozygous	Homozygous	AAACAAACAAAC	CAGCAAACAAAC	#		#		#		#		****	#		#		#		#	
5	55904479	Homozygous	Heterozygous	Wild type	Homozygous	CCTGCTTAAAGG	GTTTTTTTTTTT	#	homopolymer	
5	56404290	Wild type	Homozygous	Wild type	Wild type	AAAAAAAAAAAC	CAAAAAAAAAAA	#	homopolymer	
5	56502226	Homozygous	Heterozygous	Homozygous	Homozygous	AATATTTCAAGT	TAAAAAAAAAAA	#	homopolymer	
5	56549264	Homozygous	Heterozygous	Wild type	Homozygous	ATTTTTTTTAAC	CTTTTTTTTTTT	#	homopolymer	
5	56592504	Heterozygous	Homozygous	Heterozygous	Homozygous	GAGGTTACTCAG	GAAAAAAAAAAA	#	homopolymer	
5	56602445	Homozygous	Homozygous	Heterozygous	Homozygous	TGCATGTACAGC	CTTTTTTTTTTA	#	homopolymer	
5	56640273	Homozygous	Homozygous	Heterozygous	Homozygous	CTTCTTCAACCT	TCCCCCCCCCAA	#	homopolymer	
5	57661289	Homozygous	Homozygous	Homozygous	Homozygous	GTCCAGTGGGAC	CAAAACTATGAA	#	-5 -4	#		#		#	-7	****	#	-8 -7	#		#		#	-4	
5	57666382	Heterozygous	Heterozygous	Wild type	Homozygous	TTTTTTTTTTTG	GTTTTTTTTTTT	#	homopolymer	
5	57926020	Homozygous	Homozygous	Homozygous	Heterozygous	TTCAAAGACAGG	GTTTAATTTTGT	#	-2	#		#		#		****	#	-5	#		#		#	
5	57938835	Homozygous	Heterozygous	Homozygous	Homozygous	TTGGTGAGGTAT	TGGGGGGAAAGG	#	homopolymer	
5	57945055	Wild type	Wild type	Wild type	Heterozygous	GATGGGTCATTC	CTTTTTTTTTTT	#	homopolymer	
5	58175011	Wild type	Wild type	Homozygous	Wild type	AGGATGTCACAG	GAAAAAAAAAAA	#	homopolymer	
5	58505769	Homozygous	Homozygous	Heterozygous	Wild type	ATGAAAAGTATG	GAAAAAAAAAAA	#	homopolymer	
5	58750505	Homozygous	Homozygous	Wild type	Homozygous	TACTTAGATAAT	TCTTGGCCACCT	#		#	8 11	#	3	#		****	#		#	11 14	#	0	#	
5	58844134	Heterozygous	Homozygous	Homozygous	Homozygous	AACACTGGAAAG	GTTTTTTTTTTT	#	homopolymer	
5	58866616	Wild type	Wild type	Wild type	Heterozygous	GAGGGGTACTGA	ATTTTTTTTTTT	#	homopolymer	
5	59240084	Homozygous	Heterozygous	Heterozygous	Homozygous	TCTTTTCTTTTC	CTTTTTTTTTTT	#	homopolymer	
5	59624939	Heterozygous	Wild type	Wild type	Wild type	CAGCAATCTCAA	ACTGACTTGGAC	#		#		#	7	#		****	#		#		#	4	#	
5	60694049	Heterozygous	Homozygous	Heterozygous	Wild type	TATATATATATA	ATAAAAAAAACT	#		#		#		#		****	#		#		#		#	
5	60860684	Homozygous	Heterozygous	Heterozygous	Homozygous	TGAAATGTTTTC	CTTTTTTTTTTT	#	homopolymer	
5	61150226	Homozygous	Homozygous	Homozygous	Heterozygous	ATACTAAGCGAA	ATTTTTTTTTTA	#	homopolymer	
5	61944457	Wild type	Heterozygous	Wild type	Wild type	TGTTTTGTTTTG	GTTTTTTTTTTT	#	homopolymer	
5	63535547	Homozygous	Homozygous	Homozygous	Homozygous	TGGAATAAATAA	ATTTAGCAGAGT	#	-11	#		#		#		****	#	-14	#		#		#	
5	63690553	Wild type	Homozygous	Homozygous	Wild type	ATAAAAAAAAGT	TAAAAAAAAAAA	#	homopolymer	
5	64867215	Wild type	Wild type	Homozygous	Wild type	GGCATCATCACA	ATTTTTTTTTTT	#	homopolymer	
5	65345716	Wild type	Wild type	Wild type	Heterozygous	TCTGGGCTGGAT	TGGGGGGGGGGG	#	homopolymer	
5	65356486	Wild type	Wild type	Wild type	Heterozygous	TTTTAAATTTGC	CTTTTTTTTTTT	#	homopolymer	
5	65727348	Homozygous	Homozygous	Wild type	Homozygous	CTTCTTCCCCTT	TAAATATCTTGT	#		#		#		#	-3 -2 -1	****	#		#		#		#	0 1 2	
5	67118425	Wild type	Heterozygous	Homozygous	Heterozygous	GTGTGTATGTGT	TGGGTATATGTG	#		#		#	0 1	#		****	#		#		#	-3 -2	#	
5	67445198	Homozygous	Homozygous	Heterozygous	Homozygous	ACTTCCATACAT	TCCTTGCTGCTT	#		#	3	#		#	-5	****	#		#	6	#		#	-2	
5	67522048	Heterozygous	Wild type	Wild type	Wild type	ACCCTGTCTCAA	ACCCCCCCCCCC	#	homopolymer	
5	67570013	Wild type	Heterozygous	Wild type	Wild type	GAGGGAGAGGGA	AGGGAAGAGAGG	#	-10 -9 -4 -3	#		#	0 1 9	#		****	#	-13 -12 -7 -6	#		#	-3 -2 6	#	
5	67717751	Homozygous	Homozygous	Homozygous	Homozygous	CCCTCAACTGGT	TGGGGGGGGGGC	#	homopolymer	
5	67843119	Wild type	Wild type	Wild type	Heterozygous	TCCGTGTGTTCC	CTTTTTTTTTTT	#	homopolymer	
5	67994555	Homozygous	Homozygous	Homozygous	Homozygous	CACTCTCAGGAT	TAAAAAATCTAG	#	homopolymer	
5	68115356	Wild type	Homozygous	Homozygous	Homozygous	CTGGGTTCTCTT	TAAAAAAAAAAA	#	homopolymer	
5	68148910	Heterozygous	Wild type	Wild type	Wild type	TTTGAACCTGTT	TCCCCCCCCCCC	#	homopolymer	
5	68153986	Heterozygous	Heterozygous	Wild type	Heterozygous	GGGTGGGTGGGT	TGGGAAGCACCC	#	-12 -11 -8 -7 -4 -3	#	11 12	#	0 1	#		****	#	-15 -14 -11 -10 -7 -6	#	14 15	#	-3 -2	#	
5	68213230	Wild type	Heterozygous	Wild type	Wild type	TCCAATGCTATA	ACCCAAAAGTCC	#		#	3 4 12	#		#	-8	****	#		#	6 7 15	#		#	-5	
5	68636409	Homozygous	Homozygous	Homozygous	Homozygous	AAGGAACTCTAG	GAAAATAAGGAA	#	-10	#		#	7	#		****	#	-13	#		#	4	#	
5	68966867	Wild type	Homozygous	Homozygous	Homozygous	GGCAAAATCTCC	CATGTTTTGACG	#	-12	#		#		#	1	****	#	-15	#		#		#	4	
5	69474050	Heterozygous	Homozygous	Homozygous	Homozygous	TTTCATATTACA	ATTTTCTCTTTA	#		#		#		#		****	#		#		#		#	
5	69619233	Homozygous	Homozygous	Homozygous	Homozygous	CCAAGACGGCAT	TTCAATCATATG	#	-5	#		#		#	-9	****	#	-8	#		#		#	-6	
5	70189507	Wild type	Homozygous	Wild type	Heterozygous	CGAAAAATCAAG	GAAAAAAAAAAA	#	homopolymer	
5	70658267	Homozygous	Homozygous	Heterozygous	Homozygous	TGGTAAGAAATT	TAAAAAAAAAAA	#	homopolymer	
5	71031384	Heterozygous	Homozygous	Homozygous	Heterozygous	CACACACACACA	ACTAAGACATGT	#		#		#		#		****	#		#		#		#	
5	71808692	Homozygous	Homozygous	Homozygous	Homozygous	CATCCTCTGCTA	ACCATATGTATC	#		#	3	#		#	-6	****	#		#	6	#		#	-3	
5	72970936	Heterozygous	Wild type	Heterozygous	Wild type	GTGTGTGTGTGT	TGGCGCACGCCC	#		#	11 12	#	0	#		****	#		#	14 15	#	-3	#	
5	73174963	Homozygous	Homozygous	Homozygous	Heterozygous	TGTCAAAAGGTA	AGGGAAACCGAC	#	-4	#	9	#	0 1	#		****	#	-7	#	12	#	-3 -2	#	
5	73853868	Homozygous	Heterozygous	Heterozygous	Homozygous	GTTTCCTTATTT	TAAAAAAAAAAA	#	homopolymer	
5	74113482	Heterozygous	Heterozygous	Heterozygous	Wild type	TTCCTCTTACAT	TCCCACCCACCC	#		#	3 4 7 8 11 12	#		#	-7	****	#		#	6 7 10 11 14 15	#		#	-4	
5	74554016	Heterozygous	Homozygous	Wild type	Heterozygous	TTCTAATGCTAT	TCCCCAAAAGTC	#		#	3 4 5	#		#		****	#		#	6 7 8	#		#	
5	74565529	Wild type	Heterozygous	Heterozygous	Wild type	GTTTGATTTGAA	ATTTTTTTTTTT	#	homopolymer	
5	74671416	Wild type	Wild type	Wild type	Heterozygous	AAAATGAAGGCG	GAAAAAAAAAAA	#	homopolymer	
5	74721124	Homozygous	Homozygous	Homozygous	Homozygous	GAACAGAAAAAA	ACAAATACGTCA	#	homopolymer	
5	74721322	Homozygous	Homozygous	Homozygous	Homozygous	TCTTTCATAATT	TCGCATTTCTCT	#		#		#		#		****	#		#		#		#	
5	74936835	Homozygous	Homozygous	Homozygous	Homozygous	ATTAGTGATCAA	AGGGGGGGAGGG	#	homopolymer	
5	75446763	Heterozygous	Homozygous	Heterozygous	Homozygous	TGCCTATGAGAG	GAAGGGTTTGTT	#		#		#	2 3	#	-7	****	#		#		#	-1 0	#	-4	
5	76054644	Wild type	Heterozygous	Homozygous	Wild type	GTAAAAGTCCCT	TGGGGGGGGGGG	#	homopolymer	
5	78359668	Wild type	Wild type	Heterozygous	Wild type	AATAAAATAACG	GCCCCCCCCCCC	#	homopolymer	
5	78614110	Wild type	Homozygous	Homozygous	Heterozygous	CAGAAGTACCCA	ACCATTTGGTCT	#		#	3	#	6	#	-1 0	****	#		#	6	#	3	#	2 3	
5	78883776	Heterozygous	Wild type	Heterozygous	Wild type	CCAGGTAAAAAA	AATATATATTTT	#	homopolymer	
5	79717751	Wild type	Heterozygous	Wild type	Wild type	AGAAAGCTTTCC	CAAAAAAAAAAA	#	homopolymer	
5	79908724	Wild type	Wild type	Wild type	Homozygous	ATAGTCTTATTC	CTTTTTTTTTTT	#	homopolymer	
5	80873613	Heterozygous	Wild type	Wild type	Heterozygous	TATCCCGAAAGT	TCCCCTTCTCCC	#		#	3 4 5 11 12	#		#	-6 -5	****	#		#	6 7 8 14 15	#		#	-3 -2	
5	81016305	Homozygous	Homozygous	Heterozygous	Homozygous	AAAATTCTAAAT	TCCCCCCCATAT	#	homopolymer	
5	81227882	Wild type	Homozygous	Wild type	Wild type	TTTCAATGCTAT	TCCCCAAAGGTC	#		#	3 4 5	#	7	#		****	#		#	6 7 8	#	4	#	
5	81491402	Homozygous	Homozygous	Homozygous	Heterozygous	CCAAAAGAAAGG	GAAAAAAAAAAA	#	homopolymer	
5	81495998	Heterozygous	Homozygous	Homozygous	Heterozygous	AGACCCTGTCTC	CAAAAAAAAAAA	#	homopolymer	
5	81510594	Heterozygous	Homozygous	Homozygous	Homozygous	TGATCTCCTAAC	CTTTTTTTTTTC	#	homopolymer	
5	81977316	Wild type	Heterozygous	Wild type	Wild type	ATTATCCTCACT	TGGGATCTGTGT	#		#		#	0 1	#	-4	****	#		#		#	-3 -2	#	-1	
5	83120374	Homozygous	Homozygous	Homozygous	Homozygous	TGCACATGTGCA	AGGGGAGACCGA	#		#	10	#	0 1 2	#		****	#		#	13	#	-3 -2 -1	#	
5	83184198	Homozygous	Heterozygous	Wild type	Homozygous	GCCACATTCATT	TAAAAAAAAAAA	#	homopolymer	
5	83186962	Homozygous	Heterozygous	Homozygous	Homozygous	GGGGACTAATAT	TCCCAATATATA	#	-12 -11 -10	#	3 4	#		#		****	#	-15 -14 -13	#	6 7	#		#	
5	83882812	Heterozygous	Heterozygous	Heterozygous	Homozygous	GTGGAGGGAGGA	ATTTTTTTTTTT	#	homopolymer	
5	83962349	Homozygous	Heterozygous	Homozygous	Homozygous	TCTCAAAAAACC	CAAAAAAAAAAA	#	homopolymer	
5	84216040	Homozygous	Homozygous	Heterozygous	Homozygous	TATAGTAGAGTG	GTTTTTTTTTTT	#	homopolymer	
5	84687942	Wild type	Wild type	Heterozygous	Wild type	ACTTCGGTTTTT	TTTTTTTTTTTA	#	homopolymer	
5	85579299	Homozygous	Homozygous	Wild type	Homozygous	GGATAGCATTGG	GAATGTAAATGA	#	-12 -2	#		#		#		****	#	-15 -5	#		#		#	
5	85703763	Homozygous	Homozygous	Homozygous	Homozygous	TGATATCCCATT	TGCTAAAGCTAC	#		#		#		#	-3 -2	****	#		#		#		#	0 1	
5	85738566	Heterozygous	Homozygous	Heterozygous	Homozygous	CTGGAGACTACA	ACCTATCCTGCA	#	-10	#	3 8	#		#		****	#	-13	#	6 11	#		#	
5	87311228	Homozygous	Homozygous	Homozygous	Homozygous	TGACCGCCTCAA	AGGGCCAAACAT	#		#	6	#	0 1	#	-6 -3	****	#		#	9	#	-3 -2	#	-3 0	
5	87707145	Homozygous	Homozygous	Heterozygous	Homozygous	GCACTCAGCATG	GTGCTAAGAAAA	#		#		#		#		****	#		#		#		#	
5	87834296	Wild type	Wild type	Wild type	Homozygous	TGTACGTAGAGC	CAAAAAAAAAAA	#	homopolymer	
5	87850019	Wild type	Homozygous	Homozygous	Homozygous	GATGGAACCGAA	AGTCCACAGAAA	#	-9	#	5	#		#	-2	****	#	-12	#	8	#		#	1	
5	88363422	Heterozygous	Homozygous	Homozygous	Homozygous	CCTACAAAATGC	CAGAAAACATCT	#		#		#		#	-9	****	#		#		#		#	-6	
5	88553164	Wild type	Heterozygous	Homozygous	Wild type	AATAAAAAATGG	GAAAAAAAAAAA	#	homopolymer	
5	88625840	Homozygous	Homozygous	Homozygous	Homozygous	CACACAAAGGAA	ATTAGGTTTTGG	#	-4	#		#	3 9	#		****	#	-7	#		#	0 6	#	
5	88635043	Homozygous	Homozygous	Heterozygous	Homozygous	AGGGTCTTAACT	TAGGATACAGCA	#	-11 -10	#		#	1	#		****	#	-14 -13	#		#	-2	#	
5	88750478	Wild type	Homozygous	Homozygous	Heterozygous	TTGTGGATTTTT	TAAAAAAAAAAT	#	homopolymer	
5	89156898	Heterozygous	Wild type	Wild type	Wild type	ATGAGGTAATTT	TGGGGGGGGGGC	#	homopolymer	
5	90112545	Homozygous	Homozygous	Heterozygous	Homozygous	GACATCCGCATT	TAAAAAAAAAAA	#	homopolymer	
5	91153414	Homozygous	Homozygous	Homozygous	Heterozygous	CATTTCATTTAG	GTTTTTTTTTTT	#	homopolymer	
5	92988737	Homozygous	Homozygous	Homozygous	Heterozygous	TCATTTAACCTG	GCTGAAGGGATG	#		#		#	5 6	#	-1	****	#		#		#	2 3	#	2	
5	93136977	Homozygous	Homozygous	Homozygous	Homozygous	AGAACAGAAGTG	GAAAGGCTGGTG	#		#		#	3 7	#		****	#		#		#	0 4	#	
5	94188973	Wild type	Wild type	Heterozygous	Heterozygous	GATTGATGATTC	CTTTTTTTTTTT	#	homopolymer	
5	94529819	Heterozygous	Wild type	Heterozygous	Heterozygous	CCAGCCCAATTC	CTTTTTTTTTTT	#	homopolymer	
5	95178100	Heterozygous	Wild type	Wild type	Wild type	TCTCAAAAAATT	TAAAAAAAAAAA	#	homopolymer	
5	96534661	Wild type	Wild type	Wild type	Heterozygous	GGGGGTTCTTTG	GTTTTTTTTTTT	#	homopolymer	
5	96592389	Homozygous	Homozygous	Homozygous	Homozygous	GTTTTACCTTGA	ATTTTTTTTTTC	#	homopolymer	
5	96794812	Wild type	Heterozygous	Wild type	Wild type	CATTGAATACAG	GTTTTTTTTTTT	#	homopolymer	
5	97362263	Homozygous	Heterozygous	Homozygous	Homozygous	TGTCACCCCTGA	ATTTTTTTTTTC	#	homopolymer	
5	97570604	Heterozygous	Homozygous	Homozygous	Homozygous	ATTTTATGGTTT	TGGGGGGGGGGG	#	homopolymer	
5	98717314	Wild type	Heterozygous	Wild type	Wild type	TTTCTTTCTTTC	CTTTTTTTTTTT	#	homopolymer	
5	99085873	Homozygous	Heterozygous	Homozygous	Heterozygous	GACATATATATT	TAAAAAAAAAAA	#	homopolymer	
5	100500713	Homozygous	Homozygous	Homozygous	Homozygous	CTTCCGCGCCCC	CTGCTCCGCCCC	#		#	7 10 11 12	#		#	-6 -1 0 1	****	#		#	10 13 14 15	#		#	-3 2 3 4	
5	100579399	Homozygous	Heterozygous	Homozygous	Homozygous	TCAGCGTTCTTA	ACTCAAGTTCAC	#		#		#		#		****	#		#		#		#	
5	100988216	Homozygous	Homozygous	Homozygous	Wild type	AAAAAAGATATT	TAAAAAAAAATA	#	homopolymer	
5	101090878	Homozygous	Homozygous	Homozygous	Homozygous	GGTGGAGTTGGG	GAAGGAGGGGGG	#	-12 -9 -3 -2	#		#	2 5 6 7 8 9	#		****	#	-15 -12 -6 -5	#		#	-1 2 3 4 5 6	#	
5	101272831	Heterozygous	Homozygous	Homozygous	Homozygous	AAATACTTGCTC	CTTGACTGTTTG	#		#		#		#		****	#		#		#		#	
5	101275200	Homozygous	Homozygous	Homozygous	Heterozygous	TCTCACAGACTT	TAGAGGAACCAG	#		#	10	#	3	#		****	#		#	13	#	0	#	
5	101830382	Homozygous	Homozygous	Homozygous	Homozygous	CCCCTGAGCAGG	GAAAGCACGATA	#	-2	#		#		#	-9 -8 -7	****	#	-5	#		#		#	-6 -5 -4	
5	101917664	Homozygous	Homozygous	Homozygous	Homozygous	GAGACGCGGACA	ACTTAGCCCAGG	#	-5	#	8 9	#	9	#		****	#	-8	#	11 12	#	6	#	
5	102279256	Homozygous	Heterozygous	Wild type	Homozygous	GTCATGCCAGTA	ACCCCCCCCCCC	#	homopolymer	
5	102407095	Homozygous	Homozygous	Homozygous	Homozygous	TGATGTGGGGGA	AGGGGAGGGGCT	#	homopolymer	
5	102428329	Homozygous	Homozygous	Homozygous	Homozygous	GTTTCCCTAGAC	CAAAAAAAAAAA	#	homopolymer	
5	102453073	Homozygous	Homozygous	Homozygous	Homozygous	TTAGAAGCATCT	TGGGAAGCCCTC	#		#	9 10	#	0 1	#		****	#		#	12 13	#	-3 -2	#	
5	102460082	Homozygous	Homozygous	Homozygous	Homozygous	AATGGAAAATCC	CTTTTTTTTTTC	#	homopolymer	
5	102470078	Homozygous	Homozygous	Homozygous	Homozygous	CAACAATAAAGT	TAAAAAAAAAAA	#	homopolymer	
5	102721681	Homozygous	Homozygous	Heterozygous	Homozygous	AAGTTTGACTCC	CTTTTGCTTCGG	#		#		#	9	#	1	****	#		#		#	6	#	4	
5	102983667	Homozygous	Homozygous	Heterozygous	Homozygous	ACTTTGTCAATG	GTCTAATTCAGT	#		#		#		#		****	#		#		#		#	
5	103469615	Homozygous	Homozygous	Heterozygous	Homozygous	GGAGAGGGAACT	TCCCCCCTCCCT	#	homopolymer	
5	104081966	Heterozygous	Heterozygous	Homozygous	Homozygous	TGCAAATTTGCC	CTTTTTTTTTTT	#	homopolymer	
5	104373741	Heterozygous	Homozygous	Homozygous	Wild type	GAGGAGGGGGCA	ACGTGCAGTGAG	#	-10 -7 -6 -5 -4	#		#		#		****	#	-13 -10 -9 -8 -7	#		#		#	
5	105142653	Homozygous	Wild type	Wild type	Homozygous	ATCAAGGGAAAC	CAGAGTTCCACG	#	-7 -6	#	9	#		#		****	#	-10 -9	#	12	#		#	
5	105498218	Homozygous	Homozygous	Homozygous	Homozygous	TCGGGTGAATTT	TCTAGCGCCTTG	#	-10 -9	#	9	#		#		****	#	-13 -12	#	12	#		#	
5	105500137	Homozygous	Homozygous	Homozygous	Homozygous	AGAAACACCCCA	ACCCCCAGTGTA	#	homopolymer	
5	105575139	Homozygous	Homozygous	Homozygous	Homozygous	AGTCCGAGCACT	TGGATCCTCAGT	#		#	7	#	0	#	-6	****	#		#	10	#	-3	#	-3	
5	105575271	Homozygous	Homozygous	Homozygous	Homozygous	CTCTGGGCCTTA	ACCAACCATAAG	#	-8 -7	#	3 7	#		#	-2	****	#	-11 -10	#	6 10	#		#	1	
5	105601264	Wild type	Wild type	Heterozygous	Wild type	AAAAATTCATTC	CAAAAAAAAAAA	#	homopolymer	
5	105966752	Homozygous	Homozygous	Homozygous	Heterozygous	ACACGACCATTT	TAAACACAACAC	#		#		#		#	-3	****	#		#		#		#	0	
5	105967462	Homozygous	Homozygous	Homozygous	Homozygous	TGTGTCCTCTGG	GAGAGCATTGTA	#	-2	#		#		#	-4	****	#	-5	#		#		#	-1	
5	106043003	Homozygous	Heterozygous	Heterozygous	Homozygous	CAAACCATTATG	GTTAGAATATAC	#		#		#		#	-5	****	#		#		#		#	-2	
5	106952454	Heterozygous	Homozygous	Homozygous	Heterozygous	GAGCTACATCAT	TAAAGACCCTGT	#		#	8 9	#		#		****	#		#	11 12	#		#	
5	106953131	Homozygous	Homozygous	Homozygous	Homozygous	TGGGGACTTTTG	GAAAGCAGAGAG	#	-11 -10 -9	#		#		#		****	#	-14 -13 -12	#		#		#	
5	107074717	Homozygous	Wild type	Homozygous	Homozygous	GAGGGGGTAGGT	TGGGGGCTGGCT	#	homopolymer	
5	107134386	Homozygous	Homozygous	Heterozygous	Homozygous	AGTGACTCTTAA	ACCCGGTGGGTT	#		#	3 4	#	3 6 7	#		****	#		#	6 7	#	0 3 4	#	
5	107329775	Homozygous	Homozygous	Homozygous	Homozygous	GATGCTCAGATG	GTTTTTTTTTCT	#	homopolymer	
5	107336183	Heterozygous	Homozygous	Homozygous	Heterozygous	TCTCTCTTTCCC	CTTTTCAAAACT	#		#		#		#	0 1	****	#		#		#		#	3 4	
5	108454950	Heterozygous	Homozygous	Wild type	Heterozygous	CTCCTGAAAGAA	ATTGTCCTTTGG	#		#	7	#	9	#	-7	****	#		#	10	#	6	#	-4	
5	108640255	Wild type	Homozygous	Wild type	Wild type	AACATTTTATGA	ACTACTTCCCTT	#		#	9 10	#		#		****	#		#	12 13	#		#	
5	110111615	Homozygous	Homozygous	Homozygous	Homozygous	TAGTTCTCTTAC	CAAAAAAAAAAA	#	homopolymer	
5	110639267	Wild type	Homozygous	Homozygous	Heterozygous	ATAACATGGTTT	TGGGGGGGGGGG	#	homopolymer	
5	110678248	Homozygous	Homozygous	Heterozygous	Homozygous	TTTTTACTTGAG	GAAAAAACAGTG	#	homopolymer	
5	110702854	Homozygous	Heterozygous	Wild type	Homozygous	CTGAATTCTTGC	CAAAAAAAAAAA	#	homopolymer	
5	110713108	Heterozygous	Homozygous	Heterozygous	Homozygous	CTCAAAAAACTT	TAAAAAAAAAAA	#	homopolymer	
5	110751548	Heterozygous	Heterozygous	Homozygous	Homozygous	GTGCAGGAGGAC	CTTTTTTTTTTT	#	homopolymer	
5	110754832	Heterozygous	Homozygous	Wild type	Homozygous	TATCTAAAACCT	TAAAAAAAAAAA	#	homopolymer	
5	110768427	Homozygous	Heterozygous	Homozygous	Homozygous	TACACACAAAAT	TAAAAAAAAAAA	#	homopolymer	
5	110772426	Homozygous	Homozygous	Homozygous	Homozygous	TGCTGCTTTTGC	CAAAAAAAAAAA	#	homopolymer	
5	110775937	Homozygous	Homozygous	Homozygous	Homozygous	TGAACTCTGTAG	GCCCCAGGCTAT	#		#	3 4 5	#	5	#		****	#		#	6 7 8	#	2	#	
5	110776148	Homozygous	Heterozygous	Homozygous	Homozygous	CTCAAGATGTAA	ACCCCCAAGATG	#	homopolymer	
5	112289322	Wild type	Homozygous	Wild type	Heterozygous	CTCAGGCCCTGA	AGGGGGTCGTCG	#	homopolymer	
5	113250641	Homozygous	Wild type	Wild type	Homozygous	ATAGAATGCCAA	AGGGGGGGGGGG	#	homopolymer	
5	113537143	Homozygous	Homozygous	Homozygous	Homozygous	GGGGCACGTGGG	GAAATGTAGGTG	#	-12 -11 -10 -3 -2	#		#	7	#		****	#	-15 -14 -13 -6 -5	#		#	4	#	
5	114415030	Homozygous	Homozygous	Homozygous	Homozygous	GGGGGGCCACCA	ACCCCCCATGTC	#	homopolymer	
5	114912379	Homozygous	Homozygous	Homozygous	Homozygous	TAGTCATGGCCT	TCCCTGTCTAAA	#	-5	#	3 4	#		#	0	****	#	-8	#	6 7	#		#	3	
5	114915824	Homozygous	Homozygous	Homozygous	Homozygous	TGAGTTCCCCTT	TCCCATGTCCTA	#		#	3 4 10	#		#	-3 -2 -1	****	#		#	6 7 13	#		#	0 1 2	
5	114961536	Wild type	Wild type	Wild type	Homozygous	AAATAAATCTTT	TAAAAAAAAAAA	#	homopolymer	
5	115140309	Wild type	Homozygous	Homozygous	Homozygous	AATTCTGGGATT	TAAAAGGCATGC	#	-6 -5	#		#	4	#		****	#	-9 -8	#		#	1	#	
5	115244300	Homozygous	Homozygous	Homozygous	Homozygous	TGGGGAGGTGAA	AGGAATCAGGCA	#	-11 -10 -9 -6	#		#	0 7	#		****	#	-14 -13 -12 -9	#		#	-3 4	#	
5	115742601	Homozygous	Homozygous	Homozygous	Homozygous	TAAATCTTTAAG	GAAAAAAAATAC	#	homopolymer	
5	115758636	Homozygous	Homozygous	Homozygous	Homozygous	GAGACCTCAAGA	AGGAACAGACGC	#		#		#	0	#	-5	****	#		#		#	-3	#	-2	
5	115915237	Heterozygous	Homozygous	Homozygous	Heterozygous	TATCTGGATGGC	CTTCTCCTTTGT	#	-7 -3	#	7	#		#		****	#	-10 -6	#	10	#		#	
5	115919935	Homozygous	Homozygous	Homozygous	Homozygous	AATTGTCTCCCT	TCCCCCCACCCC	#	homopolymer	
5	116179423	Wild type	Homozygous	Homozygous	Wild type	AGAGAGAGATCA	ATTGTGATCTGC	#		#		#		#		****	#		#		#		#	
5	116201856	Heterozygous	Homozygous	Heterozygous	Wild type	GCCCCCAGTCCA	ACCCCCCCCCGT	#	homopolymer	
5	116702470	Wild type	Heterozygous	Wild type	Wild type	GCAACTGAGCTA	ACCCCCCCCCCC	#	homopolymer	
5	117053749	Homozygous	Wild type	Heterozygous	Homozygous	TCCCCCTCCCCC	CATCCCCCTCCC	#		#	5 6 7 8 11 12	#		#	-8 -7 -6 -5 -2 -1 0 1	****	#		#	8 9 10 11 14 15	#		#	-5 -4 -3 -2 1 2 3 4	
5	117371801	Homozygous	Homozygous	Homozygous	Homozygous	CAGAGCTCTGCA	AGGTACACAGCT	#		#		#	0	#		****	#		#		#	-3	#	
5	117562613	Homozygous	Heterozygous	Homozygous	Homozygous	AGGGAGGGGCTA	AGCTCACTTTAC	#	-11 -10 -7 -6 -5	#		#		#		****	#	-14 -13 -10 -9 -8	#		#		#	
5	117730225	Wild type	Heterozygous	Homozygous	Homozygous	GGGGGGAAGGTA	ACCCCAGGCAAA	#	-12 -11 -10 -9 -8 -4	#	3 4 5	#	5	#		****	#	-15 -14 -13 -12 -11 -7	#	6 7 8	#	2	#	
5	117775740	Heterozygous	Heterozygous	Wild type	Homozygous	CTGCCGGAGGCT	TGGGGGGGGGGG	#	homopolymer	
5	117787419	Homozygous	Homozygous	Homozygous	Homozygous	TCTCCCACTGGG	GAAATAGATGAG	#	-3 -2	#		#		#	-6 -5	****	#	-6 -5	#		#		#	-3 -2	
5	117954104	Homozygous	Homozygous	Homozygous	Homozygous	GCTTGCTGCCAA	AGGGGCGGGTTG	#		#		#	0 1 2 5 6	#	-1	****	#		#		#	-3 -2 -1 2 3	#	2	
5	117985296	Homozygous	Homozygous	Homozygous	Homozygous	TTTAAGGGATAG	GCCCCCCCCCCC	#	homopolymer	
5	119169274	Homozygous	Homozygous	Homozygous	Homozygous	GTGGATCTTTAC	CTTTTTTATCAG	#	homopolymer	
5	119241715	Wild type	Heterozygous	Wild type	Wild type	CTCTTCCTCCTT	TCCCCTCCCCTC	#		#	3 4 5 8 9 10	#		#	-4 -1	****	#		#	6 7 8 11 12 13	#		#	-1 2	
5	119274419	Homozygous	Homozygous	Homozygous	Homozygous	CAAATATATACA	ATTATACACATC	#		#		#		#		****	#		#		#		#	
5	119315358	Homozygous	Homozygous	Heterozygous	Homozygous	CCACTTGGCTTA	ATTTTCTCTGCC	#	-6	#	12	#		#	-9	****	#	-9	#	15	#		#	-6	
5	119339597	Homozygous	Homozygous	Heterozygous	Homozygous	GTCGGAGGTCGG	GTTTTCCTGTAA	#	-9 -6 -2	#	7	#		#		****	#	-12 -9 -5	#	10	#		#	
5	119701220	Wild type	Wild type	Heterozygous	Wild type	CAGGATCAGCTG	GCCCCCCCCCCC	#	homopolymer	
5	120283822	Wild type	Heterozygous	Wild type	Wild type	TTGTGGATGCAG	GAAAAAAAAAAA	#	homopolymer	
5	120748505	Heterozygous	Heterozygous	Homozygous	Homozygous	AATGCTTGGACA	ACCCCCCCCACC	#	homopolymer	
5	121199378	Homozygous	Heterozygous	Homozygous	Homozygous	AGAGATGGCTTC	CAGGTTAAAGTC	#	-6	#		#	1	#		****	#	-9	#		#	-2	#	
5	121712778	Homozygous	Heterozygous	Homozygous	Homozygous	GGCGAGGTGGGT	TGCCAGCGGCCT	#	-12 -7 -4 -3	#	4 11	#	6	#		****	#	-15 -10 -7 -6	#	7 14	#	3	#	
5	121732284	Heterozygous	Heterozygous	Homozygous	Homozygous	ATTTTGGGTCAC	CAAGAAGCAGTT	#	-7 -6	#		#		#		****	#	-10 -9	#		#		#	
5	121759565	Heterozygous	Heterozygous	Homozygous	Heterozygous	AACTTTTTTTTT	TGGGGGGGGGGG	#	homopolymer	
5	121782698	Homozygous	Homozygous	Homozygous	Homozygous	CTGTTGCAGACG	GTTTGGGTGGAG	#		#		#	3 4 7	#		****	#		#		#	0 1 4	#	
5	121782794	Homozygous	Homozygous	Heterozygous	Heterozygous	AAAGCGTGCCAT	TGGGAAAAGTGC	#		#		#	0 1	#	-1	****	#		#		#	-3 -2	#	2	
5	122785818	Heterozygous	Homozygous	Homozygous	Wild type	GTCTCCTCCCCT	TCCCCCCGCTCC	#	homopolymer	
5	122850473	Homozygous	Homozygous	Homozygous	Homozygous	GGAGAGGCCAGG	GCAGCAGACCCT	#	-12 -7 -2	#	10 11	#		#	-2	****	#	-15 -10 -5	#	13 14	#		#	1	
5	123174061	Homozygous	Homozygous	Homozygous	Homozygous	ATCTTTAAAAAC	CAAAAAAAAATT	#	homopolymer	
5	123193962	Homozygous	Homozygous	Homozygous	Homozygous	TTGAAGAATTGG	GCCCAGCACCCT	#	-2	#	3 4 10 11	#		#		****	#	-5	#	6 7 13 14	#		#	
5	123204057	Wild type	Homozygous	Wild type	Wild type	TTCCTGTTTTAG	GTTTTTTTTTTT	#	homopolymer	
5	123233955	Homozygous	Heterozygous	Homozygous	Homozygous	GGGTGGGGGGCT	TGGGGGGATAAG	#	homopolymer	
5	123566911	Wild type	Wild type	Heterozygous	Wild type	CATTTACAAAAT	TGGGGGGGGGGG	#	homopolymer	
5	124182686	Wild type	Homozygous	Heterozygous	Heterozygous	ATCCCAGCGCCA	ACCCCCCCCCCC	#	homopolymer	
5	124397079	Heterozygous	Homozygous	Heterozygous	Wild type	TTTTCTAAGATT	TAAAAAAAAAAA	#	homopolymer	
5	124634714	Wild type	Heterozygous	Heterozygous	Wild type	TTTTTTTTTTTA	AGAGATTTATTT	#	homopolymer	
5	124645074	Homozygous	Wild type	Wild type	Wild type	CTTTCCTGCCTT	TATTTCTTCCGG	#		#	10	#	9	#	-5 -1	****	#		#	13	#	6	#	-2 2	
5	124645103	Wild type	Wild type	Wild type	Homozygous	GGCCCTCTCAGA	AGCTGGGCAGTT	#	-12	#		#	3 4	#	-7 -6	****	#	-15	#		#	0 1	#	-4 -3	
5	124723589	Homozygous	Homozygous	Homozygous	Homozygous	ACAGTTAAATAG	GAAATGTCCTTG	#		#	9	#		#		****	#		#	12	#		#	
5	125232163	Homozygous	Homozygous	Heterozygous	Homozygous	AAGTAGGCACAA	AGGGACAGAAAG	#	-7	#		#	0 1	#		****	#	-10	#		#	-3 -2	#	
5	125593750	Homozygous	Homozygous	Homozygous	Homozygous	AAACTCCTGTCT	TCATGCTTGCAC	#		#		#		#	-4	****	#		#		#		#	-1	
5	125640603	Homozygous	Homozygous	Homozygous	Homozygous	TTCAACCCCCAA	AGGGGGGTCACG	#	homopolymer	
5	125797963	Heterozygous	Homozygous	Homozygous	Homozygous	GGTGCTGATAAT	TGCGTGGTATTG	#	-12	#		#	4	#		****	#	-15	#		#	1	#	
5	126007328	Homozygous	Homozygous	Homozygous	Homozygous	GATGGTGGGGGT	TGGGGGGTAGAG	#	homopolymer	
5	126307499	Wild type	Wild type	Wild type	Heterozygous	ATATATATATAT	TTTTTTTTTTTT	#	homopolymer	
5	126346885	Heterozygous	Homozygous	Heterozygous	Wild type	GTGGGGGGGAGT	TCCCCATGTGCT	#	-10 -9 -8 -7 -6 -5	#	3 4 5	#		#		****	#	-13 -12 -11 -10 -9 -8	#	6 7 8	#		#	
5	126622362	Heterozygous	Heterozygous	Heterozygous	Wild type	GGGGGGGGGGAT	TGGGGGGGAATC	#	homopolymer	
5	126626319	Wild type	Wild type	Heterozygous	Homozygous	TGACCAACCAGA	ACCCCCCCCCCC	#	homopolymer	
5	126644079	Wild type	Heterozygous	Wild type	Wild type	AATAAAAAAATT	TAAAAAAAAAAA	#	homopolymer	
5	126688562	Heterozygous	Homozygous	Homozygous	Heterozygous	ACCCACTACAAT	TTTTTAAGTTTC	#		#		#		#	-8 -7	****	#		#		#		#	-5 -4	
5	126719767	Wild type	Homozygous	Wild type	Wild type	AGACTTTTATGG	GTTTTTTTTTTA	#	homopolymer	
5	126756641	Homozygous	Homozygous	Homozygous	Homozygous	ATGATGCGGCAA	AGGGGGGGTGCC	#	homopolymer	
5	127290220	Homozygous	Homozygous	Homozygous	Homozygous	GTTTTTCTTGGC	CTTTTTTTTTTT	#	homopolymer	
5	127520314	Homozygous	Heterozygous	Heterozygous	Homozygous	TGGAACTCAGTT	TGGGGAGAACGC	#	-11	#		#	0 1 2	#		****	#	-14	#		#	-3 -2 -1	#	
5	128201071	Heterozygous	Heterozygous	Heterozygous	Homozygous	ATGGGGCGGGGT	TGGGGGGGGAGG	#	homopolymer	
5	128431376	Heterozygous	Heterozygous	Homozygous	Homozygous	ATCAACATATCA	ATAAAAGATTGC	#		#		#		#		****	#		#		#		#	
5	128570076	Wild type	Wild type	Homozygous	Wild type	ACAAAACAAAAC	CAAAAAAAAAAA	#	homopolymer	
5	128631845	Homozygous	Heterozygous	Homozygous	Homozygous	ACTATGGGAAAA	AGGCTGAGACCT	#	-7 -6	#	11	#	0	#		****	#	-10 -9	#	14	#	-3	#	
5	128807518	Heterozygous	Heterozygous	Homozygous	Heterozygous	ATCCTCCCCTCC	CTTCCCCCTCCT	#		#	5 6 7 8 11	#		#	-7 -4 -3 -2 1	****	#		#	8 9 10 11 14	#		#	-4 -1 0 1 4	
5	129339330	Homozygous	Homozygous	Homozygous	Homozygous	CACTCACCCCAG	GCCCTTTCTTAT	#		#	3 4	#		#	-3 -2 -1	****	#		#	6 7	#		#	0 1 2	
5	129354512	Homozygous	Homozygous	Homozygous	Homozygous	ACAATTGCTCAG	GAAGGGAAATCA	#		#		#	2 3	#		****	#		#		#	-1 0	#	
5	129697981	Homozygous	Homozygous	Heterozygous	Homozygous	CATAAGAGTAAG	GTGAACCTCAAC	#		#	7	#		#		****	#		#	10	#		#	
5	129734163	Homozygous	Homozygous	Homozygous	Homozygous	GAGGCAGGCAGA	ATTTTCTGAGTT	#	-10 -6	#		#		#		****	#	-13 -9	#		#		#	
5	129754091	Homozygous	Homozygous	Homozygous	Homozygous	CAGACCGGTTAC	CCAGTAGCATAG	#	-6	#	2	#		#	-5	****	#	-9	#	5	#		#	-2	
5	129790854	Homozygous	Homozygous	Homozygous	Heterozygous	TTCAAGATACTA	AGGTTTGAGGGC	#		#		#	0 7 8	#		****	#		#		#	-3 4 5	#	
5	129886144	Homozygous	Homozygous	Homozygous	Homozygous	GGGGCCGGGTTA	AGGGTGCCGTGG	#	-12 -11 -10 -6 -5	#	8	#	0 1 9	#	-5	****	#	-15 -14 -13 -9 -8	#	11	#	-3 -2 6	#	-2	
5	129920327	Homozygous	Homozygous	Homozygous	Homozygous	AATAAATCTAAG	GAAAAAAAAAAA	#	homopolymer	
5	129935230	Heterozygous	Homozygous	Homozygous	Heterozygous	AATTAAATCTTT	TAAAAAAAAAAA	#	homopolymer	
5	129945233	Homozygous	Homozygous	Homozygous	Homozygous	CTGGCATTGTTT	TGGGGTAACCCA	#	-10	#	10 11	#	0 1 2	#		****	#	-13	#	13 14	#	-3 -2 -1	#	
5	129951220	Homozygous	Heterozygous	Homozygous	Homozygous	TTTATTTAAACA	ATTTTTTTTTTT	#	homopolymer	
5	129994441	Homozygous	Heterozygous	Homozygous	Heterozygous	GCACGTAAAATT	TAAAAAAAAAAA	#	homopolymer	
5	130376309	Homozygous	Homozygous	Homozygous	Homozygous	AGCTCAGTGGCT	TCCCCAAGGGGG	#	-4	#	3 4 5	#	6 7 8 9	#		****	#	-7	#	6 7 8	#	3 4 5 6	#	
5	130376902	Homozygous	Heterozygous	Homozygous	Homozygous	GTTCTGCGACCT	TGGTAGCTAGCT	#		#		#	0	#	0	****	#		#		#	-3	#	3	
5	130573238	Homozygous	Homozygous	Homozygous	Homozygous	ACCATACCCAGC	CTTTTTTACTTG	#	homopolymer	
5	130765417	Wild type	Heterozygous	Heterozygous	Heterozygous	AAGAGAATTCAT	TGGGGGGGGGGG	#	homopolymer	
5	130874175	Wild type	Wild type	Wild type	Heterozygous	GGGGGGGGGGGG	GAGCTAGTGTCA	#	homopolymer	
5	130970372	Wild type	Wild type	Wild type	Homozygous	TTCCATGCCACT	TCCTTCTTTTTG	#		#	3	#		#	-7 -2	****	#		#	6	#		#	-4 1	
5	131108417	Homozygous	Homozygous	Homozygous	Homozygous	CCTCTCCCACTG	GTGAAGAGCCCT	#		#	10 11	#		#	-9 -4 -3	****	#		#	13 14	#		#	-6 -1 0	
5	131168647	Homozygous	Homozygous	Homozygous	Homozygous	AGGCCAGGCTGG	GCTTTAGCACCT	#	-11 -6 -2	#	11	#		#	-6	****	#	-14 -9 -5	#	14	#		#	-3	
5	131476702	Homozygous	Homozygous	Homozygous	Homozygous	TGCTGCACCTGA	AGCAGCGGGGCA	#		#		#	5 6 7	#	-2	****	#		#		#	2 3 4	#	1	
5	132410899	Homozygous	Homozygous	Homozygous	Homozygous	GCTCTCTCTTTC	CAGAGGAGATGG	#		#		#	3 9	#		****	#		#		#	0 6	#	
5	132551272	Heterozygous	Homozygous	Homozygous	Homozygous	AAATTGCAAGTG	GTTTTTTTTTTT	#	homopolymer	
5	132661774	Heterozygous	Homozygous	Homozygous	Homozygous	GCAAGTGCTAGG	GCCCAGGTCCTG	#	-2	#	3 4 10	#	4	#		****	#	-5	#	6 7 13	#	1	#	
5	132803733	Homozygous	Homozygous	Homozygous	Homozygous	GTGGCACACATT	TAAAAAAAAGCA	#	homopolymer	
5	132945150	Heterozygous	Heterozygous	Homozygous	Heterozygous	CTTTAGACTCCA	ACCCCCCAACCA	#	homopolymer	
5	132971100	Heterozygous	Heterozygous	Heterozygous	Heterozygous	TCCTAGGAAAAG	GCCCCCCCCCCC	#	homopolymer	
5	133153246	Wild type	Homozygous	Homozygous	Homozygous	GGAGGAGTAAAA	AAGTCATTTGGT	#	-12 -9	#		#	8	#		****	#	-15 -12	#		#	5	#	
5	133206900	Wild type	Heterozygous	Wild type	Wild type	AACAGAAAGACT	TGTTTTTTTTTT	#		#		#		#		****	#		#		#		#	
5	133629162	Homozygous	Homozygous	Homozygous	Homozygous	TCCCACCCCACA	AGGGGGGAGAAG	#	homopolymer	
5	133638664	Wild type	Homozygous	Wild type	Wild type	AGGAGGAGGAAG	GGGAAGAGGAGG	#	-11 -8 -5	#		#	-1 0 6 9	#		****	#	-14 -11 -8	#		#	-4 -3 3 6	#	
5	133683042	Homozygous	Heterozygous	Heterozygous	Homozygous	TAATTTACCAGG	GAAAAAAAAATG	#	homopolymer	
5	133762029	Wild type	Heterozygous	Wild type	Wild type	TCTTGAAAAGCC	CAAAAAAAAAAA	#	homopolymer	
5	134658219	Heterozygous	Wild type	Wild type	Wild type	ATTTTTTAAGGA	ATTTTTTTTTTA	#	homopolymer	
5	135673908	Heterozygous	Heterozygous	Wild type	Wild type	TGACCTTGTCTT	TAAAAAAAAAAA	#	homopolymer	
5	135942078	Wild type	Homozygous	Wild type	Heterozygous	TGGAGCTGATTT	TAAAAAAAAAAA	#	homopolymer	
5	136866411	Homozygous	Homozygous	Homozygous	Homozygous	GACTGTGTCTCC	CAAAAAGTTAAA	#	homopolymer	
5	137009760	Homozygous	Heterozygous	Wild type	Wild type	GCTCCTTTCTTC	CTTTTTGGGGGG	#	homopolymer	
5	137179121	Homozygous	Homozygous	Homozygous	Heterozygous	CTTGAGTTTCTT	TGGGGTTGAAAT	#		#		#	0 1 2	#		****	#		#		#	-3 -2 -1	#	
5	137188270	Wild type	Wild type	Wild type	Homozygous	TGGGAGTTAGGT	TGGGATTTCTCT	#	-11 -10 -3	#		#	0 1	#		****	#	-14 -13 -6	#		#	-3 -2	#	
5	137189104	Homozygous	Heterozygous	Heterozygous	Heterozygous	TTGGGATATACA	ACTGGGAAAATA	#	-10 -9	#		#	2 3	#		****	#	-13 -12	#		#	-1 0	#	
5	138312454	Homozygous	Homozygous	Homozygous	Homozygous	CTGGCACCATGG	GCCCCCCTGCTT	#	homopolymer	
5	138589894	Heterozygous	Heterozygous	Heterozygous	Homozygous	TGAAAGTCTCAG	GATCACAGAGAC	#		#		#		#		****	#		#		#		#	
5	139059140	Heterozygous	Heterozygous	Heterozygous	Heterozygous	ATTTGTAAAGTT	TCCCCCCCCCCC	#	homopolymer	
5	139567719	Wild type	Heterozygous	Wild type	Heterozygous	CTCCTCCTCCTC	CTCTTCCCCTTC	#		#	7 8 9	#		#	-7 -4 -1	****	#		#	10 11 12	#		#	-4 -1 2	
5	139607517	Homozygous	Homozygous	Homozygous	Homozygous	TGGTGATGGTGG	GATCAGCAGCCA	#	-11 -5 -2	#	11	#		#		****	#	-14 -8 -5	#	14	#		#	
5	139643766	Heterozygous	Heterozygous	Heterozygous	Homozygous	GAGGAAGGAGGA	AGGAGGAGGAGG	#	-10 -6 -3	#		#	0 3 6 9	#		****	#	-13 -9 -6	#		#	-3 0 3 6	#	
5	140610367	Wild type	Wild type	Heterozygous	Wild type	ATGCTAGGGTGC	CGGGGGGGGGGG	#	homopolymer	
5	140642477	Homozygous	Wild type	Wild type	Homozygous	CTTGGGGAAGGT	TGGGGGGGGGGC	#	homopolymer	
5	142150155	Homozygous	Heterozygous	Heterozygous	Heterozygous	AGCGGGAGTGGG	GTAGGGGGAGGG	#	-9 -8 -3 -2	#		#	2 3 4 5 8 9	#		****	#	-12 -11 -6 -5	#		#	-1 0 1 2 5 6	#	
5	142260821	Homozygous	Wild type	Homozygous	Homozygous	GGATAACCAGAG	GTACATAGACTT	#	-12	#		#		#	-3	****	#	-15	#		#		#	0	
5	142343993	Homozygous	Homozygous	Homozygous	Homozygous	TTTCAGACACAC	CAGAAGAGGGTG	#		#		#	6 7	#		****	#		#		#	3 4	#	
5	142611793	Heterozygous	Wild type	Heterozygous	Wild type	GAAACCCAGCAT	TGGGGGGGGGGG	#	homopolymer	
5	142624339	Homozygous	Homozygous	Homozygous	Homozygous	GGCAGAGTTTGA	AGGGCCAGCCTA	#	-12	#	6 10	#	0 1	#		****	#	-15	#	9 13	#	-3 -2	#	
5	142624561	Homozygous	Homozygous	Homozygous	Homozygous	AATTCCCAGCAA	ACCCCCATGGTG	#	homopolymer	
5	142635405	Homozygous	Homozygous	Homozygous	Homozygous	AGACAAGGACCT	TCCCCTAAAGCT	#	-6	#	3 4 5	#		#	0	****	#	-9	#	6 7 8	#		#	3	
5	142681530	Homozygous	Homozygous	Homozygous	Heterozygous	AAACAATGGTTC	CTTTTTTTTTTA	#	homopolymer	
5	142750752	Homozygous	Homozygous	Homozygous	Homozygous	GGTCGCCGGGGG	GAAGGGTCCAGA	#	-12 -5 -4 -3 -2	#	9	#	2 3	#	-4	****	#	-15 -8 -7 -6 -5	#	12	#	-1 0	#	-1	
5	143112131	Heterozygous	Heterozygous	Homozygous	Heterozygous	TGCAGAAAAATT	TAAAAAAAAAAA	#	homopolymer	
5	143113726	Homozygous	Homozygous	Heterozygous	Homozygous	TCTCAAAAAAAA	ATTTTTTTTTAA	#	homopolymer	
5	143205571	Wild type	Heterozygous	Heterozygous	Homozygous	TCCATGTTATGG	GTTTTTTTTTTT	#	homopolymer	
5	143634010	Homozygous	Homozygous	Homozygous	Homozygous	TCCTGTCACACA	AGGGGCAATACA	#		#		#	0 1 2	#	-8	****	#		#		#	-3 -2 -1	#	-5	
5	143696656	Wild type	Heterozygous	Heterozygous	Wild type	AAGCCTCCACCT	TGGGGGGGGGGG	#	homopolymer	
5	144853902	Homozygous	Homozygous	Homozygous	Homozygous	TTTAGACCCTGT	TGGGTTTCTAAA	#		#		#	0 1	#	-3 -2	****	#		#		#	-3 -2	#	0 1	
5	144995841	Homozygous	Homozygous	Heterozygous	Homozygous	TGCTCACCTCCC	CAACACAGTTAA	#		#		#		#	-3 0 1	****	#		#		#		#	0 3 4	
5	145374877	Homozygous	Homozygous	Homozygous	Homozygous	TTATAGCTACAG	GAAACGATGATC	#		#		#		#		****	#		#		#		#	
5	145930998	Heterozygous	Heterozygous	Heterozygous	Heterozygous	TAATAAAAAATG	GAAAAAAAAAAA	#	homopolymer	
5	146099417	Homozygous	Homozygous	Wild type	Homozygous	CCTGCTCCCCAA	AGGGCTTCATGG	#		#		#	0 1 9	#	-9 -3 -2 -1	****	#		#		#	-3 -2 6	#	-6 0 1 2	
5	146672103	Wild type	Heterozygous	Wild type	Wild type	CTACACCCCCAG	GCCCCCCCCCAA	#	homopolymer	
5	146776747	Wild type	Wild type	Wild type	Heterozygous	AACCTGGGAAAA	ATTGTCCATCCA	#	-7 -6	#	7 11	#		#	-7	****	#	-10 -9	#	10 14	#		#	-4	
5	146805024	Homozygous	Homozygous	Homozygous	Heterozygous	GGGGAGGGGGGA	ACACATGATTTC	#	homopolymer	
5	146920481	Wild type	Wild type	Wild type	Heterozygous	CCCACCCGCTCC	CGGCAACCCGGG	#		#	8 9	#	0 8 9	#	-9 -8 -5 -4 1	****	#		#	11 12	#	-3 5 6	#	-6 -5 -2 -1 4	
5	146979735	Homozygous	Heterozygous	Homozygous	Homozygous	CAGAGTGAGTTG	GAGGACAGCCAG	#		#	10	#	1	#		****	#		#	13	#	-2	#	
5	147160599	Homozygous	Homozygous	Homozygous	Homozygous	TTGGTTGTTTCA	ATTTTTATTATT	#	homopolymer	
5	147974985	Homozygous	Homozygous	Homozygous	Homozygous	CAAACACAGTTT	TGGGGGAGGAAG	#	homopolymer	
5	148278792	Homozygous	Homozygous	Homozygous	Homozygous	GGCTTCCCCTCT	TGGGGAGGGGGG	#	-12	#		#	0 1 2 5 6 7 8 9	#	-4 -3 -2	****	#	-15	#		#	-3 -2 -1 2 3 4 5 6	#	-1 0 1	
5	148555715	Homozygous	Heterozygous	Homozygous	Homozygous	GCGCCACCACCA	ACCCTGGCGGGT	#		#	3 4	#	4 7 8	#	-6 -3 0	****	#		#	6 7	#	1 4 5	#	-3 0 3	
5	148594366	Homozygous	Homozygous	Homozygous	Heterozygous	TTCCATTTGTTC	CATACTGGGTTT	#		#		#	5 6	#	-7	****	#		#		#	2 3	#	-4	
5	148823620	Heterozygous	Heterozygous	Homozygous	Heterozygous	ACCTCCCAATCG	GCCCCCCCCCCA	#	homopolymer	
5	148913396	Homozygous	Homozygous	Homozygous	Homozygous	AAGAAATATTTT	TAAAATTAAAAA	#		#		#		#		****	#		#		#		#	
5	148936698	Homozygous	Homozygous	Homozygous	Homozygous	AAAATAAACTTT	TAAAAAAAAAAA	#	homopolymer	
5	148951723	Heterozygous	Homozygous	Homozygous	Homozygous	TCTTCTTTTGAC	CTTTTTTTTTTT	#	homopolymer	
5	149045362	Homozygous	Heterozygous	Homozygous	Wild type	CAGGCACTTCAG	GAAAAAAAAAAA	#	homopolymer	
5	149052017	Homozygous	Wild type	Wild type	Heterozygous	CGGGGGAGGGGC	CGGGGGGCGCGC	#	homopolymer	
5	149053391	Heterozygous	Homozygous	Homozygous	Homozygous	GCCCGGGCGCCT	TCCCCGCAGGCC	#	-8 -7	#	3 4 5 12	#	7	#	-8 -7 0	****	#	-11 -10	#	6 7 8 15	#	4	#	-5 -4 3	
5	149053677	Homozygous	Heterozygous	Homozygous	Homozygous	TTGCTCGGGTTT	TCCCCCAGTACT	#	homopolymer	
5	149083211	Homozygous	Heterozygous	Heterozygous	Homozygous	CACACTCACATC	CTACAAATGCAC	#		#		#		#		****	#		#		#		#	
5	149124176	Homozygous	Homozygous	Homozygous	Homozygous	CCAGTGAGACTG	GAAGGGATCCTA	#		#	10	#	2 3	#	-9	****	#		#	13	#	-1 0	#	-6	
5	149157777	Homozygous	Homozygous	Homozygous	Homozygous	CGAGTCTCCATG	GTCTAGGAGCGA	#		#		#	4	#	-2	****	#		#		#	1	#	1	
5	149159057	Homozygous	Homozygous	Heterozygous	Homozygous	AGTAAATTCTCA	ATTTGAAAAAAC	#		#		#		#		****	#		#		#		#	
5	149290300	Homozygous	Heterozygous	Homozygous	Wild type	CACACACACATA	ATTCTTCTCCAT	#		#	10	#		#		****	#		#	13	#		#	
5	149317267	Homozygous	Heterozygous	Homozygous	Homozygous	GAGAGAGCCTGG	GCGGGGGGGGTG	#	-2	#		#	1 2 3 4 5 6 7	#	-2	****	#	-5	#		#	-2 -1 0 1 2 3 4	#	1	
5	149527167	Homozygous	Homozygous	Homozygous	Homozygous	CGATTTAGTGAG	GAAAGGGGACAC	#		#		#	3 4 5	#		****	#		#		#	0 1 2	#	
5	149530772	Wild type	Heterozygous	Homozygous	Wild type	TGGGGTGGGGGT	TGGGGGGAGGGG	#	homopolymer	
5	149533474	Heterozygous	Homozygous	Homozygous	Homozygous	ATGGCCCCCACA	AGGGCTCATAGA	#	-10	#		#	0 1	#	-5 -4 -3 -2	****	#	-13	#		#	-3 -2	#	-2 -1 0 1	
5	149578620	Homozygous	Homozygous	Homozygous	Homozygous	GGGTGCTGGTAA	ACCTGGCTTGCT	#	-12 -11 -5	#	3	#	3	#		****	#	-15 -14 -8	#	6	#	0	#	
5	149684062	Homozygous	Homozygous	Homozygous	Homozygous	AGGGTCTTGGGA	ACCTGGTGAGAT	#	-11 -10 -4 -3	#	3	#	3	#		****	#	-14 -13 -7 -6	#	6	#	0	#	
5	149735188	Homozygous	Homozygous	Homozygous	Homozygous	GAAACCAGGCTA	ACTTTCAGGGTC	#	-5	#		#	6 7	#	-5	****	#	-8	#		#	3 4	#	-2	
5	149887263	Homozygous	Homozygous	Homozygous	Homozygous	TCTATTTTTCTA	ATTTTCAACAGC	#		#		#		#		****	#		#		#		#	
5	150057986	Homozygous	Homozygous	Homozygous	Homozygous	TGCCGGCCCCCT	TGGGGGTGGGTG	#	homopolymer	
5	150580770	Heterozygous	Homozygous	Homozygous	Heterozygous	TGCACCTTTACC	CTTTTTTTTTTT	#	homopolymer	
6	4167907	Homozygous	Homozygous	Homozygous	Homozygous	TAATCCTCTTGT	TAATTCCTGTAG	#		#	7	#		#	-5	****	#		#	10	#		#	-2	
6	5835512	Homozygous	Homozygous	Homozygous	Homozygous	GAAAGGGGATAC	CATTTGAAATGT	#	-8 -7 -6	#		#		#		****	#	-11 -10 -9	#		#		#	
6	7408240	Wild type	Heterozygous	Wild type	Wild type	ATAAATTTTCTC	CGGGGGGGGGGA	#	homopolymer	
6	8044144	Wild type	Heterozygous	Wild type	Wild type	AATGCTTCTTCC	CAAAAAAAAAAA	#	homopolymer	
6	8458603	Heterozygous	Wild type	Wild type	Wild type	CTCCCACCGCCA	ACCCCCCCCCCC	#	homopolymer	
6	8545308	Heterozygous	Homozygous	Homozygous	Heterozygous	ATTATGTTGAAG	GTTTTTTTTTTT	#	homopolymer	
6	9940717	Homozygous	Homozygous	Homozygous	Homozygous	TTTTCTTTACAG	GTTTTTTTTTTT	#	homopolymer	
6	10741557	Wild type	Heterozygous	Wild type	Heterozygous	TGGACCTCCTCC	CTTCCTCCTCCT	#	-11	#	5 8 11	#		#	-5 -2 1	****	#	-14	#	8 11 14	#		#	-2 1 4	
6	10762876	Homozygous	Heterozygous	Homozygous	Heterozygous	TAGGTATAATTT	TCCCCCCAGGGT	#	homopolymer	
6	10860205	Heterozygous	Homozygous	Homozygous	Homozygous	AAAGAAAGGGGG	GAAAAAAAAGGC	#	homopolymer	
6	10909728	Homozygous	Heterozygous	Wild type	Homozygous	ATGTCTCCCATC	CAAAAAAAAAAA	#	homopolymer	
6	12064827	Heterozygous	Homozygous	Homozygous	Homozygous	TGGCTCTTTATG	GTTTTTTTTTTT	#	homopolymer	
6	12169228	Homozygous	Heterozygous	Wild type	Heterozygous	GGTGGGGGTATT	TCCCCCCCCCCC	#	homopolymer	
6	13126518	Homozygous	Homozygous	Homozygous	Heterozygous	AGGGTTCCCAGA	AGTACTGGGGAG	#	-11 -10	#		#	5 6 7	#	-3 -2	****	#	-14 -13	#		#	2 3 4	#	0 1	
6	13519133	Homozygous	Homozygous	Homozygous	Homozygous	ATTTGGCAACCC	CTTGTTACAATG	#	-8	#		#		#	0 1	****	#	-11	#		#		#	3 4	
6	13519368	Homozygous	Homozygous	Heterozygous	Homozygous	TAACTTACAGCT	TGGTGGGGCTGT	#		#		#	0 3 4 5	#		****	#		#		#	-3 0 1 2	#	
6	13523200	Homozygous	Homozygous	Homozygous	Homozygous	GAACCAACAATT	TCCTTTACATTG	#		#	3	#		#	-6	****	#		#	6	#		#	-3	
6	13560403	Homozygous	Homozygous	Heterozygous	Homozygous	CCCACTAGAAGC	CAAGGGTTCAGA	#		#		#	2 3	#	-9 -8	****	#		#		#	-1 0	#	-6 -5	
6	14166078	Heterozygous	Wild type	Homozygous	Wild type	TATCTTCTTTGG	GTTTTTTTTTTT	#	homopolymer	
6	14906272	Wild type	Heterozygous	Wild type	Wild type	TCATCTTCTACG	GCCCCCCCCCCC	#	homopolymer	
6	15544456	Wild type	Heterozygous	Heterozygous	Wild type	CCTGACCAACCG	GCCCCCCCCCAT	#	homopolymer	
6	15620736	Homozygous	Homozygous	Heterozygous	Homozygous	ATCTAGGTTTGA	ATTTTTTTTTAA	#	homopolymer	
6	15910789	Homozygous	Homozygous	Homozygous	Heterozygous	GTCTGAAGGTTG	GTTGTGAACGTG	#	-5	#		#		#		****	#	-8	#		#		#	
6	16893590	Heterozygous	Homozygous	Wild type	Homozygous	TAAAAAAAAAAA	AAAAATAGAACT	#	homopolymer	
6	17818677	Homozygous	Homozygous	Homozygous	Homozygous	ATTGGTACAAAC	CTTTTTTTTTTA	#	homopolymer	
6	18539569	Heterozygous	Wild type	Heterozygous	Homozygous	TCTCAACCTGAG	GTTTTTTTTTTT	#	homopolymer	
6	19254185	Wild type	Homozygous	Wild type	Wild type	ATGCTACCCAAA	AGTCCCCCATAC	#		#	5 6 7 8	#		#	-3 -2	****	#		#	8 9 10 11	#		#	0 1	
6	19335526	Homozygous	Homozygous	Homozygous	Homozygous	ACTCACTCTGTA	AGGACCAGGCTG	#		#	6	#	0 6	#		****	#		#	9	#	-3 3	#	
6	19513982	Homozygous	Homozygous	Homozygous	Heterozygous	GGAACCACTCTC	CAAAATGTTGTG	#	-12	#		#		#	-5	****	#	-15	#		#		#	-2	
6	20076370	Wild type	Heterozygous	Heterozygous	Wild type	AATGCATGGTTC	CTTTTTTTTTTT	#	homopolymer	
6	20562037	Wild type	Heterozygous	Homozygous	Heterozygous	AATTGCCTTAAT	TGGGGGGGGGGA	#	homopolymer	
6	20887482	Heterozygous	Homozygous	Heterozygous	Homozygous	TGTGACATGAAT	TAAAAAAAAAAA	#	homopolymer	
6	20999293	Homozygous	Wild type	Wild type	Wild type	GGAAAAGAGGAA	ACTTTTCCTATC	#	-12 -4	#	8	#		#		****	#	-15 -7	#	11	#		#	
6	21067061	Homozygous	Homozygous	Wild type	Heterozygous	GTATCCTCTCAG	GTTTTTTTTTTT	#	homopolymer	
6	21243498	Wild type	Heterozygous	Wild type	Wild type	TAATGAAAAAAA	AGGGGGGGGGGG	#	homopolymer	
6	21478647	Heterozygous	Homozygous	Heterozygous	Heterozygous	GTGTGTGTGTGT	TTGTGCCCAGAA	#		#	7 8	#		#		****	#		#	10 11	#		#	
6	21610232	Wild type	Heterozygous	Wild type	Wild type	TTTTTTTGACCT	TAAAAAAAAAAA	#	homopolymer	
6	21689650	Heterozygous	Homozygous	Homozygous	Homozygous	AAGGAGGATGAG	GCCCCGGGGGTT	#	-10 -7	#	3 4 5	#	4 5 6 7	#		****	#	-13 -10	#	6 7 8	#	1 2 3 4	#	
6	24171921	Homozygous	Homozygous	Homozygous	Homozygous	CTGAATCGTCAT	TTGCCTCCGACA	#		#	5 8	#		#		****	#		#	8 11	#		#	
6	26005978	Wild type	Homozygous	Heterozygous	Wild type	GCCCCTCATGAC	CTTTTTTTTTTT	#	homopolymer	
6	26535509	Homozygous	Homozygous	Homozygous	Heterozygous	TGTTATTTAATC	CTTTTTTTTTTT	#	homopolymer	
6	26611305	Wild type	Wild type	Wild type	Heterozygous	AAATACCTAATT	TAAAAAAAAAAA	#	homopolymer	
6	27304640	Heterozygous	Homozygous	Homozygous	Homozygous	TTAACTTTCCAC	CTGACAAACTCC	#		#	12	#		#	-1	****	#		#	15	#		#	2	
6	27758871	Heterozygous	Heterozygous	Wild type	Wild type	TTCTTTTTCCAA	ACCCCCCCCCCC	#	homopolymer	
6	29132035	Heterozygous	Homozygous	Homozygous	Homozygous	GTAGATCTGCCC	CACCTATGAACT	#		#	4	#		#	0 1	****	#		#	7	#		#	3 4	
6	29269364	Wild type	Heterozygous	Heterozygous	Homozygous	TTTTGACCTCAG	GTTTTTTTTTTT	#	homopolymer	
6	29694943	Homozygous	Homozygous	Homozygous	Homozygous	GGGGCGCGGGGC	CGGGGGTGGAGG	#	homopolymer	
6	30600900	Homozygous	Homozygous	Wild type	Heterozygous	CTCATACACATT	TAAAAAAAAAAA	#	homopolymer	
6	30955381	Homozygous	Homozygous	Heterozygous	Homozygous	GTTGTTTGTTTT	TAAAAAAAAAAA	#	homopolymer	
6	31187767	Homozygous	Heterozygous	Heterozygous	Homozygous	TGGTAAACACAG	GCCCCCCCCCAA	#	homopolymer	
6	32933112	Heterozygous	Homozygous	Homozygous	Homozygous	AGAAAAAGAAAA	AGGGGATTGTAG	#		#		#	0 1 2	#		****	#		#		#	-3 -2 -1	#	
6	36023296	Homozygous	Homozygous	Heterozygous	Heterozygous	TCTCTCTCTCTC	CTTTTTTTTTTT	#	homopolymer	
6	36269390	Homozygous	Homozygous	Homozygous	Homozygous	GTGGGAAATTGA	AGGGGTAAGGAT	#	-10 -9	#		#	0 1 2 7	#		****	#	-13 -12	#		#	-3 -2 -1 4	#	
6	36420897	Homozygous	Homozygous	Homozygous	Homozygous	AGTTCTTAGTTG	GAAAAACTGATA	#	homopolymer	
6	36431655	Homozygous	Homozygous	Homozygous	Homozygous	TGTCACATATGT	TAAGATTTTGAT	#		#		#		#		****	#		#		#		#	
6	38095482	Homozygous	Homozygous	Homozygous	Homozygous	CAGGACGCCAGT	TCTAAGACCCTC	#	-10	#	9 10	#		#	-2	****	#	-13	#	12 13	#		#	1	
6	38379088	Heterozygous	Heterozygous	Wild type	Wild type	TTAGTGATTTTC	CTTTTTTTTTTT	#	homopolymer	
6	38813783	Homozygous	Homozygous	Homozygous	Homozygous	AGGGTAGAGGAT	TGAGACTGTGCC	#	-11 -10 -4	#	12	#		#		****	#	-14 -13 -7	#	15	#		#	
6	39126445	Heterozygous	Homozygous	Heterozygous	Homozygous	GTCCTGCTGTGA	ATTTTTTTTTTT	#	homopolymer	
6	39842487	Homozygous	Heterozygous	Wild type	Homozygous	AATTTGGCAATC	CTTTTTTTTTTT	#	homopolymer	
6	40742784	Heterozygous	Heterozygous	Wild type	Heterozygous	TTATTCTGGCTC	CAAAAAAAAAAA	#	homopolymer	
6	41145712	Homozygous	Homozygous	Homozygous	Homozygous	ACTGGAACGGTT	TCCCCCAGGGAA	#	homopolymer	
6	41963530	Heterozygous	Wild type	Heterozygous	Wild type	CATAAATAAAAG	GCCCCCCCCCAC	#	homopolymer	
6	43170991	Homozygous	Homozygous	Homozygous	Homozygous	AATACATAAAAC	CAAAAAAAAATG	#	homopolymer	
6	44344554	Wild type	Heterozygous	Heterozygous	Wild type	TAACTGCGGGGG	GAAAAAAAAACA	#	homopolymer	
6	45937488	Homozygous	Heterozygous	Homozygous	Homozygous	CTGAGCTATGCT	TCCCAGCTCCAG	#		#	3 4 10	#		#		****	#		#	6 7 13	#		#	
6	46405686	Wild type	Homozygous	Wild type	Wild type	TTTCCTATATGT	TCATTCTTCTAG	#		#		#		#	-6	****	#		#		#		#	-3	
6	47106043	Wild type	Heterozygous	Wild type	Heterozygous	CTTCTTTCTTTC	CTTTTTTTTTTT	#	homopolymer	
6	47507375	Homozygous	Homozygous	Homozygous	Homozygous	GGTCCAAGCTCT	TCCTAGTCGGTT	#	-12	#	3	#	7	#	-6	****	#	-15	#	6	#	4	#	-3	
6	48712420	Homozygous	Homozygous	Homozygous	Homozygous	ATCCCAATACTT	TGGGGAGGCAGA	#		#		#	0 1 2 5	#	-7 -6	****	#		#		#	-3 -2 -1 2	#	-4 -3	
6	50856998	Wild type	Heterozygous	Wild type	Wild type	TCTTGCTTTCTG	GTTTTTTTTTTT	#	homopolymer	
6	51321605	Homozygous	Heterozygous	Homozygous	Heterozygous	AATTTTAATTGA	ATTTTTTTTTTA	#	homopolymer	
6	51398544	Wild type	Heterozygous	Wild type	Wild type	TGGAGGTGTTTT	TAAAAAAAAAAA	#	homopolymer	
6	51599517	Homozygous	Homozygous	Homozygous	Heterozygous	AGTCCAGGTTGG	GCTTGAACTCAG	#	-6 -2	#		#		#	-6	****	#	-9 -5	#		#		#	-3	
6	52175700	Homozygous	Homozygous	Homozygous	Homozygous	TCGGCGCGGGAT	TGCCACCGACCC	#	-10 -5 -4	#	4 7 11 12	#		#		****	#	-13 -8 -7	#	7 10 14 15	#		#	
6	53515621	Homozygous	Homozygous	Homozygous	Homozygous	TTTCAGCCATGG	GCCCCCTGCTGC	#	homopolymer	
6	53987136	Homozygous	Homozygous	Homozygous	Heterozygous	AGCCTTGACTGT	TCCCCTGTAACA	#		#	3 4 5	#		#	-7	****	#		#	6 7 8	#		#	-4	
6	54106518	Homozygous	Homozygous	Homozygous	Heterozygous	CGGGAAGGGATG	GCTCAGCATGGG	#	-11 -10 -6 -5	#		#	8 9	#		****	#	-14 -13 -9 -8	#		#	5 6	#	
6	54708320	Wild type	Wild type	Wild type	Heterozygous	CAAAAGTGACAA	ACCCCCCCCCCC	#	homopolymer	
6	54852709	Heterozygous	Heterozygous	Heterozygous	Homozygous	AGTGTTGAACCT	TGGCTACCTTCC	#		#	8 12	#	0	#	0	****	#		#	11 15	#	-3	#	3	
6	55215955	Homozygous	Homozygous	Homozygous	Homozygous	CTTCAAAATGGT	TCCATAGGCTGG	#	-3	#	3	#	5 9	#		****	#	-6	#	6	#	2 6	#	
6	56443433	Wild type	Heterozygous	Wild type	Wild type	TATTTGTAATAC	CAAAAAAAAAAA	#	homopolymer	
6	57518370	Homozygous	Homozygous	Homozygous	Homozygous	ATTCCAAAACAG	GAAAAAAAATGT	#	homopolymer	
6	57703715	Wild type	Wild type	Homozygous	Wild type	TATGAATTGCTT	TCCCCCCCCCCC	#	homopolymer	
6	58627769	Wild type	Homozygous	Homozygous	Heterozygous	GCCATTCTGAAT	TAAAAAAAAAAA	#	homopolymer	
6	59408110	Wild type	Wild type	Homozygous	Wild type	ACACAGAACCAA	ACCCCCCCCCCC	#	homopolymer	
6	59721480	Heterozygous	Wild type	Wild type	Wild type	AGTAAAGAAACA	ACCCCCCCCCCG	#	homopolymer	
6	60506162	Homozygous	Homozygous	Wild type	Homozygous	AGAAGGTAAAGA	AGGGGGGGTGTA	#	homopolymer	
6	60535321	Heterozygous	Wild type	Wild type	Heterozygous	GTCTCCTTGAGG	GTTTTTTTTTTT	#	homopolymer	
6	60612607	Homozygous	Homozygous	Heterozygous	Heterozygous	ATACCTTATAAA	ATTTTTTTTTAA	#	homopolymer	
6	60755398	Homozygous	Homozygous	Heterozygous	Homozygous	AATGAAAAAAAC	CAAAAAAAAAAA	#	homopolymer	
6	60808795	Wild type	Homozygous	Wild type	Wild type	AAAATGCAATCC	CAAAAAAAAATA	#	homopolymer	
6	61305499	Homozygous	Homozygous	Homozygous	Homozygous	ACACACACACGA	ATTGTTGTTGGT	#		#		#	8	#		****	#		#		#	5	#	
6	61358688	Homozygous	Homozygous	Homozygous	Homozygous	TGACACCTCCCA	ATGTGAGCCAGT	#		#	9	#		#	-4 -1 0	****	#		#	12	#		#	-1 2 3	
6	61358874	Heterozygous	Wild type	Wild type	Wild type	ATAAAAGAAAAG	GAAAAAAAAAAA	#	homopolymer	
6	62079874	Homozygous	Homozygous	Heterozygous	Homozygous	GAAGACACTTGA	ATTTTTTTTTTT	#	homopolymer	
6	63091823	Heterozygous	Homozygous	Homozygous	Homozygous	AATTTTATCAGG	GTTTTTTTTTTA	#	homopolymer	
6	66261535	Heterozygous	Wild type	Wild type	Wild type	ACAAGAACTCAT	TAAATGTCTTAA	#		#		#		#		****	#		#		#		#	
6	66447301	Homozygous	Homozygous	Homozygous	Homozygous	CCTGCCTCAACT	TGGGGGGGGGGG	#	homopolymer	
6	68428793	Wild type	Homozygous	Homozygous	Wild type	TGATTCGTGTTC	CTTTTTTTTTTT	#	homopolymer	
6	69346697	Homozygous	Heterozygous	Homozygous	Homozygous	AATGACAGATTG	GAAAAAAAAAAG	#	homopolymer	
6	69361556	Wild type	Homozygous	Wild type	Homozygous	TCTCAGAACTTC	CTTTTTTTTTTT	#	homopolymer	
6	69722199	Heterozygous	Homozygous	Homozygous	Wild type	ATGATGGCAAGC	CTTTTTTTTTTT	#	homopolymer	
6	69921553	Wild type	Heterozygous	Wild type	Wild type	ATACTAAGGAAC	CAAAAAAAAAAA	#	homopolymer	
6	71007389	Homozygous	Wild type	Wild type	Homozygous	AATTTCCTTATT	TCTGCAAAGTTT	#		#		#		#	-4	****	#		#		#		#	-1	
6	71007450	Homozygous	Wild type	Homozygous	Heterozygous	CCCTATCTGGAA	ATTGGGGCAGAA	#	-4	#		#	2 3 4	#	-9 -8	****	#	-7	#		#	-1 0 1	#	-6 -5	
6	71120175	Wild type	Wild type	Wild type	Heterozygous	AGCCTGTGCCCT	TCCCCCCCCCTC	#	homopolymer	
6	71534311	Homozygous	Homozygous	Homozygous	Homozygous	AGACAGTATAAC	CTATGGCAAAAG	#		#		#	3	#		****	#		#		#	0	#	
6	72309802	Homozygous	Homozygous	Homozygous	Homozygous	CGTGGTACCCCT	TGGGTGGTGGGT	#	-9	#		#	0 1 4 7 8	#	-2 -1 0	****	#	-12	#		#	-3 -2 1 4 5	#	1 2 3	
6	72824926	Wild type	Heterozygous	Wild type	Heterozygous	TCATCCCAGCAT	TGGGGGGGGGAG	#	homopolymer	
6	72916691	Homozygous	Heterozygous	Heterozygous	Homozygous	CTGGCAAGGTGA	ATTTTTTTTTTT	#	homopolymer	
6	73355787	Wild type	Homozygous	Homozygous	Heterozygous	AGGCCTTTGCAT	TCCCCTCTGGGG	#	-11	#	3 4 5	#	7 8 9	#	-6	****	#	-14	#	6 7 8	#	4 5 6	#	-3	
6	73692847	Wild type	Wild type	Homozygous	Wild type	TTTAAATTAACT	TGGGGGGGGGGG	#	homopolymer	
6	77903994	Homozygous	Homozygous	Homozygous	Homozygous	ACTAGATGTAGC	CAAGAGTTGTGT	#		#		#		#		****	#		#		#		#	
6	79323084	Homozygous	Homozygous	Homozygous	Homozygous	GGCTACCAGAAA	AGGTGGCCTCAG	#	-12	#	8	#	0 3	#	-4	****	#	-15	#	11	#	-3 0	#	-1	
6	79782678	Wild type	Wild type	Wild type	Heterozygous	ACCTTTGCATAG	GTTTTTTTTTTT	#	homopolymer	
6	79800107	Homozygous	Homozygous	Homozygous	Homozygous	TTGACAATCTAA	AGCCAAACTTTT	#		#	4	#		#		****	#		#	7	#		#	
6	80358093	Heterozygous	Heterozygous	Wild type	Wild type	TTTAGAGGTTTA	AGGGTTTTCTTT	#	-6	#		#	0 1	#		****	#	-9	#		#	-3 -2	#	
6	80959676	Wild type	Heterozygous	Wild type	Wild type	TATGTGGAAAGG	GTTTTTTTTTTT	#	homopolymer	
6	81327151	Heterozygous	Wild type	Wild type	Heterozygous	TAAAAAGAGGAG	GTTTTTTTTTTT	#	homopolymer	
6	81918244	Heterozygous	Heterozygous	Wild type	Heterozygous	CACACCATTTTT	TGGGGGGGGGGG	#	homopolymer	
6	81978564	Wild type	Wild type	Wild type	Heterozygous	ACCTACCCCCCC	CCCCAAAGAAAT	#	homopolymer	
6	82402176	Heterozygous	Homozygous	Wild type	Heterozygous	GGTTGCCGGCTT	TGGGGGGGGGGG	#	homopolymer	
6	82815781	Heterozygous	Wild type	Heterozygous	Wild type	AAAACCTTGCCT	TAAAAAAAAAAA	#	homopolymer	
6	83148036	Homozygous	Homozygous	Homozygous	Homozygous	ACTCATGGGCTT	TCCCCTGTGGAG	#	-6 -5	#	3 4 5	#	7	#		****	#	-9 -8	#	6 7 8	#	4	#	
6	83153838	Wild type	Homozygous	Homozygous	Wild type	CAACTGCTGCCT	TCCCCACCCCCA	#		#	3 4 5 8 9 10 11	#		#	0	****	#		#	6 7 8 11 12 13 14	#		#	3	
6	83239521	Homozygous	Homozygous	Homozygous	Homozygous	GAGGTTGAGTGA	AGGGGGCTGATG	#	homopolymer	
6	84052050	Homozygous	Homozygous	Homozygous	Homozygous	ACATGCGTGTGC	CCGCATACACAC	#		#	2	#		#		****	#		#	5	#		#	
6	85179387	Heterozygous	Homozygous	Wild type	Wild type	AAGCAGAGACAT	TGGGGGGGGGGG	#	homopolymer	
6	85199972	Homozygous	Homozygous	Homozygous	Heterozygous	ATATCTTGACAG	GAAAAAAAAAAA	#	homopolymer	
6	85533720	Wild type	Heterozygous	Heterozygous	Wild type	GGGAACGGAGTG	GCCCCCCCCCCC	#	homopolymer	
6	86083071	Wild type	Wild type	Heterozygous	Wild type	GTCCTTTCTCAG	GCCCCCCCCCCC	#	homopolymer	
6	87883386	Wild type	Heterozygous	Wild type	Wild type	CTCCCTCCCCCC	CTTCTTCCTCTC	#	homopolymer	
6	88537788	Heterozygous	Wild type	Wild type	Wild type	AATCAAAACCAG	GAAAAAAAAAAT	#	homopolymer	
6	89953739	Heterozygous	Homozygous	Homozygous	Heterozygous	AGTTACTGGAAC	CAGGGTCAACTG	#	-5	#		#	1 2	#		****	#	-8	#		#	-2 -1	#	
6	89988397	Homozygous	Heterozygous	Heterozygous	Heterozygous	TGTCTTGTTTTC	CCCATCTATGGT	#		#	2 3	#	8	#		****	#		#	5 6	#	5	#	
6	93142369	Heterozygous	Wild type	Homozygous	Heterozygous	CAGTTATGATTC	CAAAAAAAAAAA	#	homopolymer	
6	93287300	Wild type	Wild type	Wild type	Heterozygous	GCTGAACATAGC	CAAAAAAAAAAA	#	homopolymer	
6	94080632	Homozygous	Homozygous	Heterozygous	Heterozygous	GGGGGACTGGCC	CTTTACGTTTTG	#	-12 -11 -10 -9 -4	#		#		#	1	****	#	-15 -14 -13 -12 -7	#		#		#	4	
6	94551531	Wild type	Wild type	Wild type	Heterozygous	TTTCTTTCTTTC	CTTTTTTTTTTT	#	homopolymer	
6	96091156	Heterozygous	Homozygous	Homozygous	Heterozygous	AAAGCAATACAG	GAAAAAAAAAAA	#	homopolymer	
6	97445883	Heterozygous	Homozygous	Homozygous	Homozygous	GAGCACTGGATG	GCCTTTCAGGGG	#	-5	#	3	#	7 8 9	#		****	#	-8	#	6	#	4 5 6	#	
6	97505081	Heterozygous	Heterozygous	Wild type	Heterozygous	TTTTTTTGTTTG	GTTTTTTTTTTT	#	homopolymer	
6	98385501	Wild type	Heterozygous	Wild type	Wild type	ATGGACTTCCCA	ACCCCCCCACCC	#	homopolymer	
6	98730137	Heterozygous	Homozygous	Homozygous	Homozygous	AATCCCAACAGT	TGGGGGAGGTGG	#	homopolymer	
6	98733425	Wild type	Heterozygous	Heterozygous	Heterozygous	CACATACCCATA	ACCATACACATA	#		#	3	#		#	-3 -2	****	#		#	6	#		#	0 1	
6	99170980	Homozygous	Homozygous	Homozygous	Homozygous	CTCCATTTATTT	TAAAAAAAAAAA	#	homopolymer	
6	100092799	Homozygous	Homozygous	Homozygous	Homozygous	CATGGATGAGCT	TCCCCAGCTCCT	#	-9	#	3 4 5 11	#		#		****	#	-12	#	6 7 8 14	#		#	
6	100098232	Heterozygous	Homozygous	Homozygous	Homozygous	CAAATGTCCACT	TGGGGGGCAAGG	#	homopolymer	
6	100273326	Homozygous	Heterozygous	Homozygous	Heterozygous	AACAACTTAAAC	CTTTTTTTTTTT	#	homopolymer	
6	100576192	Wild type	Heterozygous	Heterozygous	Heterozygous	AACTGATACTGG	GCCCCCCCCCCC	#	homopolymer	
6	101277937	Wild type	Homozygous	Wild type	Wild type	CCCTCCCTCCCT	TCCCCTCCCTCT	#		#	3 4 5 8 9	#		#	-9 -8 -5 -4 -1 0	****	#		#	6 7 8 11 12	#		#	-6 -5 -2 -1 2 3	
6	101395286	Wild type	Homozygous	Wild type	Wild type	TTTTCTTTCAAC	CTTTTTTTTTTT	#	homopolymer	
6	101498596	Heterozygous	Heterozygous	Heterozygous	Heterozygous	AAGGAAGGAAGG	GAGGAAGGAAGG	#	-10 -6 -2	#		#	1 5 9	#		****	#	-13 -9 -5	#		#	-2 2 6	#	
6	101764429	Homozygous	Heterozygous	Homozygous	Homozygous	CAGGATCTGACC	CTTTTTTTTTTT	#	homopolymer	
6	101773838	Heterozygous	Wild type	Wild type	Homozygous	AAAAACAAGTTC	CAAAAAAAAAAA	#	homopolymer	
6	102052854	Homozygous	Homozygous	Homozygous	Homozygous	AGGCAGAGGTGA	AAGATGGCTTTT	#	-11 -5	#		#	4	#		****	#	-14 -8	#		#	1	#	
6	104663580	Wild type	Wild type	Heterozygous	Wild type	TATTCTATTGAG	GTTTTTTTTTTA	#	homopolymer	
6	106029713	Homozygous	Heterozygous	Homozygous	Homozygous	CTGTGGAAATGC	CTTTTTTTTTTT	#	homopolymer	
6	106128989	Heterozygous	Heterozygous	Wild type	Heterozygous	TGTTTAAGATAG	GTTTTTTTTTTC	#	homopolymer	
6	106642352	Wild type	Wild type	Heterozygous	Wild type	TCTACCTGCTCA	ATTTTTTTTTTT	#	homopolymer	
6	106839261	Homozygous	Heterozygous	Homozygous	Homozygous	TTTCTTGGTTTG	GTTTTTTTTTTT	#	homopolymer	
6	106932055	Wild type	Wild type	Heterozygous	Wild type	ACCTCCCCTAAT	TGGGGGGGGGGG	#	homopolymer	
6	107586051	Heterozygous	Heterozygous	Wild type	Heterozygous	CTAATTATCTTG	GTTTTTTTTTTT	#	homopolymer	
6	107602516	Homozygous	Homozygous	Homozygous	Homozygous	CAGGGAACTAGA	AGTGAATGCACA	#	-10 -9	#		#		#		****	#	-13 -12	#		#		#	
6	107800693	Heterozygous	Homozygous	Wild type	Heterozygous	GTTCTGTGATCC	CAAAAAAAAAAA	#	homopolymer	
6	108238699	Homozygous	Homozygous	Homozygous	Homozygous	GAGGACCCCCCT	TCCCCCCAGCCC	#	homopolymer	
6	108396940	Heterozygous	Wild type	Wild type	Wild type	ATCAAGAAAATG	GCCCCCCCCCCC	#	homopolymer	
6	108434493	Heterozygous	Wild type	Wild type	Wild type	GAAAAGGGAGAG	GTTTTTTTTTTT	#	homopolymer	
6	108944469	Heterozygous	Homozygous	Wild type	Wild type	CTTCTGTATAAT	TCCCCCCCCCCT	#	homopolymer	
6	109549497	Heterozygous	Homozygous	Homozygous	Homozygous	AGAGCAAGAGAG	GCCAAGAGGGGT	#		#	3	#	6 7 8	#		****	#		#	6	#	3 4 5	#	
6	109683120	Wild type	Homozygous	Homozygous	Homozygous	GAATATGGTCTA	ATTTTTTTTTCC	#	homopolymer	
6	109961618	Heterozygous	Heterozygous	Heterozygous	Wild type	TTCTATCTGAAG	GTTTTTTTTTTT	#	homopolymer	
6	110501060	Wild type	Heterozygous	Wild type	Wild type	ATGGCTGAGATT	TAAAAAAAAAAA	#	homopolymer	
6	110509879	Heterozygous	Homozygous	Wild type	Wild type	AATAAAAAATGG	GAAAAAAAAAAA	#	homopolymer	
6	110513404	Wild type	Homozygous	Heterozygous	Wild type	CTCTTTCAGCTA	ATTTTTTTGGGG	#	homopolymer	
6	112208176	Homozygous	Heterozygous	Wild type	Wild type	TTTTGACTGTTA	ACCCCCCCCCCC	#	homopolymer	
6	112965768	Homozygous	Homozygous	Homozygous	Homozygous	AGGGCATCGGAT	TCCCCCTGGGAC	#	homopolymer	
6	113006483	Homozygous	Heterozygous	Homozygous	Homozygous	TTATAAAGATTT	TAAAAAAAAAAA	#	homopolymer	
6	113526914	Homozygous	Heterozygous	Wild type	Heterozygous	GAATCTGTTTTG	GTTTTTTTTTCT	#	homopolymer	
6	113652226	Wild type	Homozygous	Wild type	Wild type	GTGTGAACACAC	CTGTGTGACCGC	#		#	10	#		#		****	#		#	13	#		#	
6	114923456	Heterozygous	Heterozygous	Heterozygous	Homozygous	CAGCTTCCGTGT	TCCCCCCCCCCC	#	homopolymer	
6	116257467	Wild type	Homozygous	Homozygous	Heterozygous	TAAACTTGTGGG	GTTTTTTTTTTT	#	homopolymer	
6	116354397	Wild type	Heterozygous	Wild type	Wild type	TCTCGAAAAACC	CAAAAAAAAAAA	#	homopolymer	
6	116507027	Homozygous	Homozygous	Homozygous	Homozygous	AATCCCATTTTG	GAAAAAAAAAAA	#	homopolymer	
6	117718867	Wild type	Heterozygous	Wild type	Wild type	CACATTCTGTAT	TAAAAAAAAAAA	#	homopolymer	
6	118206307	Homozygous	Homozygous	Homozygous	Homozygous	GTGTTCTCTTAT	TCCCAAAGCCAT	#		#	3 4 10	#		#		****	#		#	6 7 13	#		#	
6	118318231	Homozygous	Homozygous	Homozygous	Heterozygous	AAGCAATTGGGG	GAAAAAAAAAAA	#	homopolymer	
6	118767742	Homozygous	Homozygous	Homozygous	Homozygous	GCTGTTTCTAGG	GAGTGGCCATAA	#	-2	#	8	#	3	#		****	#	-5	#	11	#	0	#	
6	119473543	Homozygous	Homozygous	Homozygous	Homozygous	GAATATGGAATT	TCCTGATGGTTA	#	-6	#	3	#	6	#		****	#	-9	#	6	#	3	#	
6	119501437	Wild type	Wild type	Wild type	Heterozygous	TTCCCTCCCTCC	CTTTTCTTCCCT	#		#	10 11	#		#	-7 -6 -3 -2 1	****	#		#	13 14	#		#	-4 -3 0 1 4	
6	119696759	Homozygous	Homozygous	Wild type	Wild type	AGTTAAAAAAAG	GAAAAAAAAAAA	#	homopolymer	
6	119945518	Homozygous	Homozygous	Homozygous	Homozygous	TCTCATACCTAC	CATTCTTTTTCT	#		#		#		#	-2	****	#		#		#		#	1	
6	120058945	Heterozygous	Homozygous	Homozygous	Heterozygous	AACCCTGTCTCG	GAAAAAACCAAA	#	homopolymer	
6	120165667	Wild type	Heterozygous	Wild type	Wild type	GCTCTCCTTCTC	CTTTTTTTTTTT	#	homopolymer	
6	120459779	Homozygous	Homozygous	Homozygous	Homozygous	GCTGGTTTTGTT	TGACTTTTGTAT	#	-9	#		#		#		****	#	-12	#		#		#	
6	120638817	Homozygous	Heterozygous	Heterozygous	Homozygous	AATTGTTTAAAA	ATTTGTACATTT	#		#		#		#		****	#		#		#		#	
6	120692794	Homozygous	Homozygous	Homozygous	Heterozygous	GTCTTTTTTAGT	TCACCCTGCTAT	#		#	5 6	#		#		****	#		#	8 9	#		#	
6	120749454	Homozygous	Homozygous	Heterozygous	Homozygous	ATGAATAATAAT	TAAAAAAAAATT	#	homopolymer	
6	120750155	Wild type	Heterozygous	Wild type	Wild type	TCCCTGATAACA	ACCCCCCCCCCC	#	homopolymer	
6	120823029	Wild type	Homozygous	Heterozygous	Wild type	TTCCTTTGTTTC	CTTTTCTTCCTT	#		#	10	#		#	-7	****	#		#	13	#		#	-4	
6	121096699	Homozygous	Homozygous	Homozygous	Homozygous	GGACTCCCGGGT	TCCCAGGGGAAC	#	-12 -4 -3	#	3 4	#	4 5 6	#	-4 -3	****	#	-15 -7 -6	#	6 7	#	1 2 3	#	-1 0	
6	121150166	Homozygous	Homozygous	Homozygous	Heterozygous	TTTAACTCAGTT	TCCCCCGGGTTG	#	homopolymer	
6	123247040	Heterozygous	Wild type	Wild type	Wild type	TTTTGCTCAGTC	CTTTTTTTTTTT	#	homopolymer	
6	123318370	Homozygous	Heterozygous	Wild type	Wild type	CTTTTTCTTTTC	CTTTTTTTTTTT	#	homopolymer	
6	124576052	Wild type	Heterozygous	Wild type	Wild type	ACAGAAAGAGAC	CGGGGGGGGGGG	#	homopolymer	
6	124964167	Heterozygous	Wild type	Wild type	Wild type	AACCCTGTCCTG	GAAAAAAAAAAA	#	homopolymer	
6	125127514	Heterozygous	Wild type	Wild type	Wild type	ACCCTGTCTCTT	TAAAAAAAAAAA	#	homopolymer	
6	126546522	Heterozygous	Homozygous	Homozygous	Homozygous	GCCTGAGTACAA	ACACCCTCCTAG	#		#	5 6 9	#		#	-8	****	#		#	8 9 12	#		#	-5	
6	126643443	Homozygous	Homozygous	Homozygous	Homozygous	GGACCCAAGCGG	GCCCCCCCCACC	#	homopolymer	
6	126669429	Homozygous	Homozygous	Homozygous	Homozygous	CAAGGATAGGGT	TCCCCCCCCCCA	#	homopolymer	
6	127366355	Wild type	Heterozygous	Wild type	Wild type	ATTTAGTTATCC	CTTTTTTTTGTG	#	homopolymer	
6	128070963	Wild type	Heterozygous	Wild type	Heterozygous	ACAGATTGAACT	TGGGGGGGGGGG	#	homopolymer	
6	130064213	Homozygous	Homozygous	Homozygous	Homozygous	ACTTTCATCTTA	ACTGGGAATGGT	#		#		#	2 3 8	#		****	#		#		#	-1 0 5	#	
6	131940344	Wild type	Wild type	Wild type	Heterozygous	TTTTTTGTTTTG	GTTTTTTTTTTT	#	homopolymer	
6	133949275	Wild type	Wild type	Wild type	Heterozygous	AATGCTATCCCG	GAAGTCCCCCAT	#		#	7 8 9 10	#		#	-1 0	****	#		#	10 11 12 13	#		#	2 3	
6	134636934	Heterozygous	Heterozygous	Heterozygous	Wild type	AAAAATAAAAAC	CAAAAAAAAAAA	#	homopolymer	
6	134978422	Wild type	Heterozygous	Heterozygous	Wild type	GAGAGAGAGAGA	AGTGGTGGTAGT	#		#		#	2 5	#		****	#		#		#	-1 2	#	
6	135538764	Homozygous	Homozygous	Homozygous	Homozygous	GTTTTAGGGGAG	GAAAAAAAAAAG	#	homopolymer	
6	137797559	Heterozygous	Homozygous	Heterozygous	Heterozygous	CTTTACAACCGT	TCCCCCCCCCCC	#	homopolymer	
6	138431334	Homozygous	Homozygous	Homozygous	Homozygous	GACATAAAATGG	GTTTTTTTTTTT	#	homopolymer	
6	140341302	Homozygous	Homozygous	Homozygous	Homozygous	AGTCTACCATGG	GCCCGAAGGGTC	#	-2	#	3 4	#	6 7	#	-3	****	#	-5	#	6 7	#	3 4	#	0	
6	140352728	Homozygous	Homozygous	Heterozygous	Homozygous	AGAAGACTTGGG	GTTTTTTTTTTT	#	homopolymer	
6	140793994	Heterozygous	Heterozygous	Wild type	Heterozygous	GTGCTGCTTGGT	TCCCCCCCCCCC	#	homopolymer	
6	141164147	Homozygous	Homozygous	Heterozygous	Homozygous	AGTAACAGAGGG	GAAAAAAAACAC	#	homopolymer	
6	142789895	Wild type	Wild type	Heterozygous	Wild type	ACATAGTGGGGC	CGGGGGGGGCTT	#	homopolymer	
6	142932570	Homozygous	Homozygous	Homozygous	Homozygous	ACTCAGTTGGAT	TCCAGCTTTTCT	#	-4	#	3	#		#		****	#	-7	#	6	#		#	
6	143117363	Wild type	Wild type	Heterozygous	Wild type	GGGGCGGGGGGT	TGGGGGGGGTGG	#	homopolymer	
6	144467107	Wild type	Wild type	Wild type	Heterozygous	TGTTTCTCTTGG	GAAAAAAAAAAA	#	homopolymer	
6	144750803	Wild type	Heterozygous	Wild type	Wild type	TCAAGGACAGTG	GCCCCCCCCCCA	#	homopolymer	
6	149103089	Homozygous	Heterozygous	Homozygous	Homozygous	GTGTGTGTGTGT	TGGGGGGGGGGG	#	homopolymer	
6	149149315	Homozygous	Homozygous	Homozygous	Wild type	CTCCCAAGTGCT	TGGATTAAAGGC	#		#		#	0 8	#	-7 -6	****	#		#		#	-3 5	#	-4 -3	
6	149180535	Homozygous	Homozygous	Homozygous	Homozygous	TTCTGTTGGCTC	CAAAAAAAAAAA	#	homopolymer	
6	149403102	Homozygous	Homozygous	Homozygous	Homozygous	TGAATGATTATG	GAAAAAAAAAAA	#	homopolymer	
7	3138897	Homozygous	Homozygous	Homozygous	Heterozygous	CTCTTGTTCTCT	TGCGCCTGCTTG	#		#	6	#		#		****	#		#	9	#		#	
7	3173448	Homozygous	Homozygous	Wild type	Heterozygous	CACCTGCCTCGG	GCCCTCCCAAGT	#	-2	#	3 4 7 8	#		#	-7 -3	****	#	-5	#	6 7 10 11	#		#	-4 0	
7	3183342	Homozygous	Heterozygous	Homozygous	Homozygous	CCTCTGCCTCCC	CGAAAGTACTAT	#		#		#		#	-9 -3 0 1	****	#		#		#		#	-6 0 3 4	
7	3191705	Heterozygous	Heterozygous	Wild type	Heterozygous	CTCCCAAGTGCT	TGGGGATTAAAG	#		#		#	0 1 2	#	-7 -6	****	#		#		#	-3 -2 -1	#	-4 -3	
7	3194370	Homozygous	Homozygous	Homozygous	Homozygous	GCCTGCACGCTG	GACAAGGTCCCT	#		#	10 11	#	4	#	-8	****	#		#	13 14	#	1	#	-5	
7	3224227	Homozygous	Homozygous	Homozygous	Homozygous	CAATTCCCAGCA	ATACGACATGAT	#		#		#		#	-4 -3	****	#		#		#		#	-1 0	
7	3231996	Homozygous	Homozygous	Homozygous	Homozygous	CCATCTCTCCAG	GCCCCTTGAGGA	#		#	3 4 5	#	8	#	-9 -1	****	#		#	6 7 8	#	5	#	-6 2	
7	3232696	Homozygous	Homozygous	Homozygous	Homozygous	CTCCCAAGTACT	TGGGGATTATAG	#		#		#	0 1 2	#	-7 -6	****	#		#		#	-3 -2 -1	#	-4 -3	
7	3273431	Homozygous	Homozygous	Homozygous	Heterozygous	CATCGCCTGCTC	CATCCCCACAGG	#		#	5 6 7	#	9	#	-4	****	#		#	8 9 10	#	6	#	-1	
7	3293269	Heterozygous	Heterozygous	Homozygous	Homozygous	CTTTCTCCTTCC	CGGGTCCTCTGT	#		#	7	#	0 1	#	-3 1	****	#		#	10	#	-3 -2	#	0 4	
7	3579789	Heterozygous	Homozygous	Homozygous	Homozygous	CAATTGAGCAAG	GAAAAAAAAAAT	#	homopolymer	
7	4014748	Homozygous	Heterozygous	Homozygous	Homozygous	AGACTCTAAAGG	GCCCAGAAGCTC	#	-2	#	3 4	#		#		****	#	-5	#	6 7	#		#	
7	4438066	Heterozygous	Heterozygous	Homozygous	Homozygous	GACTCTGTCTGG	GAAAAAAAAAAA	#	homopolymer	
7	4486240	Homozygous	Homozygous	Homozygous	Homozygous	GGGCCACCAGGT	TGGGGAACAGAA	#	-12 -11 -3	#		#	0 1 2	#	-6 -3	****	#	-15 -14 -6	#		#	-3 -2 -1	#	-3 0	
7	4488461	Homozygous	Homozygous	Homozygous	Homozygous	GGGAGGGAGATA	AGGGCATGGCGG	#	-12 -11 -8 -7	#		#	0 1 6 9	#		****	#	-15 -14 -11 -10	#		#	-3 -2 3 6	#	
7	4605616	Homozygous	Homozygous	Homozygous	Homozygous	AGTACATCCAAG	GCCCTACAGCTG	#		#	3 4	#		#	-2	****	#		#	6 7	#		#	1	
7	4663263	Homozygous	Homozygous	Homozygous	Homozygous	TGATTCTCCCTT	TCCCCCGCTGGC	#	homopolymer	
7	4866929	Homozygous	Homozygous	Homozygous	Homozygous	TATGGTGGCTCA	AGGGCCGGTAAT	#	-9 -6	#	6	#	0 1 5	#		****	#	-12 -9	#	9	#	-3 -2 2	#	
7	4963575	Homozygous	Homozygous	Heterozygous	Homozygous	AGAGGTCAGATG	GCCCCCCCCCCA	#	homopolymer	
7	5126683	Homozygous	Wild type	Wild type	Wild type	GGTAGTAGGAAA	ATTTTTTTTTTT	#	homopolymer	
7	6542034	Homozygous	Homozygous	Homozygous	Homozygous	GGCAGGCTTTGA	AGTCTCAGATAC	#	-12 -8	#		#		#		****	#	-15 -11	#		#		#	
7	6559824	Wild type	Wild type	Wild type	Heterozygous	AAACCCTGTCTC	CAAAAAAAAAAA	#	homopolymer	
7	7120350	Wild type	Wild type	Wild type	Heterozygous	AAGGGGAAAATG	GAAAAAAAAAAG	#	homopolymer	
7	10575913	Homozygous	Homozygous	Wild type	Homozygous	TGTCTTGGACTC	CTTTTTTTTTTT	#	homopolymer	
7	11725283	Homozygous	Homozygous	Homozygous	Homozygous	AGAGCCAGACTG	GCCCCCAACCTC	#	homopolymer	
7	12219019	Heterozygous	Wild type	Wild type	Wild type	AACAACAACAAC	CAAAAAAAAAAA	#	homopolymer	
7	12413421	Homozygous	Homozygous	Homozygous	Homozygous	ATTGAGGTTTTG	GTTTTGAGATAG	#	-7	#		#		#		****	#	-10	#		#		#	
7	12468450	Wild type	Heterozygous	Wild type	Wild type	GGTTGGTGACTT	TCCCCCACCATT	#	homopolymer	
7	12763903	Wild type	Wild type	Heterozygous	Wild type	AAAAACAAAAAC	CAAAAAAAAAAA	#	homopolymer	
7	13060370	Homozygous	Heterozygous	Homozygous	Homozygous	ACACCCGGCTGA	ATATGTTTTAAC	#	-6	#		#		#	-6 -5	****	#	-9	#		#		#	-3 -2	
7	13065445	Wild type	Homozygous	Wild type	Wild type	CTTTTGACCTCC	CTTTTTTCTTCT	#	homopolymer	
7	13214222	Homozygous	Homozygous	Homozygous	Homozygous	ATTAATAATGCA	ATTTTTTTTCAT	#	homopolymer	
7	13260898	Homozygous	Homozygous	Homozygous	Homozygous	AACACCCTCTGA	AGGGCTGCCTCT	#		#	9	#	0 1	#	-5 -4	****	#		#	12	#	-3 -2	#	-2 -1	
7	13278810	Homozygous	Homozygous	Homozygous	Homozygous	GCTACTCGCAGG	GCCCCCGCCCTT	#	homopolymer	
7	13291662	Homozygous	Homozygous	Homozygous	Homozygous	GACACTTTTGGG	GCCCTATTGCAA	#	-3 -2	#	3 4	#		#		****	#	-6 -5	#	6 7	#		#	
7	13291824	Homozygous	Homozygous	Homozygous	Homozygous	TCTTGCCCCTCA	ACCCCCTACTCA	#	homopolymer	
7	13296117	Homozygous	Homozygous	Homozygous	Homozygous	ATCTGTAGACAA	AGGGGGAAGTCC	#	homopolymer	
7	13305924	Homozygous	Homozygous	Homozygous	Homozygous	CTGGTTCGCCAG	GCCCCCTGTCTC	#	homopolymer	
7	13308298	Homozygous	Homozygous	Homozygous	Homozygous	CAGAGGAGAGTG	GTTTTTTTTTTT	#	homopolymer	
7	13321620	Homozygous	Homozygous	Homozygous	Homozygous	TGGTTTACCACA	AGGGAACCACTA	#	-11	#	8	#	0 1	#	-2	****	#	-14	#	11	#	-3 -2	#	1	
7	13344570	Homozygous	Homozygous	Homozygous	Heterozygous	CTAATCTCTCAT	TGGGGCTAGAGT	#		#		#	0 1 2	#		****	#		#		#	-3 -2 -1	#	
7	13345676	Wild type	Heterozygous	Heterozygous	Wild type	AGCTTAAAAACC	CTTTTTTTTTTT	#	homopolymer	
7	13346742	Heterozygous	Homozygous	Homozygous	Heterozygous	TATGTTTCTCTT	TGGGCTGACTGC	#		#		#	0 1	#		****	#		#		#	-3 -2	#	
7	13800064	Wild type	Homozygous	Wild type	Wild type	TGTCTTCAAATG	GAAAAAAAAAAA	#	homopolymer	
7	13938316	Wild type	Wild type	Heterozygous	Wild type	AAATATTAAGTT	TGCAGTTTGGAC	#		#		#	7	#		****	#		#		#	4	#	
7	15314981	Wild type	Heterozygous	Heterozygous	Wild type	TGTTCCCTCTTC	CTTTTTTTTTTT	#	homopolymer	
7	16472573	Wild type	Wild type	Wild type	Heterozygous	TGTGTGTGTGTT	TGGGGGGGGGGG	#	homopolymer	
7	16823397	Heterozygous	Homozygous	Heterozygous	Homozygous	CATTTACACTAA	ACCCCCCCCCCC	#	homopolymer	
7	16844547	Heterozygous	Wild type	Wild type	Wild type	CCTAGCAAGCAA	ACCCCCCCCCCC	#	homopolymer	
7	16845365	Heterozygous	Heterozygous	Wild type	Homozygous	GTCCCTCCAACA	ACCCCCCCCCCC	#	homopolymer	
7	17136603	Wild type	Wild type	Heterozygous	Wild type	GGGAAAGAACAC	CGGGGGGGGGGT	#	homopolymer	
7	17160837	Homozygous	Homozygous	Wild type	Wild type	CTCATAAAAACC	CAAAAAAAAAAA	#	homopolymer	
7	17698248	Heterozygous	Homozygous	Homozygous	Homozygous	ATAGTTTGTTTG	GTTTTTTTTTTT	#	homopolymer	
7	18178272	Homozygous	Homozygous	Homozygous	Homozygous	TTATGAGTCATT	TGGGGGGGGGGT	#	homopolymer	
7	18194351	Wild type	Wild type	Homozygous	Wild type	AATAATTTAATG	GAAAAAAAAAAA	#	homopolymer	
7	18255702	Heterozygous	Heterozygous	Heterozygous	Homozygous	ATAAACAAATTT	TAAAAAAAAAAA	#	homopolymer	
7	19310088	Homozygous	Homozygous	Homozygous	Homozygous	CTCCGGGACCCG	GCCCCCGCGCTT	#	homopolymer	
7	19409926	Heterozygous	Heterozygous	Heterozygous	Wild type	GACATGTGGCTG	GCCCCCCCCCCC	#	homopolymer	
7	19470692	Heterozygous	Heterozygous	Heterozygous	Homozygous	TCTTTTCTTTTC	CTTTTTTTTTTT	#	homopolymer	
7	19668289	Heterozygous	Wild type	Wild type	Wild type	GGGTGCTCTTAC	CTCTGCTGAGCC	#	-12 -11	#	12	#		#		****	#	-15 -14	#	15	#		#	
7	23425506	Homozygous	Homozygous	Homozygous	Homozygous	GATGACCTGGGC	CTTTAATTCCCA	#	-4 -3	#	10 11	#		#	-4	****	#	-7 -6	#	13 14	#		#	-1	
7	24486229	Heterozygous	Heterozygous	Wild type	Heterozygous	CTGGGTTTTGGA	ACCCCCTGTGTC	#	homopolymer	
7	24499668	Homozygous	Heterozygous	Heterozygous	Heterozygous	CTGTCTTAGGTA	ACCCCCCCCCCC	#	homopolymer	
7	24503049	Homozygous	Homozygous	Homozygous	Heterozygous	GAATACTATCAG	GAAAGCGGGGGA	#		#		#	5 6 7 8	#		****	#		#		#	2 3 4 5	#	
7	24543488	Homozygous	Homozygous	Homozygous	Homozygous	CCATGACAGAAG	GCACGGCCTTCC	#		#	8 12	#	3	#	-9	****	#		#	11 15	#	0	#	-6	
7	24547432	Homozygous	Heterozygous	Wild type	Wild type	TGGAAGCGCAAA	AGGGGGGGGGGG	#	homopolymer	
7	24565359	Homozygous	Heterozygous	Homozygous	Homozygous	ATGCAAAAATTG	GAAAAAAAAAAA	#	homopolymer	
7	24797431	Heterozygous	Homozygous	Homozygous	Homozygous	AAAAGAGCAAGC	CTTTTTTTTTTT	#	homopolymer	
7	24798295	Homozygous	Homozygous	Heterozygous	Homozygous	AACACAGGGAAA	AGGGGTACCCAT	#	-6 -5	#	9 10	#	0 1 2	#		****	#	-9 -8	#	12 13	#	-3 -2 -1	#	
7	24953406	Homozygous	Homozygous	Homozygous	Homozygous	CCCCCTTCTCCG	GCCAGGCCCCCC	#		#	3 8 9 10 11 12	#	3	#	-9 -8 -7 -6 0	****	#		#	6 11 12 13 14 15	#	0	#	-6 -5 -4 -3 3	
7	24966143	Homozygous	Homozygous	Homozygous	Homozygous	TTGAATCTGGGT	TCTCTGGAAGAG	#	-4 -3	#		#	4	#		****	#	-7 -6	#		#	1	#	
7	25007914	Homozygous	Homozygous	Homozygous	Homozygous	GCAGGTGTCTGA	AGGGGGGGGGGG	#	homopolymer	
7	25294377	Homozygous	Homozygous	Homozygous	Homozygous	TTCATGGCTATT	TGGGCCACTGAA	#	-7	#	6	#	0 1	#		****	#	-10	#	9	#	-3 -2	#	
7	25941191	Homozygous	Homozygous	Wild type	Wild type	ATCAGAAGATGG	GCCCTAGTCGGC	#	-2	#	3 4	#	8	#		****	#	-5	#	6 7	#	5	#	
7	25997362	Homozygous	Wild type	Heterozygous	Wild type	GTCCTCCATACA	ACCCCCCCACTC	#	homopolymer	
7	26229819	Homozygous	Heterozygous	Homozygous	Homozygous	TTCATTATTTGC	CTTTTTTGCTCC	#	homopolymer	
7	26778245	Homozygous	Homozygous	Homozygous	Homozygous	GTCCAGGTCCCC	CAAAACCAGGGA	#	-7	#	7	#	7 8	#	-7 -1 0 1	****	#	-10	#	10	#	4 5	#	-4 2 3 4	
7	27152653	Wild type	Heterozygous	Wild type	Wild type	TTTTTAATTGGC	CGGGGGGGGGGG	#	homopolymer	
7	27233339	Wild type	Heterozygous	Wild type	Wild type	CGTGGGCGGGCT	TGGGGGGGGGGG	#	homopolymer	
7	27265741	Homozygous	Homozygous	Heterozygous	Heterozygous	GGGACAGGCACT	TGGGAGGCAGTG	#	-12 -11 -6	#		#	0 1 4	#		****	#	-15 -14 -9	#		#	-3 -2 1	#	
7	27315143	Wild type	Homozygous	Homozygous	Homozygous	CTGACTGCTCTT	TCGAAGGTCCTG	#		#	10	#	4	#		****	#		#	13	#	1	#	
7	27426314	Homozygous	Homozygous	Homozygous	Homozygous	CAGTCACATAAG	GAAAAAGAAGCA	#	homopolymer	
7	27453956	Heterozygous	Homozygous	Homozygous	Homozygous	GACTTTTCTTAA	ATTTTTTTTTTT	#	homopolymer	
7	27511223	Homozygous	Heterozygous	Homozygous	Homozygous	GTCTGGACTTTC	CTTTTTTTTTTT	#	homopolymer	
7	27565960	Wild type	Homozygous	Homozygous	Homozygous	CCTTTTCTTTTC	CTTTTTTTTTTT	#	homopolymer	
7	27589533	Homozygous	Homozygous	Homozygous	Homozygous	TATTAGTCCCAA	AGGGATTACATT	#		#		#	0 1	#	-2 -1	****	#		#		#	-3 -2	#	1 2	
7	27620663	Homozygous	Homozygous	Homozygous	Homozygous	GCCTCTGTCTTG	GAAGTGTTTGGG	#		#		#	8 9	#	-8	****	#		#		#	5 6	#	-5	
7	31048629	Wild type	Homozygous	Heterozygous	Heterozygous	ATGGCTTTGTTG	GCCCCCCCCCCC	#	homopolymer	
7	31385760	Wild type	Heterozygous	Heterozygous	Wild type	GGTTAGCGAGAA	ATTTTTTTTTTC	#	homopolymer	
7	34426572	Heterozygous	Homozygous	Homozygous	Homozygous	TTTTTTTAAAAG	GTTTTTTTTTTT	#	homopolymer	
7	35634883	Homozygous	Homozygous	Homozygous	Homozygous	TGCTCTTCCGAA	AGTCCTGAGTTC	#		#	5	#		#	-2	****	#		#	8	#		#	1	
7	36088133	Wild type	Heterozygous	Wild type	Wild type	GCTAGAGCTATT	TGGGGGGGGGGT	#	homopolymer	
7	36136353	Heterozygous	Homozygous	Homozygous	Heterozygous	GAGGAAAGCCTT	TGGGGGGGGGAT	#	homopolymer	
7	36183518	Homozygous	Homozygous	Homozygous	Homozygous	CTGGCCTAGAAT	TCCCCCCAGTGA	#	homopolymer	
7	36221686	Homozygous	Homozygous	Homozygous	Homozygous	GGATTGGGTAGA	ATTTTTTTTTTT	#	homopolymer	
7	36232688	Homozygous	Homozygous	Homozygous	Homozygous	GGAAAGCACGCA	AGGGGGGTGTCT	#	homopolymer	
7	36877673	Wild type	Wild type	Heterozygous	Wild type	TGGTGAGGGGTC	CTTTTTTTTTTT	#	homopolymer	
7	37628958	Homozygous	Homozygous	Homozygous	Homozygous	CCTGATTAATCA	ATTTTTTACACT	#	homopolymer	
7	37822489	Homozygous	Homozygous	Homozygous	Heterozygous	CATCCACCCATC	CTTCAATCCATT	#		#	9	#		#	-6 -3 -2	****	#		#	12	#		#	-3 0 1	
7	37930396	Heterozygous	Wild type	Wild type	Wild type	GAGGAAGGGTGC	CAAAGCAGATGC	#	-10 -6 -5	#		#		#		****	#	-13 -9 -8	#		#		#	
7	37951904	Homozygous	Heterozygous	Heterozygous	Homozygous	ATTATGAAGGAA	AGGGGGGAGGGG	#	homopolymer	
7	38016062	Wild type	Wild type	Wild type	Heterozygous	AACAAAAAAAAA	AGGGGGGGGGTA	#	homopolymer	
7	38054707	Homozygous	Homozygous	Heterozygous	Homozygous	CACCAGCTGGGG	GCCCCCAGTTTG	#	homopolymer	
7	38194783	Homozygous	Homozygous	Homozygous	Heterozygous	TTAATGGAGCTG	GCCCCCCCGCTG	#	homopolymer	
7	39827020	Homozygous	Homozygous	Homozygous	Homozygous	GACTCAAGCCAA	ACCTTGCTACAG	#		#	3	#		#	-1	****	#		#	6	#		#	2	
7	40088113	Wild type	Heterozygous	Heterozygous	Heterozygous	AAGGGATGAATG	GTTTTTTTTTTT	#	homopolymer	
7	40755333	Wild type	Wild type	Wild type	Heterozygous	ACTGTGGGATGA	ACCCCCCCCCCA	#	homopolymer	
7	41497629	Homozygous	Homozygous	Homozygous	Homozygous	CAGTACAAACTA	ACCCATATGATG	#		#	3 4	#		#		****	#		#	6 7	#		#	
7	41566548	Heterozygous	Homozygous	Wild type	Homozygous	TCTCTAAAAGCC	CAAAAAAAAACA	#	homopolymer	
7	41925411	Wild type	Wild type	Heterozygous	Wild type	GAAATCAAATAC	CAAAAAAAAAAA	#	homopolymer	
7	42346088	Wild type	Heterozygous	Wild type	Wild type	ATTTTGGTTGAG	GAAAAAAAAAAA	#	homopolymer	
7	43294830	Heterozygous	Homozygous	Wild type	Heterozygous	TCAGTCTATGGC	CAAAAAAAAAAA	#	homopolymer	
7	43705305	Heterozygous	Homozygous	Homozygous	Heterozygous	CTTCCCCTCCCT	TCCCCCCCCCTC	#	homopolymer	
7	44243340	Wild type	Wild type	Wild type	Heterozygous	GTTTTGGATGGG	GTTTTTTTTTTT	#	homopolymer	
7	44446893	Homozygous	Homozygous	Homozygous	Homozygous	ACACAACAAAAG	GAAAAAAAAAAA	#	homopolymer	
7	46162391	Homozygous	Homozygous	Homozygous	Homozygous	ATTAGATCCTGG	GAATAGAGCCCA	#	-2	#	10 11	#		#	-2	****	#	-5	#	13 14	#		#	1	
7	46474486	Homozygous	Homozygous	Homozygous	Homozygous	CAAGCAGAACTT	TCCCCCTGGGCC	#	homopolymer	
7	46630563	Homozygous	Homozygous	Homozygous	Homozygous	ATACTAGGCTTT	TCCCCCAGCCCC	#	homopolymer	
7	46660920	Homozygous	Homozygous	Homozygous	Homozygous	TTTTCTTTAAAA	AGTTTATTGGTT	#		#		#	7	#		****	#		#		#	4	#	
7	46880518	Wild type	Heterozygous	Wild type	Heterozygous	GCTAGAGCAGTG	GTTTTTTTTTTT	#	homopolymer	
7	47008620	Heterozygous	Homozygous	Wild type	Heterozygous	GGTGGGGTGGGA	AGGGGGGGGGGT	#	homopolymer	
7	47039183	Heterozygous	Heterozygous	Heterozygous	Heterozygous	GCAGCAAAGCAC	CTTTTTTTTTTT	#	homopolymer	
7	47075666	Wild type	Wild type	Heterozygous	Heterozygous	TTTTTTTTTTTG	GTTTTTTTTTTT	#	homopolymer	
7	47754266	Homozygous	Homozygous	Homozygous	Heterozygous	TTGTGAAGGGGG	GAAAAAAAAACA	#	homopolymer	
7	48670646	Wild type	Wild type	Wild type	Heterozygous	AGCACAGACACA	ATTTTTTTTTTG	#	homopolymer	
7	48933291	Wild type	Homozygous	Wild type	Wild type	GGCACCCAGCTG	GCCCCCCCCCCC	#	homopolymer	
7	49062422	Homozygous	Homozygous	Homozygous	Homozygous	GTTGACTCGAGG	GTTGAAAAGTCA	#	-2	#		#		#		****	#	-5	#		#		#	
7	49266543	Wild type	Wild type	Heterozygous	Wild type	GGGAGAGATTCA	ACCCCCCCCCCC	#	homopolymer	
7	49357592	Homozygous	Heterozygous	Homozygous	Heterozygous	AATGGCCTCCTG	GCCCATGTGCCA	#	-9	#	3 4 11	#		#	-4 -1	****	#	-12	#	6 7 14	#		#	-1 2	
7	49790632	Homozygous	Homozygous	Homozygous	Heterozygous	ACTTAGTGACCA	ACCGCCATCCCC	#		#	3 6 10 11 12	#		#	0	****	#		#	6 9 13 14 15	#		#	3	
7	50920711	Heterozygous	Heterozygous	Homozygous	Homozygous	TTTTTTCTTTTC	CTTTTTTTTTTT	#	homopolymer	
7	51112460	Heterozygous	Heterozygous	Homozygous	Homozygous	TACAAATTAAAC	CAAAAAAAAAAA	#	homopolymer	
7	51312885	Wild type	Homozygous	Homozygous	Heterozygous	AAATACCTAATT	TAAAAAAAAAAT	#	homopolymer	
7	52837789	Heterozygous	Homozygous	Homozygous	Homozygous	TCCTCTTGTTGA	AGGGGGGGTCAT	#	homopolymer	
7	53515125	Homozygous	Heterozygous	Heterozygous	Homozygous	ACAAAGCAGAGA	ATTTTTTTTTTC	#	homopolymer	
7	53683629	Homozygous	Homozygous	Homozygous	Homozygous	AATCCAATAACA	ACCCCCCCCCAT	#	homopolymer	
7	53688690	Homozygous	Homozygous	Homozygous	Homozygous	GCTATGAGCTCT	TCCCAAGGGACC	#		#	3 4 12	#	5 6	#		****	#		#	6 7 15	#	2 3	#	
7	53861906	Wild type	Wild type	Wild type	Heterozygous	AGATGGGTAAAG	GAAAAAAAAAAA	#	homopolymer	
7	53933455	Heterozygous	Homozygous	Homozygous	Homozygous	AAAGCTGATAGA	ATTTTTTTTTTC	#	homopolymer	
7	53971490	Homozygous	Homozygous	Homozygous	Wild type	AAACCCTGTCTC	CAAAAAAAAAAA	#	homopolymer	
7	54198309	Homozygous	Homozygous	Heterozygous	Homozygous	CAGAGAATAGAG	GAAAAAAAAAAA	#	homopolymer	
7	54466413	Wild type	Heterozygous	Wild type	Wild type	GTGTGTGTGTGG	GTTTTTTTTTTT	#	homopolymer	
7	55010923	Heterozygous	Wild type	Wild type	Wild type	GATCCACAATTG	GAAAAAAAAAAA	#	homopolymer	
7	55189533	Homozygous	Homozygous	Homozygous	Homozygous	GCATAGTGTAGT	TAAAAAAAAAAA	#	homopolymer	
7	55191514	Homozygous	Homozygous	Homozygous	Homozygous	AGCATTGGTATT	TAAAAAAAAAAA	#	homopolymer	
7	55223440	Homozygous	Homozygous	Heterozygous	Homozygous	ATTTTTCACTGA	ATTAACATGAGA	#		#		#		#		****	#		#		#		#	
7	55421983	Homozygous	Homozygous	Wild type	Wild type	TTTTCAGTATAA	ATCTTAGATGCT	#		#		#		#		****	#		#		#		#	
7	55606768	Heterozygous	Homozygous	Heterozygous	Heterozygous	AAAAATGGAAAG	GAAAAAAAAAGA	#	homopolymer	
7	55785487	Heterozygous	Homozygous	Wild type	Homozygous	TAATAAAAATGG	GAAAAAAAAAAA	#	homopolymer	
7	56090115	Homozygous	Homozygous	Homozygous	Homozygous	TAACAGTTCAAA	ATTTTTTTTTTT	#	homopolymer	
7	56711036	Heterozygous	Homozygous	Homozygous	Homozygous	GACACAGTGTTT	TGGGGGGTGGAG	#	homopolymer	
7	56907307	Homozygous	Heterozygous	Homozygous	Homozygous	TCAGTTAAAATT	TCCTCAGCACTA	#		#	3	#		#		****	#		#	6	#		#	
7	57073654	Homozygous	Homozygous	Heterozygous	Homozygous	AGCATTGTATCT	TGGGGATGTGCT	#		#		#	0 1 2	#		****	#		#		#	-3 -2 -1	#	
7	57621231	Homozygous	Homozygous	Homozygous	Homozygous	CAAAAAATTATT	TGGGTTATTCCC	#		#	11 12	#	0 1	#		****	#		#	14 15	#	-3 -2	#	
7	57833700	Homozygous	Homozygous	Homozygous	Homozygous	AAAGCAACAATT	TAAAAAAAAAAA	#	homopolymer	
7	58439117	Wild type	Homozygous	Wild type	Heterozygous	CCCCCATACCCT	TCCCCCCCCCCA	#	homopolymer	
7	58624550	Homozygous	Homozygous	Heterozygous	Homozygous	CCGCGTATACTC	CTTTTTTTTTTT	#	homopolymer	
7	60094194	Homozygous	Homozygous	Wild type	Homozygous	AAGACTCAATAC	CAAAAAAAAAAA	#	homopolymer	
7	60531036	Wild type	Wild type	Heterozygous	Wild type	GGCTACAAAGTC	CTTTTTTTTTTT	#	homopolymer	
7	60941762	Homozygous	Heterozygous	Homozygous	Homozygous	TAGTGATGATCA	ATTTTTTTGTTA	#	homopolymer	
7	62384457	Heterozygous	Wild type	Wild type	Wild type	ACAAAAAAAACC	CAAAAAAAAAAA	#	homopolymer	
7	63235580	Wild type	Heterozygous	Wild type	Wild type	AAAAATATTGTT	TGGGGGGGGGGG	#	homopolymer	
7	64502626	Wild type	Wild type	Homozygous	Wild type	TATTATTGCGTT	TGGGGGGGGGGT	#	homopolymer	
7	65575263	Wild type	Heterozygous	Homozygous	Heterozygous	GACCTCAAAGCA	ACCCCCCCCCCT	#	homopolymer	
7	66580214	Wild type	Wild type	Heterozygous	Wild type	GGGGGTGGGGGT	TGGGGGGTGGGG	#	homopolymer	
7	66605897	Heterozygous	Heterozygous	Heterozygous	Heterozygous	TCACCATTGACC	CAAAAAAAAAAA	#	homopolymer	
7	67178146	Homozygous	Homozygous	Homozygous	Homozygous	GAGGGAGAAAGT	TCCCCAAGATCA	#	-10 -9	#	3 4 5	#		#		****	#	-13 -12	#	6 7 8	#		#	
7	67324062	Wild type	Wild type	Heterozygous	Homozygous	GGAAAACAATTG	GTTTTGTCCTCT	#	-12	#	9	#		#		****	#	-15	#	12	#		#	
7	67432495	Wild type	Wild type	Wild type	Heterozygous	GGACCCCTGGGG	GAAGGAGGGAGG	#	-12 -4 -3 -2	#		#	2 5 6 9	#	-6 -5 -4	****	#	-15 -7 -6 -5	#		#	-1 2 3 6	#	-3 -2 -1	
7	67432555	Homozygous	Homozygous	Wild type	Homozygous	GAGACATACTAA	ACCAATGGTGAT	#		#	3	#	5	#		****	#		#	6	#	2	#	
7	67534399	Wild type	Heterozygous	Homozygous	Wild type	AAAGAAAGAAAG	GAAAAAGGGAGG	#	homopolymer	
7	67630285	Homozygous	Wild type	Homozygous	Homozygous	CTAAGGCATAAA	ATTTTTTTTGAA	#	homopolymer	
7	67984338	Homozygous	Homozygous	Homozygous	Homozygous	AAAGCCTCAAAC	CTTTTTTTTTTT	#	homopolymer	
7	68263233	Wild type	Homozygous	Wild type	Homozygous	TCTTTTCTTTTC	CTTTTTTTTTTT	#	homopolymer	
7	68359548	Homozygous	Homozygous	Homozygous	Homozygous	GAATGCCAACTT	TAAAAAAATACA	#	homopolymer	
7	68360529	Heterozygous	Homozygous	Homozygous	Homozygous	GGTACACGGCTT	TCCTCACACGCA	#	-12 -5	#	3	#		#		****	#	-15 -8	#	6	#		#	
7	68693030	Homozygous	Homozygous	Homozygous	Homozygous	CAGAGGATGCTT	TGCTCTGTCCAG	#	-8	#	10	#		#		****	#	-11	#	13	#		#	
7	68693457	Homozygous	Homozygous	Homozygous	Homozygous	TCACAGCGCAGA	ACTACTTATCCG	#		#	11	#		#		****	#		#	14	#		#	
7	68703228	Homozygous	Heterozygous	Homozygous	Homozygous	CTATGGGGTTGC	CAAACTCTCAGC	#	-8 -7 -6	#		#		#		****	#	-11 -10 -9	#		#		#	
7	68782678	Wild type	Homozygous	Wild type	Wild type	GTGGGTGGGTAA	AGGGGACTTTTG	#	-10 -9 -6 -5	#		#	0 1 2	#		****	#	-13 -12 -9 -8	#		#	-3 -2 -1	#	
7	68782951	Homozygous	Homozygous	Homozygous	Homozygous	ACATGAGCTTAC	CAATTAAAAAGC	#		#		#		#		****	#		#		#		#	
7	68785406	Heterozygous	Homozygous	Heterozygous	Heterozygous	GTGTTTGGAGTT	TGGGGGGGAATT	#	homopolymer	
7	69713544	Homozygous	Homozygous	Homozygous	Homozygous	GACAGCCAAGCC	CTTGCCGTGGGG	#		#	6	#	7 8 9	#	-4 1	****	#		#	9	#	4 5 6	#	-1 4	
7	70235935	Wild type	Homozygous	Wild type	Wild type	AAGTAACCAGTA	ACCCCCCCCCCC	#	homopolymer	
7	70437343	Homozygous	Homozygous	Wild type	Homozygous	GTGTATCACTGT	TGGGGGGGGGGG	#	homopolymer	
7	71088333	Heterozygous	Homozygous	Wild type	Homozygous	GGTATGGGGGAC	CTTTTTGTGATA	#	homopolymer	
7	72448901	Homozygous	Homozygous	Homozygous	Homozygous	TGGATTTTAACA	ATTTTTTTTTTT	#	homopolymer	
7	73605371	Homozygous	Homozygous	Homozygous	Heterozygous	TTAGTTGAGGAG	GAAATAGTTGGA	#	-4	#		#	8	#		****	#	-7	#		#	5	#	
7	74003496	Homozygous	Homozygous	Homozygous	Homozygous	CGTGCCCCAGCA	ACCCCCCCCCCA	#	homopolymer	
7	74048527	Homozygous	Homozygous	Homozygous	Homozygous	ACCATGAGCCAT	TGGGGGGTGGGA	#	homopolymer	
7	74557972	Wild type	Heterozygous	Wild type	Wild type	ATGCCAGGGTCA	ACCCCCCCCCCC	#	homopolymer	
7	74626653	Homozygous	Homozygous	Homozygous	Homozygous	ACAAGCCATTTC	CACATATGGCTT	#		#		#	6	#	-4	****	#		#		#	3	#	-1	
7	75202668	Heterozygous	Homozygous	Wild type	Heterozygous	TTTCTGAACTGA	ATTTTTTTTTTG	#	homopolymer	
7	75533872	Wild type	Wild type	Homozygous	Wild type	TCTTTTTACCTT	TGGGGGGGGGGG	#	homopolymer	
7	75629596	Homozygous	Homozygous	Wild type	Heterozygous	TTTTTCTGTTTC	CTTTTTTTTTTT	#	homopolymer	
7	76509251	Homozygous	Homozygous	Homozygous	Heterozygous	AGAAAACTGTTG	GAAAAAAAAAAC	#	homopolymer	
7	77110286	Homozygous	Homozygous	Homozygous	Homozygous	CAAAGTTAATCA	ACCCCCAAAACC	#	homopolymer	
7	77675745	Wild type	Homozygous	Wild type	Wild type	TTATCAAAATCC	CAAAAAAAAAAA	#	homopolymer	
7	78078153	Homozygous	Homozygous	Homozygous	Homozygous	ATCTTGCCTCTG	GTTTTTTTTTTT	#	homopolymer	
7	78180036	Homozygous	Heterozygous	Homozygous	Homozygous	ACCAACTAGAGC	CGGGTAACTCTT	#		#		#	0 1	#	-8	****	#		#		#	-3 -2	#	-5	
7	78748276	Homozygous	Homozygous	Homozygous	Homozygous	CACCTGAGGCCA	ATGTGCTATCTG	#	-5	#		#		#	-7 0	****	#	-8	#		#		#	-4 3	
7	78809319	Homozygous	Homozygous	Homozygous	Homozygous	GGGCTGGGCCCT	TCCCCCCATTGT	#	homopolymer	
7	79565571	Homozygous	Homozygous	Homozygous	Homozygous	GAGTGTTGAGAT	TAAAAGGTGAGA	#		#		#	4	#		****	#		#		#	1	#	
7	79653527	Homozygous	Wild type	Heterozygous	Homozygous	CCAGCAAAGTTG	GAATGCCTTCCA	#		#	7 11	#		#	-9	****	#		#	10 14	#		#	-6	
7	79839109	Heterozygous	Homozygous	Homozygous	Homozygous	GAGGACCTGACA	ACCCCCCCCCAC	#	homopolymer	
7	80106046	Heterozygous	Wild type	Wild type	Heterozygous	CCGCTTGTCAGA	ATTTTTTTTTTT	#	homopolymer	
7	80151468	Homozygous	Homozygous	Homozygous	Homozygous	AGTGATGGTGCA	AGGGCCTTTAAT	#	-6	#	6	#	0 1	#		****	#	-9	#	9	#	-3 -2	#	
7	80760095	Homozygous	Homozygous	Homozygous	Homozygous	GCCCTCCTTCCA	ACATCTCCTCCT	#		#	8 11	#		#	-8 -7 -4 0	****	#		#	11 14	#		#	-5 -4 -1 3	
7	80830161	Wild type	Wild type	Wild type	Heterozygous	TAGGAATCTCGA	ATTTTTTTTTTT	#	homopolymer	
7	80951019	Homozygous	Homozygous	Heterozygous	Homozygous	GGAGGAAGAAGA	AGGGAAGAGGAG	#	-12 -9	#		#	0 1 7	#		****	#	-15 -12	#		#	-3 -2 4	#	
7	81199024	Homozygous	Homozygous	Homozygous	Homozygous	GCCCTGCCATCT	TCCCCCCTACTG	#	homopolymer	
7	81453555	Homozygous	Homozygous	Homozygous	Homozygous	GTTGCGTCTAGG	GCCCCCAGTGAA	#	homopolymer	
7	81480933	Homozygous	Homozygous	Homozygous	Homozygous	CGGGAGATCCCA	AGGGGGCCACCC	#	homopolymer	
7	81510423	Wild type	Heterozygous	Heterozygous	Homozygous	AATCCCAGCACA	ACCCCCCTCCCC	#	homopolymer	
7	82040993	Homozygous	Homozygous	Homozygous	Homozygous	CCCATGGGCTTT	TAATATAGTTTC	#	-7 -6	#		#		#	-9 -8	****	#	-10 -9	#		#		#	-6 -5	
7	82049350	Homozygous	Homozygous	Homozygous	Homozygous	TTGTGGTCCTCC	CGGGTTCAACCT	#	-8	#	11	#	0 1	#	-2 1	****	#	-11	#	14	#	-3 -2	#	1 4	
7	82280790	Homozygous	Homozygous	Homozygous	Homozygous	TTTTTTCTCCAG	GCCCCCCAGCCT	#	homopolymer	
7	82385342	Wild type	Homozygous	Wild type	Wild type	TTCCAATGCTAT	TCCCCAAAAGTC	#		#	3 4 5	#		#	-7	****	#		#	6 7 8	#		#	-4	
7	82825520	Wild type	Wild type	Wild type	Heterozygous	GAGGCAAGAGGT	TGGGGGGGGGGG	#	homopolymer	
7	84048189	Homozygous	Homozygous	Homozygous	Homozygous	ATACATCTGATT	TGTTCTAGTATC	#		#		#		#		****	#		#		#		#	
7	84073155	Homozygous	Homozygous	Homozygous	Homozygous	TGTGTATGTGTG	GTTTTGTATATG	#		#		#		#		****	#		#		#		#	
7	84310508	Homozygous	Heterozygous	Heterozygous	Heterozygous	TCAGCACAGCCT	TCCCCCATCCCC	#	homopolymer	
7	85013195	Homozygous	Homozygous	Homozygous	Homozygous	TGCTTTTTGTGG	GTTGTTTTTTCC	#	-2	#	12	#		#		****	#	-5	#	15	#		#	
7	85514829	Wild type	Homozygous	Heterozygous	Homozygous	TGAGAGCTATAG	GAAAAAAAAATA	#	homopolymer	
7	85783579	Wild type	Homozygous	Wild type	Wild type	TAGCAATGAATC	CTTTTTTTTTTT	#	homopolymer	
7	85836471	Heterozygous	Wild type	Homozygous	Heterozygous	TTTAATGGAGCC	CAAAAAAAAAAA	#	homopolymer	
7	87303315	Homozygous	Homozygous	Homozygous	Homozygous	GATTGTGTTGAG	GTTTTTTTTTTT	#	homopolymer	
7	88732732	Wild type	Homozygous	Wild type	Wild type	TGTTTAAGGATT	TAAAAAAAAATA	#	homopolymer	
7	90014989	Homozygous	Homozygous	Homozygous	Homozygous	GAGGTTATGCCT	TCCCATATCCGC	#	-10	#	3 4 10	#		#	0	****	#	-13	#	6 7 13	#		#	3	
7	90952849	Heterozygous	Wild type	Wild type	Wild type	GAATTCCTTCCT	TCCCCCCCCCCC	#	homopolymer	
7	91657282	Wild type	Wild type	Homozygous	Wild type	ATGCAGCTGGAG	GCCCATGAGCCC	#	-4	#	3 4 11 12	#		#		****	#	-7	#	6 7 14 15	#		#	
7	92480887	Wild type	Heterozygous	Wild type	Wild type	ACAGCTGAAATT	TAAAAAAAAAAA	#	homopolymer	
7	93008985	Wild type	Heterozygous	Wild type	Wild type	TACGTTCTTCCG	GCCCCCCCCCCC	#	homopolymer	
7	93080981	Homozygous	Homozygous	Homozygous	Homozygous	AGCCCTGGAACA	ACCCCCGAGCTG	#	homopolymer	
7	93553696	Homozygous	Homozygous	Homozygous	Homozygous	TATTAATATAGT	TAAAAAAAAAAC	#	homopolymer	
7	93596961	Heterozygous	Heterozygous	Homozygous	Heterozygous	AGCTTGTATGAA	ACCCCCCCCCCC	#	homopolymer	
7	94015477	Homozygous	Homozygous	Homozygous	Homozygous	AACAAGGACAGA	AGAAGAGAGGAT	#	-7	#		#	7	#		****	#	-10	#		#	4	#	
7	94343227	Heterozygous	Heterozygous	Homozygous	Homozygous	GGTTTTTCTTTG	GAAAAAAAAAAA	#	homopolymer	
7	94419223	Wild type	Heterozygous	Wild type	Wild type	AGGGGCCCCGCG	GCCCCCCCCCCC	#	homopolymer	
7	94512831	Homozygous	Homozygous	Homozygous	Homozygous	TCTCATGGTAAA	AGGTATTTCTGC	#	-6	#		#	0	#		****	#	-9	#		#	-3	#	
7	94523000	Homozygous	Wild type	Homozygous	Wild type	TTTCCATGGGTG	GTTTTTTTTTTT	#	homopolymer	
7	95421378	Wild type	Heterozygous	Wild type	Heterozygous	GGGTAGGGGAGC	CGGGGGGGGGGG	#	homopolymer	
7	95694728	Homozygous	Homozygous	Heterozygous	Wild type	GAGATGTCCAAT	TACGAAAGCAGA	#		#		#		#	-2	****	#		#		#		#	1	
7	95694791	Heterozygous	Homozygous	Homozygous	Homozygous	CTTGTTAGGCAC	CAAATGCCAAGT	#	-5	#	8	#		#		****	#	-8	#	11	#		#	
7	95746565	Homozygous	Homozygous	Wild type	Wild type	TCTATTGCTGTC	CAAACACCATGA	#		#	8	#		#		****	#		#	11	#		#	
7	95746619	Heterozygous	Homozygous	Homozygous	Wild type	TTCAGCTTACAA	ACCTTCGGTCAC	#		#	3	#	5	#		****	#		#	6	#	2	#	
7	95747327	Heterozygous	Wild type	Wild type	Heterozygous	AGATAGACGTCA	ATGTTAGCAGAA	#		#		#		#		****	#		#		#		#	
7	95775567	Homozygous	Homozygous	Wild type	Homozygous	CCTTCCCCCTGA	AGGACCAGCTGC	#		#	6	#	0	#	-9 -5 -4 -3 -2	****	#		#	9	#	-3	#	-6 -2 -1 0 1	
7	95776042	Homozygous	Wild type	Wild type	Wild type	TATATCTGTTTG	GTTCATTGAAAC	#		#		#		#		****	#		#		#		#	
7	95776167	Heterozygous	Homozygous	Homozygous	Homozygous	TGAGGGTTCAAA	AGGCAAGCACCA	#	-9 -8	#	11	#	0	#		****	#	-12 -11	#	14	#	-3	#	
7	96606181	Homozygous	Homozygous	Homozygous	Homozygous	AGTGAATATACA	AGGCAAACTAAG	#		#		#	0	#		****	#		#		#	-3	#	
7	96619081	Wild type	Wild type	Heterozygous	Wild type	TCAAAAGTCTTC	CTTTTTTTTTTT	#	homopolymer	
7	98615925	Wild type	Wild type	Wild type	Heterozygous	GGGAGGCAAAGT	TGGGGGGGGGGG	#	homopolymer	
7	98770162	Heterozygous	Homozygous	Heterozygous	Heterozygous	GGTGGGGTGGGG	GCCGGGGGGGGG	#	-12 -9 -8 -7 -4 -3 -2	#	3	#	2 3 4 5 6 7 8 9	#		****	#	-15 -12 -11 -10 -7 -6 -5	#	6	#	-1 0 1 2 3 4 5 6	#	
7	98837818	Heterozygous	Homozygous	Heterozygous	Heterozygous	CTGTTCCAGAGA	ACCCCCCCCCCC	#	homopolymer	
7	99388425	Homozygous	Homozygous	Homozygous	Homozygous	CCTAATGAGGTT	TCCCGGAGATGG	#	-4	#	3 4	#	3 9	#	-9	****	#	-7	#	6 7	#	0 6	#	-6	
7	99393924	Homozygous	Homozygous	Homozygous	Homozygous	GCACACAGCCAG	GCCCCCGGGAAA	#	homopolymer	
7	99394154	Homozygous	Homozygous	Homozygous	Homozygous	GAGGACCAATCA	ACCCCAGGGCAG	#	-10	#	3 4 5	#	5 6	#	-4	****	#	-13	#	6 7 8	#	2 3	#	-1	
7	100069970	Homozygous	Homozygous	Homozygous	Homozygous	GGGAGAGTAAAT	TAAAAAAATACT	#	homopolymer	
7	101228555	Wild type	Homozygous	Wild type	Wild type	ATAGAATGAGTT	TAAAAAAAAAAA	#	homopolymer	
7	101861042	Homozygous	Homozygous	Homozygous	Homozygous	GTTTTTGAGACT	TGGGATAACCCT	#		#	10 11	#	0 1	#		****	#		#	13 14	#	-3 -2	#	
7	101996701	Wild type	Wild type	Wild type	Heterozygous	TTGTTTGTTTGG	GTTTTTTTTTTT	#	homopolymer	
7	102931009	Homozygous	Homozygous	Heterozygous	Homozygous	CTTTGCCTTTCA	AGGTTAACATAG	#		#		#	0	#	-4	****	#		#		#	-3	#	-1	
7	102989809	Wild type	Heterozygous	Wild type	Wild type	TTTATTTTTGGG	GTTTTTTTTTTT	#	homopolymer	
7	105442084	Homozygous	Homozygous	Homozygous	Homozygous	TTACTGTAGCTA	AGGGGGGGGGGC	#	homopolymer	
7	106243276	Heterozygous	Heterozygous	Heterozygous	Heterozygous	GAAATGTAAATG	GAAAAAAATACC	#	homopolymer	
7	106251384	Heterozygous	Heterozygous	Heterozygous	Heterozygous	TTTTCTTCAACA	ATTTTTTTTTTT	#	homopolymer	
7	106273153	Heterozygous	Heterozygous	Heterozygous	Wild type	GAAACCCTAGGG	GAAAAAAAAAAT	#	homopolymer	
7	106629524	Homozygous	Homozygous	Homozygous	Homozygous	TTTTAATGTAAT	TAAAAAAAAAAA	#	homopolymer	
7	107926394	Wild type	Wild type	Heterozygous	Homozygous	TCCCCTCTCCAG	GTTTTTTTTTTT	#	homopolymer	
7	110132968	Wild type	Wild type	Homozygous	Wild type	AAACCCTGTCTC	CAAAAAAAAAAC	#	homopolymer	
7	111654462	Homozygous	Heterozygous	Homozygous	Homozygous	CCCAGATCTGAG	GCCTGGTGGATC	#		#	3	#	3 6	#	-9 -8	****	#		#	6	#	0 3	#	-6 -5	
7	112074236	Homozygous	Heterozygous	Heterozygous	Homozygous	AAAAACTTATTT	TAAAAAAAAAAA	#	homopolymer	
7	112326360	Homozygous	Homozygous	Homozygous	Homozygous	GCTTTTGGTAAA	AGGTACTTTTAT	#	-6	#		#	0	#		****	#	-9	#		#	-3	#	
7	112525573	Homozygous	Homozygous	Homozygous	Homozygous	GACACAACCAGA	AGTATGTTTCCA	#		#	11	#		#	-2	****	#		#	14	#		#	1	
7	113643514	Homozygous	Homozygous	Homozygous	Homozygous	TTGTAGAGCAAG	GCTGGTATTCAC	#		#		#	2	#		****	#		#		#	-1	#	
7	114075037	Heterozygous	Wild type	Heterozygous	Wild type	CCTTCCTTCCTT	TCTTCCTTCCTT	#		#	6 10	#		#	-9 -5 -1	****	#		#	9 13	#		#	-6 -2 2	
7	114499863	Wild type	Heterozygous	Wild type	Wild type	CATTAAATTCAC	CTTTTTTTTTTT	#	homopolymer	
7	114513991	Homozygous	Heterozygous	Homozygous	Homozygous	CACTTAGAATGA	ATTTTTTTTTTT	#	homopolymer	
7	114819809	Heterozygous	Homozygous	Homozygous	Heterozygous	GGTTGTCTTGTG	GTTTTTTTTTTT	#	homopolymer	
7	115113894	Homozygous	Wild type	Heterozygous	Heterozygous	GGGAGTTGAGGC	CAAAAAAAAAAA	#	homopolymer	
7	115216798	Homozygous	Homozygous	Homozygous	Homozygous	GATATAGCACAA	AGGGTTCAAGAG	#		#		#	0 1	#		****	#		#		#	-3 -2	#	
7	115425785	Homozygous	Homozygous	Homozygous	Homozygous	AGCCCACACCTA	ACCCCCCACCCC	#	homopolymer	
7	116075544	Homozygous	Homozygous	Heterozygous	Homozygous	GAACTGTTAAGT	TATAGTCATTTT	#		#		#		#		****	#		#		#		#	
7	116177801	Homozygous	Homozygous	Homozygous	Homozygous	TGGCCTTGCCCA	ACTTTCCGATCT	#	-11	#	7	#		#	-6 -1 0	****	#	-14	#	10	#		#	-3 2 3	
7	116379905	Heterozygous	Homozygous	Wild type	Heterozygous	TAGTCATACACA	ATTTTTTTTTTT	#	homopolymer	
7	116388514	Heterozygous	Homozygous	Heterozygous	Homozygous	CCATACAAACAT	TCCCATCCATCC	#		#	3 4 8 12	#		#	-9	****	#		#	6 7 11 15	#		#	-6	
7	116838445	Homozygous	Homozygous	Homozygous	Homozygous	GGGGTTGATGAG	GCCCCCCAGCCC	#	homopolymer	
7	117112701	Heterozygous	Heterozygous	Heterozygous	Wild type	CCCCTCTCCCCT	TCTCCCCTTCCC	#		#	5 6 7 11 12	#		#	-9 -8 -7 -2 -1 0	****	#		#	8 9 10 14 15	#		#	-6 -5 -4 1 2 3	
7	117324466	Homozygous	Homozygous	Homozygous	Homozygous	GACTTGTGTCCA	ATTTTTCCCAGT	#	homopolymer	
7	120566422	Homozygous	Homozygous	Homozygous	Heterozygous	GCATAAAAGTGC	CTTTTCGGGCTA	#		#		#	5 6	#		****	#		#		#	2 3	#	
7	120626189	Homozygous	Homozygous	Homozygous	Homozygous	AACGGCTTCTGC	CCCGAATGATTT	#	-9	#	2 3	#		#		****	#	-12	#	5 6	#		#	
7	120633010	Homozygous	Homozygous	Homozygous	Homozygous	GCAGTGATTGCA	ATTCATTTAACA	#		#		#		#		****	#		#		#		#	
7	120668082	Homozygous	Homozygous	Heterozygous	Homozygous	AACTAGTGAGCT	TTATGATTAGCA	#		#		#		#		****	#		#		#		#	
7	120684620	Homozygous	Homozygous	Homozygous	Homozygous	TTCAAAAGATGA	ATTTATTAGCTG	#		#		#		#		****	#		#		#		#	
7	124140497	Wild type	Wild type	Heterozygous	Wild type	AAAACATTCTGG	GTTTTTTTTTTT	#	homopolymer	
7	124358660	Heterozygous	Homozygous	Heterozygous	Heterozygous	ACAGAGGACAGC	CTTTTTTTTTTT	#	homopolymer	
7	125188393	Wild type	Wild type	Heterozygous	Wild type	TGCCCCCCTTTC	CTTTTTTTTTTT	#	homopolymer	
7	128270115	Heterozygous	Heterozygous	Heterozygous	Homozygous	CCACATCCAGAT	TCCCCCCCCCCT	#	homopolymer	
7	128388138	Wild type	Heterozygous	Wild type	Wild type	AAAAGAGGAAAT	TAAAAAAAAAAA	#	homopolymer	
7	129173171	Homozygous	Homozygous	Homozygous	Homozygous	CTATTGAGTTCT	TGGGAAGGTTCG	#		#		#	0 1 5	#		****	#		#		#	-3 -2 2	#	
7	129510420	Homozygous	Heterozygous	Homozygous	Homozygous	CTACACTCCCTC	CTGGACTAGCAA	#		#		#	1	#	-2 -1	****	#		#		#	-2	#	1 2	
7	129647210	Heterozygous	Homozygous	Heterozygous	Homozygous	AGCTGGCTCTGG	GCCACTCAGTGT	#	-8 -2	#	3	#		#		****	#	-11 -5	#	6	#		#	
7	130095615	Heterozygous	Wild type	Wild type	Wild type	GGAGGGGAGGGG	GAAGAGGGGGAA	#	-12 -9 -8 -7 -4 -3 -2	#		#	4 5 6 7	#		****	#	-15 -12 -11 -10 -7 -6 -5	#		#	1 2 3 4	#	
7	130217071	Wild type	Wild type	Heterozygous	Wild type	CCAGGACAGCCA	AGGGGCTATACA	#	-9	#		#	0 1 2	#	-9 0	****	#	-12	#		#	-3 -2 -1	#	-6 3	
7	130218227	Homozygous	Homozygous	Homozygous	Homozygous	AGATGGGAAATG	GAAAAATGATCC	#	homopolymer	
7	130221849	Homozygous	Homozygous	Homozygous	Homozygous	AAGGCGGAGGCA	ACCCCATTAAAA	#	-10 -7 -4	#	3 4 5	#		#		****	#	-13 -10 -7	#	6 7 8	#		#	
7	130320683	Homozygous	Homozygous	Homozygous	Homozygous	AATCTAAGATAG	GAAAAAAAAAAT	#	homopolymer	
7	130856372	Homozygous	Homozygous	Homozygous	Homozygous	ATGTGTGCATGT	TAATGCATATGT	#		#		#		#		****	#		#		#		#	
7	131020678	Homozygous	Homozygous	Heterozygous	Homozygous	AATTGCATTTGT	TGCAGGCCTGTG	#		#	8	#	3	#		****	#		#	11	#	0	#	
7	131042723	Homozygous	Homozygous	Homozygous	Homozygous	CCATCTTCATTT	TCCCCAGTGCTG	#		#	3 4 5	#		#	-9	****	#		#	6 7 8	#		#	-6	
7	131043851	Homozygous	Homozygous	Homozygous	Homozygous	TAGCAAAAAAGG	GCCCCTGTGCTA	#	-2	#	3 4 5	#		#		****	#	-5	#	6 7 8	#		#	
7	131050954	Homozygous	Wild type	Homozygous	Homozygous	ATGTGCTTTTGG	GCCCCACTACCC	#	-2	#	3 4 5 11 12	#		#		****	#	-5	#	6 7 8 14 15	#		#	
7	131065714	Heterozygous	Wild type	Heterozygous	Wild type	ATGTCACCCGAG	GCCCATTGGGTC	#		#	3 4	#	6 7	#	-3 -2	****	#		#	6 7	#	3 4	#	0 1	
7	131499099	Homozygous	Homozygous	Heterozygous	Homozygous	CCAGGGGGGTAA	AGGGGGGGTCAC	#	homopolymer	
7	131623652	Heterozygous	Homozygous	Homozygous	Homozygous	AATTGTATGCGC	CTTTTTTTTTTT	#	homopolymer	
7	132786451	Homozygous	Heterozygous	Homozygous	Homozygous	TTGCTTCCCCCT	TCCCCCCTCTTA	#	homopolymer	
7	132808728	Homozygous	Heterozygous	Homozygous	Homozygous	AAAAAACAAGGT	TGGGGGGGTGGG	#	homopolymer	
7	134702286	Homozygous	Homozygous	Homozygous	Heterozygous	GGGGAGAGATGA	ACCCCTGGTTTC	#	-12 -11 -10	#	3 4 5	#	5	#		****	#	-15 -14 -13	#	6 7 8	#	2	#	
7	134726868	Homozygous	Homozygous	Homozygous	Homozygous	GTAGACAACAAC	CAACCGTTAAAA	#		#	5	#		#		****	#		#	8	#		#	
7	134798945	Heterozygous	Homozygous	Homozygous	Homozygous	TGTGGGTCATGA	ACCCTTCGTGGG	#	-9 -8	#	3 4	#	8 9	#		****	#	-12 -11	#	6 7	#	5 6	#	
7	134829531	Homozygous	Homozygous	Homozygous	Homozygous	CAGAGAAAAATA	ACCCTTTTTTGT	#		#	3 4	#		#		****	#		#	6 7	#		#	
7	134886774	Homozygous	Homozygous	Homozygous	Homozygous	ATGTTCACTTAC	CTTTAAGAACAG	#		#		#		#		****	#		#		#		#	
7	135415577	Homozygous	Homozygous	Homozygous	Heterozygous	CTTTTTTGAGAG	GAAAGGTTATTC	#		#		#	3	#		****	#		#		#	0	#	
7	135870891	Heterozygous	Heterozygous	Heterozygous	Homozygous	AAACACATACAC	CTTTTTTTTTTT	#	homopolymer	
7	137034889	Heterozygous	Heterozygous	Heterozygous	Homozygous	AATTATTTAAGT	TAAAAAAAAAAA	#	homopolymer	
7	139280553	Homozygous	Heterozygous	Heterozygous	Homozygous	GTGTGGGGCCTA	AGGAGGAGGGAA	#	-8 -7 -6	#		#	0 3 6 7	#	-1	****	#	-11 -10 -9	#		#	-3 0 3 4	#	2	
7	139923776	Homozygous	Homozygous	Homozygous	Homozygous	GGGGACCCTGCT	TCCCCCCACAGC	#	homopolymer	
7	139951084	Wild type	Homozygous	Homozygous	Heterozygous	GCAGAACCGTGT	TGGGGGGGGGGG	#	homopolymer	
7	140077380	Heterozygous	Wild type	Wild type	Wild type	AATCCTGTCTTG	GAAAAAAAAAAC	#	homopolymer	
7	140133534	Wild type	Wild type	Wild type	Heterozygous	CCCCATACCCAA	ACCCCCCCCCCC	#	homopolymer	
7	140255751	Homozygous	Homozygous	Heterozygous	Heterozygous	TTCTGAGGGGTT	TCCCCCCCCCAA	#	homopolymer	
7	140694070	Homozygous	Homozygous	Wild type	Homozygous	CTCCCACTTCTT	TGGGCCCTGGCA	#		#	6 7	#	0 1 7	#	-7 -6	****	#		#	9 10	#	-3 -2 4	#	-4 -3	
7	140704104	Homozygous	Homozygous	Homozygous	Homozygous	TGTGGTACAGAT	TAAAAAAAAAAG	#	homopolymer	
7	140706087	Homozygous	Homozygous	Homozygous	Homozygous	CAGTAAGAAAAC	CAAAAAAAAAAA	#	homopolymer	
7	141177802	Heterozygous	Homozygous	Homozygous	Heterozygous	TAAAGTTAAATC	CTTTTTTTTTTT	#	homopolymer	
7	141574642	Homozygous	Homozygous	Homozygous	Homozygous	CTGAGTTCGAGG	GCAGCCTGGTCT	#	-2	#	6	#	6	#		****	#	-5	#	9	#	3	#	
7	141811464	Homozygous	Homozygous	Homozygous	Homozygous	GATGTCAGAGGG	GAATGGTACTCT	#	-3 -2	#		#	3	#		****	#	-6 -5	#		#	0	#	
7	142481935	Homozygous	Homozygous	Homozygous	Heterozygous	CTGGGCCGCTGG	GCGGGGGGCGCC	#	-10 -9 -2	#	12	#	1 2 3 4 5	#	-4	****	#	-13 -12 -5	#	15	#	-2 -1 0 1 2	#	-1	
7	142616352	Homozygous	Heterozygous	Homozygous	Homozygous	TTTTCTCAACCC	CAATGTGCTATG	#		#		#		#	0 1	****	#		#		#		#	3 4	
7	142616684	Homozygous	Homozygous	Homozygous	Homozygous	CCAGTCTTTCAC	CAAAAAGTACTC	#	homopolymer	
7	142619499	Homozygous	Heterozygous	Wild type	Heterozygous	CACCGCATTCTC	CTTACTCTTCCC	#		#	11 12	#		#	-7	****	#		#	14 15	#		#	-4	
7	142722742	Heterozygous	Homozygous	Homozygous	Homozygous	AATAGAGTAACA	ACCCCCCCCCAA	#	homopolymer	
7	142730848	Homozygous	Homozygous	Homozygous	Homozygous	AGTCTCATAGCC	CACCCAAGCTGT	#		#	4 5	#		#	1	****	#		#	7 8	#		#	4	
7	142857105	Homozygous	Homozygous	Heterozygous	Homozygous	ATAACTGTTTTG	GTGAAGCTGATA	#		#		#		#		****	#		#		#		#	
7	143438992	Homozygous	Heterozygous	Homozygous	Homozygous	GGGTGGATGGAT	TGGTGGGTAAGT	#	-12 -11 -8 -4	#		#	0 3 4	#		****	#	-15 -14 -11 -7	#		#	-3 0 1	#	
7	143481835	Wild type	Homozygous	Homozygous	Heterozygous	TTCTATACTATT	TAAAAAAAAAAA	#	homopolymer	
7	143492022	Homozygous	Homozygous	Homozygous	Homozygous	TGCTAGCACAAA	AGGGGGAGCAGG	#	homopolymer	
7	145166171	Wild type	Wild type	Wild type	Heterozygous	GGGATCCTCTAG	GCCCCCCCCCCA	#	homopolymer	
8	3197767	Heterozygous	Homozygous	Heterozygous	Homozygous	GGCTTTAGGCAG	GAAAAAAAAAAA	#	homopolymer	
8	3319838	Homozygous	Homozygous	Homozygous	Heterozygous	TCTTTGTTTTAA	ATTTTTTTTTCT	#	homopolymer	
8	4507138	Homozygous	Homozygous	Homozygous	Homozygous	TGGTGTATGCCT	TCCCAGGATAAA	#	-11	#	3 4	#	4	#	0	****	#	-14	#	6 7	#	1	#	3	
8	4645263	Wild type	Wild type	Heterozygous	Wild type	ATCTGGATTAAC	CAAAAAAAAAAA	#	homopolymer	
8	4662263	Wild type	Wild type	Wild type	Homozygous	ACCTTTTCTGTC	CAAAAAAAAAAA	#	homopolymer	
8	4781524	Wild type	Homozygous	Wild type	Wild type	TTTCAGTAACAG	GAAAAAAAAAAA	#	homopolymer	
8	5958321	Heterozygous	Homozygous	Homozygous	Homozygous	ACATATACTAAG	GAAAAAAAAAAT	#	homopolymer	
8	6425048	Heterozygous	Homozygous	Homozygous	Homozygous	TGGTCCACTAAT	TAAATTCAAAGC	#	-11	#		#		#	-5	****	#	-14	#		#		#	-2	
8	6459331	Homozygous	Homozygous	Homozygous	Homozygous	AATAAAAAATAG	GAAAAAAAAAAG	#	homopolymer	
8	9000254	Homozygous	Homozygous	Homozygous	Homozygous	GTGAATAAGTGG	GAAAAAAACCCC	#	homopolymer	
8	9431166	Heterozygous	Homozygous	Homozygous	Homozygous	CAGAGGGGTTAC	CTTTTTTCATCA	#	homopolymer	
8	10918800	Homozygous	Homozygous	Homozygous	Homozygous	AGGACTGATCTG	GAAACCAGGCAG	#	-11	#	6	#	6	#		****	#	-14	#	9	#	3	#	
8	11194216	Heterozygous	Homozygous	Wild type	Homozygous	GTGGGGAGAGAA	AGCCAGAGGGGG	#	-10 -9 -8	#	4	#	6 7 8 9	#		****	#	-13 -12 -11	#	7	#	3 4 5 6	#	
8	11242996	Wild type	Heterozygous	Wild type	Homozygous	TTGCGGTGGGGG	GAAGGGGGAGGG	#	-8 -5 -4 -3 -2	#		#	2 3 4 5 8 9	#		****	#	-11 -8 -7 -6 -5	#		#	-1 0 1 2 5 6	#	
8	11260450	Homozygous	Homozygous	Homozygous	Homozygous	TGTGGTAAGGGC	CATGCCTGCCTG	#	-9 -4 -3	#	6 10	#		#		****	#	-12 -7 -6	#	9 13	#		#	
8	11870967	Wild type	Homozygous	Homozygous	Wild type	TCCTATCCTATC	CCTATCTATCTA	#		#	2	#		#	-8 -3	****	#		#	5	#		#	-5 0	
8	12330859	Homozygous	Homozygous	Homozygous	Homozygous	GCTGAGACATTG	GTGAGACATTGG	#		#		#	9	#		****	#		#		#	6	#	
8	12361126	Homozygous	Homozygous	Homozygous	Homozygous	TATGTGGAGGGT	TGGGGGTGCTTG	#	homopolymer	
8	12429967	Homozygous	Homozygous	Homozygous	Homozygous	AGACCCCCGCCC	CGGGGGGGGGGT	#	homopolymer	
8	12575518	Homozygous	Homozygous	Homozygous	Homozygous	CATGTTGGGTGG	GCCACCTAGAAC	#	-6 -5 -2	#	3 6	#		#		****	#	-9 -8 -5	#	6 9	#		#	
8	12880883	Wild type	Homozygous	Wild type	Wild type	CAGAGCTGTGTC	CTTTTTTTTTTT	#	homopolymer	
8	13835960	Wild type	Homozygous	Wild type	Heterozygous	AAAACACAAACC	CAAAAAAAAAAA	#	homopolymer	
8	14488554	Homozygous	Homozygous	Homozygous	Homozygous	CATTTCATTGAC	CTTTTTTTTTCC	#	homopolymer	
8	16310580	Wild type	Heterozygous	Wild type	Heterozygous	AGAGTAAAAGGC	CAAAAAAAAAAA	#	homopolymer	
8	16464893	Wild type	Heterozygous	Wild type	Wild type	GCATACAGAAAT	TGGGGGGGGGGT	#	homopolymer	
8	16480734	Wild type	Heterozygous	Wild type	Wild type	TTCTCCTGAAAT	TAAAAAAAAAAA	#	homopolymer	
8	18016679	Homozygous	Homozygous	Homozygous	Wild type	CCTCTGAGGCCC	CTCTCCCCATCA	#	-5	#	6 7 8	#		#	-9 0 1	****	#	-8	#	9 10 11	#		#	-6 3 4	
8	18401886	Homozygous	Homozygous	Homozygous	Heterozygous	TTAGTTAGTTAG	GTTTAGTTAGTT	#		#		#		#		****	#		#		#		#	
8	19439973	Homozygous	Homozygous	Homozygous	Homozygous	GAGGCTACACCT	TCCCCTCTGCCA	#	-10	#	3 4 5 11	#		#	0	****	#	-13	#	6 7 8 14	#		#	3	
8	21790018	Wild type	Heterozygous	Wild type	Wild type	GGGTGGAGGGTA	AGGGCATGGGGT	#	-12 -11 -8 -5 -4	#		#	0 1 6 7 8	#		****	#	-15 -14 -11 -8 -7	#		#	-3 -2 3 4 5	#	
8	21790095	Wild type	Homozygous	Wild type	Wild type	TAGTGGAGGGGT	TGGGGTGACTGC	#	-8 -5 -4 -3	#		#	0 1 2	#		****	#	-11 -8 -7 -6	#		#	-3 -2 -1	#	
8	22067732	Homozygous	Homozygous	Homozygous	Homozygous	AGGCGCACACAG	GCCCCTTAACAG	#	-11	#	3 4 5	#		#		****	#	-14	#	6 7 8	#		#	
8	22397264	Heterozygous	Homozygous	Heterozygous	Homozygous	TTAACCTTTAAT	TCCCCCCCCCCC	#	homopolymer	
8	22734160	Heterozygous	Homozygous	Homozygous	Heterozygous	ATCAAATACTGA	ACCCCCCCCAAA	#	homopolymer	
8	23610399	Wild type	Wild type	Wild type	Heterozygous	AAACCCAAATAA	ACCCCCCCCCCC	#	homopolymer	
8	24610346	Wild type	Heterozygous	Wild type	Wild type	CTGGGAAAACAA	AGGCAGCAGCCT	#	-10 -9	#	11	#	0	#		****	#	-13 -12	#	14	#	-3	#	
8	24867249	Wild type	Wild type	Wild type	Heterozygous	AAGGAATCTTCT	TGGGGGGGGGGG	#	homopolymer	
8	25016919	Homozygous	Wild type	Wild type	Wild type	CTGACGCAGCAA	ACCCCCCCCCCC	#	homopolymer	
8	25101901	Homozygous	Homozygous	Homozygous	Homozygous	TCCTGGGAGCTA	AGGGGAGGTGGC	#	-8 -7	#		#	0 1 2 5 8	#	-8	****	#	-11 -10	#		#	-3 -2 -1 2 5	#	-5	
8	25256810	Homozygous	Heterozygous	Homozygous	Wild type	TTACTGGGAACA	ATTTTTTTTTTT	#	homopolymer	
8	25264534	Heterozygous	Homozygous	Homozygous	Homozygous	ACATACATGGTG	GCCAGGGCCCAC	#	-4	#	3 9 10	#	3 4	#		****	#	-7	#	6 12 13	#	0 1	#	
8	25270191	Homozygous	Homozygous	Homozygous	Homozygous	GCCTGGAAGCTG	GCACATCTTCTC	#	-8	#		#		#	-8	****	#	-11	#		#		#	-5	
8	25429023	Heterozygous	Heterozygous	Homozygous	Heterozygous	CCCTGGCCTTGG	GCCCTCTGGCTA	#	-8 -2	#	3 4	#	6	#	-9 -8 -3	****	#	-11 -5	#	6 7	#	3	#	-6 -5 0	
8	25706729	Homozygous	Homozygous	Homozygous	Homozygous	CTGTTCCTTTCA	ATTTTTTTTCTA	#	homopolymer	
8	25794548	Homozygous	Homozygous	Homozygous	Homozygous	CAACTTTCAGAG	GCCCCCCATAGT	#	homopolymer	
8	25952834	Homozygous	Homozygous	Homozygous	Homozygous	AAACGACAGTGT	TGGGGGCTTGGT	#	homopolymer	
8	26172884	Wild type	Homozygous	Heterozygous	Heterozygous	ATGTCTGTCTGT	TCCTGTGTGTGT	#		#	3	#		#		****	#		#	6	#		#	
8	26269172	Homozygous	Homozygous	Homozygous	Homozygous	CACGGGGATGCT	TGGGGGGGGGGG	#	homopolymer	
8	26649264	Heterozygous	Wild type	Wild type	Wild type	AGGCTGAGAGAT	TGGGGGGGGGGG	#	homopolymer	
8	27507588	Heterozygous	Heterozygous	Homozygous	Heterozygous	TTTTAGAACCTG	GAAAAAAAAACT	#	homopolymer	
8	27728907	Homozygous	Heterozygous	Heterozygous	Heterozygous	GGAGAGGGAGAG	GTGGAGAGAGAG	#	-12 -7 -6	#		#	1	#		****	#	-15 -10 -9	#		#	-2	#	
8	27945426	Homozygous	Homozygous	Heterozygous	Homozygous	CATGTGTCAACG	GAAAAAAAAAAA	#	homopolymer	
8	27949993	Homozygous	Homozygous	Homozygous	Homozygous	AATCTGTTGAAC	CTTTTTTTTTTA	#	homopolymer	
8	27950126	Homozygous	Homozygous	Homozygous	Homozygous	GAGGCAATCTGG	GTTTTTTTTTTT	#	homopolymer	
8	28056237	Homozygous	Homozygous	Homozygous	Homozygous	TTGTGTATTTCA	ATTTTTTTATGT	#	homopolymer	
8	30073040	Homozygous	Homozygous	Homozygous	Homozygous	CTACATATTAAG	GTTTGCTTAGTT	#		#		#		#		****	#		#		#		#	
8	31847248	Heterozygous	Heterozygous	Homozygous	Homozygous	CATAGATAATAT	TGGGGTAGAGCT	#		#		#	0 1 2	#		****	#		#		#	-3 -2 -1	#	
8	32013129	Heterozygous	Homozygous	Homozygous	Homozygous	CCAACTCAGCAA	AGCACGTACATT	#		#		#		#	-9	****	#		#		#		#	-6	
8	32129657	Heterozygous	Wild type	Wild type	Wild type	ATCACTATGTAG	GATAAATACATG	#		#		#		#		****	#		#		#		#	
8	32847301	Heterozygous	Homozygous	Homozygous	Homozygous	AAACCTATGTTT	TAAATCTGCTTG	#		#		#		#	-6	****	#		#		#		#	-3	
8	32850514	Heterozygous	Homozygous	Homozygous	Homozygous	TACATACTTCTG	GTAAATGGCATA	#		#		#	5	#		****	#		#		#	2	#	
8	33182462	Homozygous	Wild type	Heterozygous	Homozygous	TGTCTATAAGTT	TGGGGGGGGGGG	#	homopolymer	
8	33207954	Homozygous	Homozygous	Homozygous	Heterozygous	GGGTAGATGATT	TAAAAAAAAAAA	#	homopolymer	
8	33223054	Homozygous	Homozygous	Homozygous	Homozygous	GTCTCCGCCTCT	TCCACTGGTCTG	#		#	3	#	5	#	-5 -2	****	#		#	6	#	2	#	-2 1	
8	33386080	Homozygous	Homozygous	Homozygous	Heterozygous	TGTCGGCTGGCT	TGGGACCCCCGG	#	-8 -4	#	7 8 9 10	#	0 1 9	#		****	#	-11 -7	#	10 11 12 13	#	-3 -2 6	#	
8	33832720	Homozygous	Homozygous	Homozygous	Homozygous	GCCAGTGTGCCA	ACCCGGATGTAG	#		#	3 4	#	3	#	-8 0	****	#		#	6 7	#	0	#	-5 3	
8	33832932	Homozygous	Homozygous	Homozygous	Homozygous	AAGCATCCGAAA	AGTATTTTTTGT	#		#		#		#	-3	****	#		#		#		#	0	
8	33833108	Homozygous	Homozygous	Homozygous	Homozygous	TGGCTGTATCCT	TCTGTAATGCAA	#	-11	#		#		#	0	****	#	-14	#		#		#	3	
8	33846772	Homozygous	Homozygous	Homozygous	Homozygous	GCCTCAAAATAC	CAAACTAAATAA	#		#		#		#	-8	****	#		#		#		#	-5	
8	33893686	Homozygous	Homozygous	Homozygous	Homozygous	TCCAGGGCAGGA	ACAGGCAAAGCA	#	-8 -7 -3	#		#	2	#	-8	****	#	-11 -10 -6	#		#	-1	#	-5	
8	33894719	Homozygous	Homozygous	Homozygous	Homozygous	AGTAAACCCCGA	ACCCCCCAATAA	#	homopolymer	
8	33997318	Homozygous	Homozygous	Wild type	Heterozygous	CACAACCATCCA	ATTAACGAGATC	#		#		#		#	-4 0	****	#		#		#		#	-1 3	
8	34361994	Homozygous	Heterozygous	Heterozygous	Heterozygous	CTACTGCCGCCA	ACAATATCACCA	#		#	11	#		#	-3 0	****	#		#	14	#		#	0 3	
8	35279578	Wild type	Heterozygous	Homozygous	Wild type	ATAAAATAAACC	CAAAAAAAAAAA	#	homopolymer	
8	35296839	Heterozygous	Wild type	Wild type	Wild type	TCTCGAAAAACC	CAAAAAAAAAAA	#	homopolymer	
8	37065379	Wild type	Heterozygous	Wild type	Wild type	GGGCTTGTAGGG	GAAGAGTTCCCA	#	-12 -11 -3 -2	#	10 11	#		#		****	#	-15 -14 -6 -5	#	13 14	#		#	
8	37193005	Homozygous	Homozygous	Homozygous	Heterozygous	TATCCATAGTGG	GTTTTTTTTTTT	#	homopolymer	
8	39913503	Heterozygous	Wild type	Wild type	Wild type	TAACAGCAACAT	TAAAAAAAAAAC	#	homopolymer	
8	39913561	Homozygous	Homozygous	Wild type	Homozygous	TGACAGAGAAGC	CAAAAAAAAAAA	#	homopolymer	
8	40139433	Homozygous	Homozygous	Wild type	Homozygous	GGGGAGTGGGGG	GCCGTATGGGGG	#	-12 -11 -10 -5 -4 -3 -2	#	3	#	6 7 8 9	#		****	#	-15 -14 -13 -8 -7 -6 -5	#	6	#	3 4 5 6	#	
8	40443220	Homozygous	Homozygous	Heterozygous	Homozygous	TTTTAAGTCAGG	GTTTTTTTTTTC	#	homopolymer	
8	40577617	Homozygous	Homozygous	Homozygous	Homozygous	GGAAACACTTGC	CACTGGTTTGAA	#	-12	#		#	3	#		****	#	-15	#		#	0	#	
8	40586439	Homozygous	Homozygous	Homozygous	Homozygous	AGTCAGGGTTGG	GAGAAAGGGGTT	#	-7 -6 -2	#		#	5 6 7	#		****	#	-10 -9 -5	#		#	2 3 4	#	
8	40651218	Homozygous	Homozygous	Homozygous	Homozygous	ACTATGATCCTG	GCCACATCTCTT	#		#	3	#		#	-1	****	#		#	6	#		#	2	
8	40675168	Homozygous	Homozygous	Wild type	Homozygous	AAGTTCACAAAC	CGGAACACACAT	#		#		#	0	#		****	#		#		#	-3	#	
8	40676619	Homozygous	Homozygous	Homozygous	Homozygous	TGAGGCACTTTT	TGGGGGGGGGGT	#	homopolymer	
8	40687495	Homozygous	Homozygous	Homozygous	Homozygous	CCCTGCATCTGA	ATTAGAGGGCTA	#		#		#	5 6	#	-9 -8	****	#		#		#	2 3	#	-6 -5	
8	40689783	Homozygous	Heterozygous	Wild type	Homozygous	TTCCATCCATTT	TGGCTTGCAAAA	#		#		#	0	#	-7 -3	****	#		#		#	-3	#	-4 0	
8	40697402	Wild type	Heterozygous	Heterozygous	Homozygous	TTCAGCTGCTGG	GTTTTTTTTTTT	#	homopolymer	
8	41151215	Homozygous	Homozygous	Homozygous	Homozygous	GGAGAAGCCTCA	ACCCCCCCTAAC	#	homopolymer	
8	42419107	Wild type	Heterozygous	Wild type	Wild type	CTCTCCCTCCCT	TCCCCCCTCTCT	#	homopolymer	
8	42994356	Homozygous	Homozygous	Wild type	Homozygous	AAACAGCTTTAC	CTTTTTTTTTTT	#	homopolymer	
8	44864286	Wild type	Wild type	Heterozygous	Wild type	ATAGACATTGAA	ACCCCCCCCCCA	#	homopolymer	
8	45037549	Homozygous	Homozygous	Homozygous	Homozygous	TAAGAACCCACT	TGGGCTACTCTT	#		#		#	0 1	#	-3 -2	****	#		#		#	-3 -2	#	0 1	
8	45630930	Homozygous	Heterozygous	Heterozygous	Heterozygous	AAGTTTCAGGAG	GAAAAATAATAA	#	homopolymer	
8	46189495	Wild type	Wild type	Wild type	Homozygous	AGCTTCCCCTCT	TCCCCCTCACTG	#	homopolymer	
8	46544446	Homozygous	Homozygous	Homozygous	Homozygous	CCCAAAACAAAC	CAAAACAAACTT	#		#		#		#	-9 -8	****	#		#		#		#	-6 -5	
8	47000025	Wild type	Wild type	Heterozygous	Wild type	TCTGGGATTCCA	ATTTTTTTTTTT	#	homopolymer	
8	47936811	Homozygous	Homozygous	Heterozygous	Homozygous	ACAAAATTTAAC	CTTTTTTTTTTT	#	homopolymer	
8	48001590	Homozygous	Homozygous	Homozygous	Heterozygous	GATAGTGGCACA	ACCCCCTTTAAT	#	homopolymer	
8	48066970	Homozygous	Homozygous	Homozygous	Homozygous	TCTATGCCTGTG	GCCCCCCCTGCA	#	homopolymer	
8	48147825	Homozygous	Homozygous	Homozygous	Homozygous	GGACATTCCCAC	CGGGGGGTGTTG	#	homopolymer	
8	48164783	Homozygous	Homozygous	Homozygous	Homozygous	CACCCACCATGT	TGGGGGTCAGTG	#	homopolymer	
8	48430853	Homozygous	Homozygous	Homozygous	Homozygous	ATTTTCTCCCTG	GTTTTTTTTTTG	#	homopolymer	
8	49437540	Homozygous	Heterozygous	Heterozygous	Wild type	TGAGATTATCAG	GAAAAAAACCTT	#	homopolymer	
8	49570432	Wild type	Wild type	Heterozygous	Wild type	GGGTTTTTTTTT	TGGGGGGGGGGG	#	homopolymer	
8	50004324	Heterozygous	Wild type	Wild type	Wild type	GAGATATCACTC	CTTTTTTTTTTT	#	homopolymer	
8	50335345	Homozygous	Homozygous	Wild type	Homozygous	ATTTGTTTGGCT	TTCCGCAGAGAT	#	-4	#	4	#		#		****	#	-7	#	7	#		#	
8	50607983	Heterozygous	Homozygous	Wild type	Heterozygous	AATAGGCATTTG	GTTTTTTTTTTT	#	homopolymer	
8	51282444	Heterozygous	Heterozygous	Homozygous	Heterozygous	TAAAGATCAAAG	GTTTTTTTTTTT	#	homopolymer	
8	51882771	Wild type	Heterozygous	Homozygous	Heterozygous	TCATCGGAAATT	TAAAAAAAAAAA	#	homopolymer	
8	51985614	Wild type	Heterozygous	Wild type	Wild type	ATCAACCTGTAA	AGGGGGGGGGAA	#	homopolymer	
8	52627909	Heterozygous	Homozygous	Heterozygous	Heterozygous	GGGTGGGGTAGT	TGGGGGGTGGGG	#	homopolymer	
8	52825848	Heterozygous	Homozygous	Heterozygous	Homozygous	AACCCTGTTTCG	GAAAAAAAAAAA	#	homopolymer	
8	53021968	Wild type	Wild type	Wild type	Heterozygous	AATAAAAAAATT	TAAAAAAAAATA	#	homopolymer	
8	53069177	Wild type	Wild type	Heterozygous	Heterozygous	GGAAGAGAGAGA	AGGGGGGGGGGG	#	homopolymer	
8	53386155	Wild type	Wild type	Wild type	Heterozygous	ATATATGATGGG	GTTTTTTTTTTT	#	homopolymer	
8	53949177	Homozygous	Homozygous	Homozygous	Homozygous	GAGCATGTATAG	GTTTTTTTTTTA	#	homopolymer	
8	54684853	Wild type	Homozygous	Homozygous	Homozygous	GGTGGGGCGGGG	GAAATGGAATAT	#	-12 -9 -8 -7 -4 -3 -2	#		#	4	#		****	#	-15 -12 -11 -10 -7 -6 -5	#		#	1	#	
8	54824226	Heterozygous	Wild type	Wild type	Wild type	GCCTGTTTTTAA	AGGGGGGGGGGT	#	homopolymer	
8	55042372	Heterozygous	Homozygous	Heterozygous	Heterozygous	GCTTATAATTTA	ATTTTTTAAGGG	#	homopolymer	
8	55049203	Homozygous	Homozygous	Homozygous	Heterozygous	TCCACTATGGGA	ATTTTTTTTTTT	#	homopolymer	
8	55052764	Homozygous	Heterozygous	Homozygous	Homozygous	AGCGGATCCTGA	ATTTTTTTTTTT	#	homopolymer	
8	56153795	Homozygous	Homozygous	Homozygous	Homozygous	CAATTCTAAGAA	AGGGCAAAGTGT	#		#		#	0 1	#		****	#		#		#	-3 -2	#	
8	57652801	Homozygous	Wild type	Homozygous	Homozygous	CGCGCGCGCAAA	AAAAACAAGTTG	#		#		#		#		****	#		#		#		#	
8	57819441	Wild type	Wild type	Wild type	Heterozygous	CTCATCATCAAT	TCATCAATGCAT	#		#		#		#		****	#		#		#		#	
8	57946687	Homozygous	Homozygous	Homozygous	Homozygous	GCCTCCAGGGAG	GAAAGGGTGCAG	#	-5 -4	#		#	3 4	#	-8 -5	****	#	-8 -7	#		#	0 1	#	-5 -2	
8	58196364	Heterozygous	Homozygous	Homozygous	Homozygous	GGCCATTATGAA	AGGGGAGTTGTT	#	-12	#		#	0 1 2	#	-7	****	#	-15	#		#	-3 -2 -1	#	-4	
8	58341475	Homozygous	Wild type	Wild type	Wild type	AGGAAAATACGT	TAAAAAAAAAAA	#	homopolymer	
8	60174852	Heterozygous	Heterozygous	Heterozygous	Heterozygous	AATCTGGGGGGA	AGGGGAGGGGGA	#	homopolymer	
8	60268165	Heterozygous	Homozygous	Wild type	Heterozygous	AACAACAACAAC	CAAAAAAAAAAA	#	homopolymer	
8	60297255	Homozygous	Heterozygous	Homozygous	Homozygous	AACACAGGTGCT	TAAAAAAAAAAA	#	homopolymer	
8	61597580	Wild type	Wild type	Wild type	Heterozygous	ATGAAGTGGAAG	GAAAAAAAAAAA	#	homopolymer	
8	61916321	Heterozygous	Wild type	Wild type	Wild type	TTGTTTGGAGGA	ATTTTTTTTTTT	#	homopolymer	
8	63020788	Homozygous	Homozygous	Heterozygous	Homozygous	AATCCTGTTAAC	CAAAAAAAAAAA	#	homopolymer	
8	63194018	Homozygous	Homozygous	Homozygous	Homozygous	TTTTGTTTTTTG	GTTTTTTTTTCT	#	homopolymer	
8	63803918	Heterozygous	Heterozygous	Heterozygous	Homozygous	CCTGAGTGTCTC	CAAAAAAAAAAA	#	homopolymer	
8	64077730	Wild type	Heterozygous	Wild type	Wild type	AATCATAGAATG	GCCCCCCCCCCC	#	homopolymer	
8	65195983	Homozygous	Homozygous	Homozygous	Homozygous	AAGAGAAGGGGC	CTTTTTTGGCCA	#	homopolymer	
8	65757862	Wild type	Wild type	Wild type	Heterozygous	TCATAAAAGAAC	CTTTTTTTTTTT	#	homopolymer	
8	66091244	Wild type	Heterozygous	Wild type	Wild type	AGAAGTCGGGGC	CGGGGGGGGGGG	#	homopolymer	
8	67232829	Heterozygous	Homozygous	Homozygous	Homozygous	TGAAGGTTATTT	TAAAAAAAAAAA	#	homopolymer	
8	67848691	Heterozygous	Homozygous	Homozygous	Homozygous	AAACCAAAAAGG	GAAAAAAACAAA	#	homopolymer	
8	68143717	Homozygous	Homozygous	Homozygous	Homozygous	CATCCTTTTTGT	TCCCCTTGCATG	#		#	3 4 5	#		#	-6	****	#		#	6 7 8	#		#	-3	
8	68329774	Wild type	Heterozygous	Homozygous	Heterozygous	TTTTTGTTTTTT	TCTTTTGGAGAA	#	homopolymer	
8	69188545	Wild type	Heterozygous	Wild type	Wild type	TGTGTGTACCTA	ACCCCCCCCCAC	#	homopolymer	
8	69609875	Homozygous	Homozygous	Homozygous	Homozygous	AACCCATCTTTT	TGGGGGGGGGGG	#	homopolymer	
8	69637726	Homozygous	Homozygous	Homozygous	Heterozygous	TTTCTCTGTCTA	ACCCCCTGGCTG	#	homopolymer	
8	69893391	Heterozygous	Homozygous	Heterozygous	Heterozygous	CTGGGGGAGCAG	GCCCCCCCCCTC	#	homopolymer	
8	70476957	Heterozygous	Homozygous	Homozygous	Heterozygous	GGGAGATCGGGG	GCCCGGGGCAGC	#	-12 -11 -4 -3 -2	#	3 4	#	3 4 5	#		****	#	-15 -14 -7 -6 -5	#	6 7	#	0 1 2	#	
8	70487391	Wild type	Heterozygous	Wild type	Heterozygous	GCAGCCTGGGAA	AGGGGGGGGGGG	#	homopolymer	
8	70532980	Homozygous	Homozygous	Homozygous	Homozygous	CCAGGCTGGGCT	TGGGGGACACAG	#	homopolymer	
8	70562654	Homozygous	Homozygous	Heterozygous	Homozygous	CTCTGTAGCCCT	TGGGCTGTCCTG	#		#	10	#	0 1	#	-1 0	****	#		#	13	#	-3 -2	#	2 3	
8	70575834	Homozygous	Homozygous	Homozygous	Homozygous	GCAGGCCTTGAA	ATTTTTTTTTTT	#	homopolymer	
8	70608371	Homozygous	Homozygous	Homozygous	Homozygous	AGCGCGGGTGGG	GCCCCCCCCCCG	#	homopolymer	
8	70675527	Homozygous	Homozygous	Homozygous	Homozygous	AGAGCTTCACTT	TCCCTGCCACTA	#		#	3 4 8	#		#		****	#		#	6 7 11	#		#	
8	70681747	Homozygous	Homozygous	Homozygous	Homozygous	GACCACTTCAAC	CTTCCACAGTGC	#		#	5	#		#	-7	****	#		#	8	#		#	-4	
8	70699048	Homozygous	Homozygous	Homozygous	Homozygous	GCGCGGCGGGGG	GAAGGTGGGGAT	#	-8 -5 -4 -3 -2	#		#	2 5 6 7	#		****	#	-11 -8 -7 -6 -5	#		#	-1 2 3 4	#	
8	70702036	Homozygous	Homozygous	Heterozygous	Homozygous	CAGGGTTTTTCT	TCCTGTAGCCTT	#	-10 -9	#	3 10	#		#		****	#	-13 -12	#	6 13	#		#	
8	70705161	Homozygous	Homozygous	Homozygous	Homozygous	CCTAGCTGTCCT	TGGGAATTAACT	#		#		#	0 1	#	-9 0	****	#		#		#	-3 -2	#	-6 3	
8	70718663	Heterozygous	Homozygous	Heterozygous	Homozygous	GGGAATGGCTCC	CGGGTGGACAGT	#	-12 -11 -6	#		#	0 1 4	#	1	****	#	-15 -14 -9	#		#	-3 -2 1	#	4	
8	70729330	Homozygous	Homozygous	Homozygous	Homozygous	CCATAGCCATCT	TCCCTCCCACAC	#		#	3 4 7 8	#		#	-9 -3	****	#		#	6 7 10 11	#		#	-6 0	
8	70730034	Homozygous	Homozygous	Homozygous	Homozygous	ACCCTTCCCCCA	ACCCCCTACATG	#	homopolymer	
8	70730130	Homozygous	Homozygous	Homozygous	Homozygous	CCAGCTTGTCGG	GCCCGCGCAGGG	#	-2	#	3 4	#	8 9	#	-9	****	#	-5	#	6 7	#	5 6	#	-6	
8	70735717	Heterozygous	Homozygous	Homozygous	Homozygous	AGATAAAGTTGT	TGGGTATATGTG	#		#		#	0 1	#		****	#		#		#	-3 -2	#	
8	70740587	Homozygous	Homozygous	Heterozygous	Homozygous	AGGATTCAAAGA	ACCTAAACACAC	#	-11	#	3	#		#		****	#	-14	#	6	#		#	
8	70746259	Homozygous	Homozygous	Homozygous	Homozygous	CCCTCACCCGAA	AGGGCAGCTGTG	#		#		#	0 1	#	-9 -8 -3 -2	****	#		#		#	-3 -2	#	-6 -5 0 1	
8	70746419	Wild type	Homozygous	Wild type	Homozygous	GTGACACAGCCA	ACCTCACAGGAG	#		#	3	#	7	#	0	****	#		#	6	#	4	#	3	
8	70746680	Homozygous	Heterozygous	Homozygous	Heterozygous	CCATCCTCCCTG	GCCTCATCGTCC	#		#	3 12	#		#	-9 -5 -2 -1	****	#		#	6 15	#		#	-6 -2 1 2	
8	70750806	Homozygous	Homozygous	Homozygous	Homozygous	AAAAAGAGCTGG	GAAGTGGGCTGG	#	-2	#		#	4 5 9	#		****	#	-5	#		#	1 2 6	#	
8	70754867	Homozygous	Homozygous	Homozygous	Homozygous	TAGAGAGGGTAA	AGGGTGAGCGCA	#	-6 -5	#		#	0 1	#		****	#	-9 -8	#		#	-3 -2	#	
8	70755731	Homozygous	Heterozygous	Homozygous	Homozygous	CACAGCTCTGCC	CTTATGTTGGTT	#		#		#	7	#	1	****	#		#		#	4	#	4	
8	70756974	Homozygous	Homozygous	Homozygous	Heterozygous	AGTGGACACCGG	GCCCATCTTCCC	#	-9 -2	#	3 4 11 12	#		#	-1	****	#	-12 -5	#	6 7 14 15	#		#	2	
8	70761083	Homozygous	Homozygous	Homozygous	Homozygous	CACGCCGAACAC	CGGGAAGTCCTA	#		#	10	#	0 1	#	-5	****	#		#	13	#	-3 -2	#	-2	
8	70764763	Homozygous	Homozygous	Homozygous	Homozygous	GTGCTGGCACGT	TGGAACTCCCAC	#	-7	#	9 10	#	0	#		****	#	-10	#	12 13	#	-3	#	
8	70767540	Homozygous	Homozygous	Homozygous	Homozygous	GACCACCCCTGA	AGGCCACGAGTA	#		#	5	#	0	#	-7 -4 -3 -2	****	#		#	8	#	-3	#	-4 -1 0 1	
8	70780501	Homozygous	Homozygous	Homozygous	Homozygous	GAAGTCTGGGAG	GTTGCTGGGGCC	#	-5 -4	#	12	#	5 6 7	#		****	#	-8 -7	#	15	#	2 3 4	#	
8	71066214	Homozygous	Homozygous	Wild type	Homozygous	CCCCTCATTTCA	ATTTTTTTTTTC	#	homopolymer	
8	71109559	Homozygous	Homozygous	Homozygous	Homozygous	AGTCAAATCATT	TAAAAAAAAAAA	#	homopolymer	
8	71272817	Homozygous	Homozygous	Homozygous	Homozygous	GGCGCGCAGCGG	GCCCGAGGTCCA	#	-12 -2	#	3 4 11	#	5	#		****	#	-15 -5	#	6 7 14	#	2	#	
8	71598311	Homozygous	Homozygous	Homozygous	Homozygous	TGGAAGCTAGGG	GCCCCACTGAGG	#	-11 -3 -2	#	3 4 5	#	9	#		****	#	-14 -6 -5	#	6 7 8	#	6	#	
8	71990327	Heterozygous	Homozygous	Heterozygous	Homozygous	TACTCTTGTCTG	GAAAAAAAAAAA	#	homopolymer	
8	72130803	Heterozygous	Heterozygous	Homozygous	Homozygous	ATTTTCCAAGTC	CTTTTTTTTTTC	#	homopolymer	
8	72172559	Homozygous	Homozygous	Heterozygous	Homozygous	TGCTAAGGTTAA	ATTTTTTTTTTT	#	homopolymer	
8	72222014	Homozygous	Homozygous	Homozygous	Homozygous	AGACTGAGCCAT	TGGGGGGGTAGC	#	homopolymer	
8	72257037	Homozygous	Heterozygous	Homozygous	Homozygous	CCTCCGAAGCCT	TCCCTTCTGTTG	#		#	3 4	#		#	-9 -6 0	****	#		#	6 7	#		#	-6 -3 3	
8	72751731	Wild type	Homozygous	Wild type	Homozygous	GGGGGCAGTAGA	AGGCCATAGCCC	#	-12 -11 -10 -9	#	5 11 12	#	0	#		****	#	-15 -14 -13 -12	#	8 14 15	#	-3	#	
8	73110427	Homozygous	Homozygous	Homozygous	Homozygous	GAGCTGATGGTC	CAACAATGGCAA	#	-4	#		#	6	#		****	#	-7	#		#	3	#	
8	73990363	Wild type	Wild type	Heterozygous	Wild type	AAATAAGAGGTT	TGGGGGGAACCC	#	homopolymer	
8	74163956	Homozygous	Homozygous	Homozygous	Homozygous	CAGATGTTGTGG	GCCCTCCTCACC	#	-2	#	3 4 7 12	#		#		****	#	-5	#	6 7 10 15	#		#	
8	74180604	Homozygous	Homozygous	Homozygous	Homozygous	CAAGGCAACTAG	GAAAGATGTGCT	#	-9	#		#		#		****	#	-12	#		#		#	
8	75293390	Wild type	Wild type	Homozygous	Wild type	AGTTTGAGAGTT	TGGGCATTTGTG	#		#		#	0 1	#		****	#		#		#	-3 -2	#	
8	75294417	Homozygous	Homozygous	Heterozygous	Homozygous	ATCTCTCAGGTG	GCCAGCAGACAC	#	-4	#	3	#		#		****	#	-7	#	6	#		#	
8	75315204	Heterozygous	Homozygous	Homozygous	Homozygous	TAGTAACAGGGT	TGCATTGTGGGC	#	-4 -3	#		#	7 8	#		****	#	-7 -6	#		#	4 5	#	
8	75317408	Homozygous	Homozygous	Homozygous	Homozygous	CACACACACTGA	ACCCATTTTGGT	#		#	3 4	#	8	#		****	#		#	6 7	#	5	#	
8	75321280	Homozygous	Homozygous	Homozygous	Homozygous	TAAAAGCCACAA	AGGGGGAAAAAG	#	homopolymer	
8	75332360	Homozygous	Homozygous	Homozygous	Homozygous	GAGGTATATGAG	GAAAACAGCTTA	#	-10	#		#		#		****	#	-13	#		#		#	
8	75487635	Wild type	Wild type	Wild type	Heterozygous	TCAGGTTCCACT	TCCCCCCCCCCT	#	homopolymer	
8	75509036	Wild type	Wild type	Wild type	Heterozygous	GATAATATGGCA	ATTTTTTTTTTG	#	homopolymer	
8	76423541	Homozygous	Homozygous	Homozygous	Homozygous	GTGTGTGTGTGT	TGGGGGGGGGAG	#	homopolymer	
8	76859280	Homozygous	Homozygous	Homozygous	Homozygous	TCTCTCTCTTCC	CAGTTCTGTGTT	#		#		#		#	1	****	#		#		#		#	4	
8	77092121	Homozygous	Homozygous	Homozygous	Homozygous	AGATGGCTGTGT	TACCACAAAAGA	#	-8	#	4	#		#		****	#	-11	#	7	#		#	
8	77297325	Homozygous	Homozygous	Homozygous	Homozygous	AGAGATGGCTCA	ACAGTTAAGACC	#	-6	#	12	#		#		****	#	-9	#	15	#		#	
8	78268824	Heterozygous	Wild type	Wild type	Wild type	AAGGAAAAAAGG	GAAAGGAAAAGG	#	-10 -2	#		#	3 9	#		****	#	-13 -5	#		#	0 6	#	
8	78500375	Homozygous	Homozygous	Heterozygous	Homozygous	AAGTGGTGGGGA	AGGGGTATGGGG	#	-8 -5 -4 -3	#		#	0 1 2 7 8 9	#		****	#	-11 -8 -7 -6	#		#	-3 -2 -1 4 5 6	#	
8	78976944	Homozygous	Homozygous	Homozygous	Homozygous	TTTGCTGGAAGA	ACACCATCCATT	#	-6	#	5 9	#		#		****	#	-9	#	8 12	#		#	
8	79068886	Wild type	Homozygous	Wild type	Homozygous	CATAATTTATTC	CTCTCTGGATGT	#		#		#	5	#		****	#		#		#	2	#	
8	79496394	Wild type	Homozygous	Homozygous	Wild type	ACACCCGCTATG	GCTGAGAAGCTT	#		#		#		#	-6 -5	****	#		#		#		#	-3 -2	
8	79712845	Wild type	Wild type	Heterozygous	Wild type	CAGGCAGGATAT	TCCAGATAGGGA	#	-10 -6	#	3	#	7 8	#		****	#	-13 -9	#	6	#	4 5	#	
8	79712889	Wild type	Wild type	Homozygous	Wild type	TGGAAGCCAGGT	TCCTGCTTTGGT	#	-11 -3	#	3	#	8	#	-3	****	#	-14 -6	#	6	#	5	#	0	
8	80013271	Wild type	Heterozygous	Heterozygous	Homozygous	TTCTAGGGATTG	GACTCGGGACAC	#	-7 -6	#		#	4 5	#		****	#	-10 -9	#		#	1 2	#	
8	80261491	Homozygous	Homozygous	Homozygous	Homozygous	CCTTGTAGACAA	AGGGTTCTCACA	#		#		#	0 1	#	-9	****	#		#		#	-3 -2	#	-6	
8	80665042	Homozygous	Heterozygous	Homozygous	Homozygous	CACTCCAATCTT	TCCCCAGACAAT	#		#	3 4 5	#		#	-5	****	#		#	6 7 8	#		#	-2	
8	80694925	Homozygous	Homozygous	Homozygous	Homozygous	TCAGTGGAAGTC	CAAGCAGGTGAT	#	-7	#		#	5	#		****	#	-10	#		#	2	#	
8	80868062	Wild type	Wild type	Heterozygous	Wild type	AGTCAAGCTATC	CAAAAAAAAAAA	#	homopolymer	
8	80893106	Homozygous	Homozygous	Homozygous	Homozygous	AACACAACCCAA	ATTCAAATGGGT	#		#		#	7 8	#	-2 -1	****	#		#		#	4 5	#	1 2	
8	81158100	Wild type	Homozygous	Wild type	Wild type	TAGCCTGGTTTC	CTTTTTTTTTTT	#	homopolymer	
8	82532415	Homozygous	Homozygous	Homozygous	Homozygous	CCAGCTAAGACA	ATTTTTTTTTTC	#	homopolymer	
8	82543153	Homozygous	Homozygous	Homozygous	Heterozygous	GTGAGTTCCAGG	GAAAAAAAAAAA	#	homopolymer	
8	82579065	Homozygous	Homozygous	Homozygous	Homozygous	ACTCTACAACAG	GAAAAAAAAAAA	#	homopolymer	
8	84544308	Wild type	Wild type	Heterozygous	Wild type	CCCTGTGACCCT	TCCCCCAACTGA	#	homopolymer	
8	85005137	Heterozygous	Homozygous	Homozygous	Homozygous	CTACTAATCTTT	TAAAAAAAAAAA	#	homopolymer	
8	86624176	Homozygous	Homozygous	Homozygous	Homozygous	GTGTTGACGACC	CAGTGGCCATGT	#		#	8	#	3	#	1	****	#		#	11	#	0	#	4	
8	87939839	Homozygous	Heterozygous	Heterozygous	Heterozygous	TATCCCCAGCAA	AGCCACCCGCCC	#		#	4 7 8 11 12	#		#	-6 -5 -4	****	#		#	7 10 11 14 15	#		#	-3 -2 -1	
8	87966374	Wild type	Homozygous	Wild type	Wild type	TGGGTTGGTTGG	GTTTTCCCAGTG	#	-11 -10 -6 -2	#	7 8	#		#		****	#	-14 -13 -9 -5	#	10 11	#		#	
8	89060316	Heterozygous	Heterozygous	Wild type	Wild type	ACCTGTGACCCG	GCCCCCCCCCCC	#	homopolymer	
8	89503022	Homozygous	Homozygous	Homozygous	Homozygous	TATGGTGTTTTT	TATAGACGGAAG	#	-9	#		#	6	#		****	#	-12	#		#	3	#	
8	89570418	Heterozygous	Homozygous	Wild type	Wild type	CTGGGGGGAGGT	TGGGGGGGGGCG	#	homopolymer	
8	93761640	Wild type	Heterozygous	Wild type	Homozygous	AGAGCAACAGTG	GAAAAAAAAAAA	#	homopolymer	
8	95163445	Homozygous	Homozygous	Homozygous	Homozygous	CCCACCTCCCCT	TGGCACCGTGAT	#		#	7	#	0	#	-9 -8 -5 -2 -1 0	****	#		#	10	#	-3	#	-6 -5 -2 1 2 3	
8	95345228	Homozygous	Homozygous	Homozygous	Homozygous	TAGACCCGCTGT	TGGGGGGATGGG	#	homopolymer	
8	95396416	Homozygous	Homozygous	Homozygous	Homozygous	CAATGTAATGAA	ATTTTTCGCCAT	#	homopolymer	
8	95411545	Heterozygous	Wild type	Wild type	Homozygous	TGCCAGGGGCGA	ACCCCCAGACCA	#	homopolymer	
8	95411576	Wild type	Homozygous	Homozygous	Wild type	CCCCCAAGGTCT	TCCCCCTTCCCC	#	homopolymer	
8	96068671	Homozygous	Homozygous	Homozygous	Heterozygous	CAAAGAGTAAAG	GAAAAAAAACCA	#	homopolymer	
8	96579704	Heterozygous	Wild type	Wild type	Wild type	TGTTCGCTATTC	CTTTTTTTTTTT	#	homopolymer	
8	97060818	Wild type	Heterozygous	Heterozygous	Wild type	ACAGATGCTGAC	CAAAAAAAAAAA	#	homopolymer	
8	97398248	Homozygous	Homozygous	Homozygous	Homozygous	GGCCCATGCTGA	AGCATGCCACCC	#	-12	#	8 11 12	#		#	-7 -6	****	#	-15	#	11 14 15	#		#	-4 -3	
8	97598203	Heterozygous	Wild type	Wild type	Homozygous	ACACACACAAAA	ACCCCCCCCCCA	#	homopolymer	
8	97633898	Heterozygous	Homozygous	Homozygous	Homozygous	ATTCTATGAGGA	ATTTTTTTTTTT	#	homopolymer	
8	98492298	Heterozygous	Wild type	Heterozygous	Homozygous	TTTTCATGTGCA	ACCCCCCCCCCC	#	homopolymer	
8	99530184	Heterozygous	Homozygous	Homozygous	Homozygous	AGGTCACCTCCT	TCCCCACAGCCC	#	-11	#	3 4 5 11 12	#		#	-3 0	****	#	-14	#	6 7 8 14 15	#		#	0 3	
8	100864367	Heterozygous	Heterozygous	Homozygous	Heterozygous	CTCCAGAATAAT	TAAAAAAAAAAA	#	homopolymer	
8	101907908	Wild type	Heterozygous	Heterozygous	Wild type	TTTTGTTTGTTG	GTTTTTTTTTTT	#	homopolymer	
8	102272281	Wild type	Heterozygous	Wild type	Wild type	ATTTTTAGATCA	ATTTTTTTTTTT	#	homopolymer	
8	103053059	Wild type	Heterozygous	Wild type	Wild type	TTTTGTTTTTTG	GTTTTTTTTTTT	#	homopolymer	
8	104181469	Homozygous	Homozygous	Homozygous	Homozygous	CTCTCACCCCAA	ACCCTGTGAGTT	#		#	3 4	#		#	-3 -2 -1	****	#		#	6 7	#		#	0 1 2	
8	104181598	Homozygous	Homozygous	Homozygous	Homozygous	GAACACCCTCCC	CAAAAGCCAGCC	#		#	8 12	#		#	-4 -3 0 1	****	#		#	11 15	#		#	-1 0 3 4	
8	104181845	Homozygous	Homozygous	Homozygous	Homozygous	GTGACCTCAATA	ACCCCATGTGAT	#		#	3 4 5	#		#	-5	****	#		#	6 7 8	#		#	-2	
8	104182033	Heterozygous	Homozygous	Homozygous	Homozygous	GGCCTCCCCCCT	TCCAAGAAGTCA	#	homopolymer	
8	104182136	Homozygous	Homozygous	Homozygous	Homozygous	TCTCTTCCTTGT	TCCCATCACTGT	#		#	3 4	#		#	-3	****	#		#	6 7	#		#	0	
8	104566359	Homozygous	Heterozygous	Heterozygous	Heterozygous	ATCACCTAATCC	CTTTTTTTTTTT	#	homopolymer	
8	106501909	Wild type	Heterozygous	Wild type	Wild type	ATGCAGTTCTTT	TGGGGGGGGGGG	#	homopolymer	
8	106614670	Wild type	Heterozygous	Wild type	Heterozygous	ACCCCCTGTAAA	ACCCCCCCCCCC	#	homopolymer	
8	107959589	Homozygous	Homozygous	Homozygous	Homozygous	AAAAATAGAAAG	GTTTTTTTTTTT	#	homopolymer	
8	108308890	Homozygous	Heterozygous	Homozygous	Homozygous	GGATTAACCAGG	GTTTTTTTTTTT	#	homopolymer	
8	109779156	Homozygous	Homozygous	Heterozygous	Homozygous	CCTGAGGGCCGA	ACCTCGGGAGCT	#	-7 -6	#	3	#	4 5	#	-9 -1	****	#	-10 -9	#	6	#	1 2	#	-6 2	
8	110546629	Heterozygous	Homozygous	Homozygous	Homozygous	AAAACAGTAAAG	GAAAAAAAAAAC	#	homopolymer	
8	110901524	Heterozygous	Homozygous	Wild type	Heterozygous	ACTTTTTATGTC	CTTTTTTTTTTT	#	homopolymer	
8	111337233	Wild type	Wild type	Heterozygous	Wild type	TACTCATATCCT	TCCCCCCCCCCC	#	homopolymer	
8	111497524	Wild type	Homozygous	Wild type	Wild type	AAAAATAAATCT	TAAAAAAAAAAA	#	homopolymer	
8	112051857	Heterozygous	Homozygous	Heterozygous	Homozygous	TTTTGTTTTTTG	GTTTTTTTCGAG	#	homopolymer	
8	112363786	Homozygous	Homozygous	Homozygous	Homozygous	TATTTTGGCTGC	CTTTTTTTTTTT	#	homopolymer	
8	112406421	Heterozygous	Heterozygous	Homozygous	Homozygous	AGAAGAAAAACC	CAAAAAAAAAAA	#	homopolymer	
8	112924002	Heterozygous	Homozygous	Wild type	Homozygous	ATATCTGGAGGA	AATCATCCTTAG	#	-6 -3	#	8	#		#		****	#	-9 -6	#	11	#		#	
8	113079390	Homozygous	Homozygous	Heterozygous	Homozygous	GCCTCACCTTTT	TTGAGAGAAGGG	#		#		#	8 9	#	-8 -3	****	#		#		#	5 6	#	-5 0	
8	113191712	Heterozygous	Homozygous	Homozygous	Homozygous	AGCATGGCTGGT	TGGGGGGAAAAA	#	homopolymer	
8	113321793	Homozygous	Homozygous	Wild type	Homozygous	CAACTCATGAAT	TGAGGAGAACAA	#		#		#	2	#		****	#		#		#	-1	#	
8	113937066	Homozygous	Heterozygous	Homozygous	Homozygous	TAAAAGTTACGC	CAAAAAAAAAAA	#	homopolymer	
8	114198021	Heterozygous	Homozygous	Homozygous	Homozygous	CCAGGCCCTGTT	TCCAAAGGGAGT	#	-9	#	3	#	5 6	#	-9 -4 -3	****	#	-12	#	6	#	2 3	#	-6 -1 0	
8	114274382	Homozygous	Homozygous	Homozygous	Heterozygous	GGATAGGGAGTT	TCCCGAAGGGGG	#	-12 -7 -6	#	3 4	#	6 7 8 9	#		****	#	-15 -10 -9	#	6 7	#	3 4 5 6	#	
8	114345268	Wild type	Homozygous	Wild type	Heterozygous	TCCAGATCCAAA	AGGGGGGGGGGA	#	homopolymer	
8	115080481	Homozygous	Homozygous	Homozygous	Homozygous	TACCTGGGGCTT	TGGGGGGGAGGG	#	homopolymer	
8	115482753	Heterozygous	Homozygous	Wild type	Wild type	GAAAAAGAATCA	ACCCCCCCCCCC	#	homopolymer	
8	116104351	Homozygous	Homozygous	Homozygous	Homozygous	GAAAAGTCTTTT	TCCCAGGTGTGG	#		#	3 4	#	4 9	#		****	#		#	6 7	#	1 6	#	
8	116124918	Homozygous	Heterozygous	Homozygous	Heterozygous	ATCTGATATACT	TCCCCCCCCCCC	#	homopolymer	
8	116640672	Homozygous	Heterozygous	Heterozygous	Homozygous	TAATTCATATTA	AGAGGACAGAGA	#		#		#	2	#		****	#		#		#	-1	#	
8	116783662	Homozygous	Homozygous	Heterozygous	Heterozygous	AACCCTGTGTGG	GAAAAAAAAAAA	#	homopolymer	
8	117219863	Heterozygous	Homozygous	Homozygous	Homozygous	CAGGCAGTGGGT	TGGGGGTGGGTG	#	homopolymer	
8	118690806	Homozygous	Heterozygous	Wild type	Heterozygous	AGGAAACAAAAC	CAAAAACAAAAA	#	homopolymer	
8	118882557	Heterozygous	Heterozygous	Heterozygous	Homozygous	AGAAATTGCTCT	TCCCCCCCCCCC	#	homopolymer	
8	119062677	Homozygous	Heterozygous	Homozygous	Homozygous	ATACACACCCTT	TAAATATACACA	#		#		#		#	-2 -1	****	#		#		#		#	1 2	
8	119232988	Wild type	Homozygous	Homozygous	Homozygous	TCAATATTCTCT	TCCCCCAATTCC	#	homopolymer	
8	119415117	Homozygous	Homozygous	Homozygous	Homozygous	ATAAGAAAGCCA	ATTTTTTTCCTA	#	homopolymer	
8	119416446	Homozygous	Homozygous	Heterozygous	Homozygous	CTCCCTGGCTTA	ACCAAGGGGCAA	#	-6	#	3	#	4 5 6	#	-7 -6	****	#	-9	#	6	#	1 2 3	#	-4 -3	
8	119616788	Homozygous	Homozygous	Homozygous	Homozygous	ACTGGGAGCAGA	ACTGGGGTGGAG	#	-9 -8	#		#	2 3 4 7	#		****	#	-12 -11	#		#	-1 0 1 4	#	
8	119616974	Homozygous	Homozygous	Homozygous	Homozygous	CATTGAGGGGAG	GCTTTCATGCCA	#	-6 -5 -4	#	11	#		#		****	#	-9 -8 -7	#	14	#		#	
8	120060857	Homozygous	Homozygous	Homozygous	Homozygous	TGGGTGGCACCA	ACCCCCATCAAC	#	homopolymer	
8	120210985	Heterozygous	Heterozygous	Wild type	Homozygous	GTGGCTGGGGGT	TGGGGGTGGGGG	#	homopolymer	
8	120228606	Homozygous	Homozygous	Homozygous	Homozygous	CCGCCACCCGCC	CGGGACTCGGCA	#		#		#	0 1 7	#	-9 -6 -3 -2 1	****	#		#		#	-3 -2 4	#	-6 -3 0 1 4	
8	120514390	Homozygous	Homozygous	Homozygous	Homozygous	CGCCGCACACCC	CGGGCCTTCCCT	#		#	6 10 11	#	0 1	#	-7 0 1	****	#		#	9 13 14	#	-3 -2	#	-4 3 4	
8	121686017	Homozygous	Heterozygous	Homozygous	Heterozygous	GACCACAGCTGA	ATTTTTTTTTTT	#	homopolymer	
8	121703634	Homozygous	Homozygous	Homozygous	Homozygous	CTGGAGGACACT	TGGGGGCTCGCT	#	homopolymer	
8	122942421	Heterozygous	Heterozygous	Heterozygous	Heterozygous	AACAAAAAAAAC	CAAAAAAAAAAA	#	homopolymer	
8	123022213	Heterozygous	Heterozygous	Heterozygous	Heterozygous	GCCAGTGCATTC	CTTTTTTTTTTT	#	homopolymer	
8	124208846	Homozygous	Homozygous	Wild type	Homozygous	AAACCCTGTCTC	CAAAAAAAAAAA	#	homopolymer	
8	125496285	Heterozygous	Heterozygous	Homozygous	Wild type	GAAGACACAGGC	CACTCGCCAGAT	#	-3	#	8	#		#		****	#	-6	#	11	#		#	
8	125544457	Homozygous	Heterozygous	Homozygous	Homozygous	ACATATGGAACA	AGGGGGTGACCC	#	homopolymer	
8	125568310	Homozygous	Homozygous	Homozygous	Homozygous	TCCGACCCCCTG	GAAAAAAAAAAG	#	homopolymer	
8	125891368	Heterozygous	Wild type	Wild type	Wild type	CATCCTGATTGT	TAAAAAAAAAAA	#	homopolymer	
8	125956354	Homozygous	Homozygous	Homozygous	Homozygous	GTTAAACCACCT	TCCCCCATCCCT	#	homopolymer	
8	125963706	Homozygous	Homozygous	Homozygous	Homozygous	GTAACGCCTCGA	AGGGGGTGTGTT	#	homopolymer	
8	126477272	Heterozygous	Wild type	Wild type	Wild type	AACAACAACAAC	CAAAAAAAAAAA	#	homopolymer	
8	126901278	Heterozygous	Heterozygous	Homozygous	Heterozygous	GACCTCAAACTC	CAAAAAAAAAGC	#	homopolymer	
8	126908556	Heterozygous	Heterozygous	Heterozygous	Heterozygous	AGATAGATAGAT	TAAAAGATGATC	#		#		#		#		****	#		#		#		#	
8	127154420	Heterozygous	Homozygous	Heterozygous	Homozygous	TTTCTTGATGAG	GTTTTTTTTTTT	#	homopolymer	
8	127878773	Heterozygous	Wild type	Wild type	Wild type	TATATTCAGGAT	TGGGGGGGGGGG	#	homopolymer	
8	128284041	Wild type	Heterozygous	Wild type	Wild type	TCCCTGACATCG	GCCCCCCCCCCC	#	homopolymer	
9	3362553	Homozygous	Homozygous	Homozygous	Homozygous	TTTATTATTTCA	ATTTTTTTTTAA	#	homopolymer	
9	3578347	Homozygous	Homozygous	Homozygous	Homozygous	ACATCCCTGAAG	GAAACTGATGTT	#		#		#		#	-5 -4	****	#		#		#		#	-2 -1	
9	4426066	Homozygous	Homozygous	Heterozygous	Homozygous	TTCCAAAAAAGT	TAAAAAAAAAAA	#	homopolymer	
9	5279208	Heterozygous	Homozygous	Homozygous	Heterozygous	TAAGCAGATCGG	GAAAAAAAAAAA	#	homopolymer	
9	5482584	Homozygous	Homozygous	Homozygous	Homozygous	TTGTTCCACCCA	ACCCAGTGATCC	#		#	3 4 12	#		#	-4 -1 0	****	#		#	6 7 15	#		#	-1 2 3	
9	5508993	Wild type	Wild type	Homozygous	Wild type	TGGGGGACTTTT	TGGGGATAGCAT	#	-11 -10 -9 -8	#		#	0 1 2	#		****	#	-14 -13 -12 -11	#		#	-3 -2 -1	#	
9	5559645	Homozygous	Homozygous	Homozygous	Heterozygous	TCTTTTGTCCCT	TGGGGTTGCTTT	#		#		#	0 1 2	#	-1 0	****	#		#		#	-3 -2 -1	#	2 3	
9	5951457	Wild type	Heterozygous	Wild type	Wild type	CACAAAATGGTC	CTTTTTTTTTTT	#	homopolymer	
9	7196844	Heterozygous	Homozygous	Homozygous	Homozygous	TTGAAATTGAAG	GCCATTCTGTAC	#		#	3	#		#		****	#		#	6	#		#	
9	7314801	Wild type	Heterozygous	Wild type	Heterozygous	AGGGTTATTTCA	ATTTTTTTTTTT	#	homopolymer	
9	7488724	Wild type	Wild type	Homozygous	Wild type	AATAAAAAATGG	GAAAAAAAAAAA	#	homopolymer	
9	7519749	Homozygous	Heterozygous	Homozygous	Homozygous	TGTGCGCGCACG	GTGTGACTTTGA	#		#		#		#		****	#		#		#		#	
9	7787280	Wild type	Wild type	Heterozygous	Heterozygous	GAAATAGTTCTA	ATTTTTTTTTTT	#	homopolymer	
9	8111712	Homozygous	Homozygous	Homozygous	Homozygous	CAGCCTAACCAC	CTTTTTTTTTTG	#	homopolymer	
9	8474521	Heterozygous	Wild type	Wild type	Wild type	TCATGCCCTATT	TACTCCATATGC	#		#	6	#		#	-4 -3	****	#		#	9	#		#	-1 0	
9	10742002	Homozygous	Heterozygous	Wild type	Wild type	TTTTCCCTAAAG	GTAAATAGAAGC	#		#		#		#	-5 -4	****	#		#		#		#	-2 -1	
9	10789685	Heterozygous	Wild type	Wild type	Wild type	TATACAGGTTGA	ATTTTTTTTTTT	#	homopolymer	
9	10923845	Wild type	Heterozygous	Wild type	Wild type	GTTTTTGTTTTG	GTTTTTTTTTTT	#	homopolymer	
9	12341348	Heterozygous	Heterozygous	Homozygous	Heterozygous	GAATTGTGAGTC	CAAAAAAAAAAA	#	homopolymer	
9	12737684	Wild type	Homozygous	Heterozygous	Heterozygous	TGGTTATTAGCC	CAAAAAAAAAAA	#	homopolymer	
9	13267769	Homozygous	Homozygous	Wild type	Homozygous	AAATGCTATCCC	CAAAAAGTCCCC	#	homopolymer	
9	13991766	Homozygous	Homozygous	Homozygous	Homozygous	GCAGACCAAGAG	GCTTTGAACTCA	#		#		#		#	-4	****	#		#		#		#	-1	
9	14749604	Wild type	Wild type	Wild type	Heterozygous	AGAAGCAGGGAA	AGGGGGGGGGGG	#	homopolymer	
9	14944992	Wild type	Wild type	Heterozygous	Wild type	CTGTATCAGGAG	GTTTTTTTTTTT	#	homopolymer	
9	16922458	Wild type	Homozygous	Wild type	Wild type	CATTTCTCACTA	ATTTTTTTTTTC	#	homopolymer	
9	16968045	Wild type	Heterozygous	Wild type	Heterozygous	GGCTGGTTTTAC	CTTTTTTTTTTT	#	homopolymer	
9	17825710	Homozygous	Homozygous	Heterozygous	Homozygous	CCCCTGTACCCT	TCCCCCCCACCC	#	homopolymer	
9	18779061	Homozygous	Homozygous	Homozygous	Homozygous	ATCAGAGGCCTC	CTTTTGTGAGCA	#	-6	#		#		#	-1	****	#	-9	#		#		#	2	
9	19104769	Wild type	Heterozygous	Wild type	Wild type	AACACCATACAG	GTTTTTTTTTTT	#	homopolymer	
9	23395962	Heterozygous	Wild type	Wild type	Wild type	AAATCAAAAACC	CAAAAAAAAAAA	#	homopolymer	
9	23612325	Heterozygous	Homozygous	Homozygous	Homozygous	GCTGGGAGATGT	TGCACCAAGGAA	#	-9 -8	#	6	#	7	#		****	#	-12 -11	#	9	#	4	#	
9	23662129	Wild type	Wild type	Homozygous	Wild type	AAGACAATCTGC	CAAAATTCATCT	#		#		#		#		****	#		#		#		#	
9	23668392	Homozygous	Homozygous	Homozygous	Homozygous	AGTAAGTGCCGC	CAAACCTCCGCA	#		#	6 9	#		#	-1	****	#		#	9 12	#		#	2	
9	24329455	Wild type	Homozygous	Wild type	Homozygous	AAAAAATTAAAT	TAAAAAAAAAAG	#	homopolymer	
9	24492264	Heterozygous	Wild type	Wild type	Wild type	GAGGGGGGGAAA	ACCCAGGAAAGG	#	-10 -9 -8 -7 -6 -5	#	3 4	#	4 9	#		****	#	-13 -12 -11 -10 -9 -8	#	6 7	#	1 6	#	
9	24822136	Homozygous	Homozygous	Homozygous	Heterozygous	AAAATGTATATC	CTTTTTTTTTTT	#	homopolymer	
9	25751647	Wild type	Heterozygous	Wild type	Wild type	CCTGCTTCCAGT	TCCCCCCCCCCC	#	homopolymer	
9	27461040	Wild type	Wild type	Wild type	Heterozygous	AGAAGTACACTA	ATTTTTTTTTTT	#	homopolymer	
9	29298044	Homozygous	Homozygous	Homozygous	Wild type	AAATATCTAAGC	CAAAAAAAAAAT	#	homopolymer	
9	30400568	Wild type	Heterozygous	Wild type	Wild type	TCATTAGGATTC	CTTTTTTTTTTT	#	homopolymer	
9	30685421	Homozygous	Homozygous	Homozygous	Homozygous	ACATCCTACATT	TAAAAAAAAAAA	#	homopolymer	
9	31016742	Heterozygous	Homozygous	Homozygous	Homozygous	TTTGAGACAGGG	GTTCTCTGTATA	#	-3 -2	#		#		#		****	#	-6 -5	#		#		#	
9	31496342	Heterozygous	Homozygous	Wild type	Wild type	GGACAATTACTG	GTTTTTTTTTTT	#	homopolymer	
9	33789158	Wild type	Homozygous	Wild type	Heterozygous	AGTTAATAGGAA	ACCCCCCCCCCC	#	homopolymer	
9	33804129	Heterozygous	Wild type	Wild type	Wild type	CACATACTATTC	CTTTTTTTTTTT	#	homopolymer	
9	34119655	Wild type	Heterozygous	Wild type	Wild type	AAAAAACAAAAC	CAAAAAAAAAAA	#	homopolymer	
9	35490309	Homozygous	Homozygous	Heterozygous	Homozygous	GTTAAGGGTTGG	GTTTTTTTTTTC	#	homopolymer	
9	35547951	Homozygous	Heterozygous	Homozygous	Homozygous	GTTGGGGGGGGT	TGGGTAGGTAGG	#	homopolymer	
9	35697735	Wild type	Heterozygous	Heterozygous	Homozygous	TCTATACCACAT	TCCCCCCCCCCC	#	homopolymer	
9	36599816	Wild type	Heterozygous	Wild type	Heterozygous	AAGCCTCCAATC	CAAAAAAAAAAA	#	homopolymer	
9	36640873	Wild type	Heterozygous	Wild type	Wild type	GCCTCCCTTTTC	CTTTTTTTTTTT	#	homopolymer	
9	37432186	Heterozygous	Homozygous	Homozygous	Homozygous	GGGCAGAGGCTT	TCCAGAGGGAGA	#	-12 -11 -5	#	3	#	5 6	#		****	#	-15 -14 -8	#	6	#	2 3	#	
9	37533318	Homozygous	Homozygous	Wild type	Homozygous	GAAACTGGAAGT	TTTTTAGTCTTT	#	-6	#		#		#		****	#	-9	#		#		#	
9	37786333	Homozygous	Heterozygous	Wild type	Wild type	AAATTAAAAAAT	TAAAAAAAAAAA	#	homopolymer	
9	38690368	Wild type	Wild type	Heterozygous	Wild type	ACAAAAGCAGAT	TGGGGGGGGGGG	#	homopolymer	
9	38821584	Heterozygous	Homozygous	Homozygous	Homozygous	CAAAACTAGATT	TAAAAAAAAACA	#	homopolymer	
9	39283731	Heterozygous	Homozygous	Wild type	Heterozygous	AACTGTTAATCC	CAAAAAAAAAAA	#	homopolymer	
9	39325843	Homozygous	Homozygous	Homozygous	Homozygous	TGTTTGCTGTTG	GCCCAATGGTAC	#		#	3 4	#	6	#		****	#		#	6 7	#	3	#	
9	39503838	Homozygous	Homozygous	Homozygous	Homozygous	TTCTAAAAAAAA	AGCAGTGTTAAA	#	homopolymer	
9	39795183	Homozygous	Homozygous	Heterozygous	Homozygous	ATTATACTCACA	AACATATGTAAC	#		#		#		#		****	#		#		#		#	
9	42430792	Heterozygous	Homozygous	Homozygous	Homozygous	GATGACAGCCTT	TGGGGGGAGGAG	#	homopolymer	
9	42861805	Wild type	Wild type	Heterozygous	Heterozygous	GCCTCACCGCTG	GCCCCCCCCCCC	#	homopolymer	
9	43095810	Homozygous	Homozygous	Homozygous	Homozygous	GAGGCTGGAGGA	AAACTCTTGGGG	#	-10 -6 -3	#		#	7 8 9	#		****	#	-13 -9 -6	#		#	4 5 6	#	
9	43974883	Wild type	Heterozygous	Heterozygous	Wild type	GTATGCTATATC	CTTTTTTTTTTT	#	homopolymer	
9	44501520	Wild type	Heterozygous	Heterozygous	Heterozygous	GGCTCCTCCCTG	GCCCCCCCCCCC	#	homopolymer	
9	44661020	Wild type	Homozygous	Wild type	Homozygous	CTCCCAGCAAAA	ATTTTTTTTTTT	#	homopolymer	
9	44852633	Heterozygous	Heterozygous	Heterozygous	Heterozygous	ACAAGAGCCAAT	TCCCCCCCCCGC	#	homopolymer	
9	46090222	Heterozygous	Homozygous	Homozygous	Homozygous	TTGACACTTGAT	TCCTGGGTTTTG	#		#	3	#	3 4	#		****	#		#	6	#	0 1	#	
9	46448274	Heterozygous	Wild type	Wild type	Wild type	CCTTCTCTCCAG	GCCCCCACTGAG	#	homopolymer	
9	47151068	Heterozygous	Wild type	Wild type	Wild type	GTAACTCATTTT	TGGGGGGGGGGG	#	homopolymer	
9	48306108	Homozygous	Homozygous	Heterozygous	Homozygous	TCCATTCTCACT	TCCAGGCCTCTC	#		#	3 8	#	3	#	-8	****	#		#	6 11	#	0	#	-5	
9	48616047	Heterozygous	Homozygous	Homozygous	Homozygous	GAAAGGGGATAA	ACCATTTGAAAT	#	-8 -7 -6	#	3	#		#		****	#	-11 -10 -9	#	6	#		#	
9	48737204	Heterozygous	Heterozygous	Homozygous	Homozygous	CGAGGCCAAAAG	GAAAAAAAAAAA	#	homopolymer	
9	49324122	Wild type	Homozygous	Wild type	Heterozygous	GGCACACATGTG	GAAAGGAGCGTT	#	-12	#		#	3	#		****	#	-15	#		#	0	#	
9	50126353	Wild type	Wild type	Wild type	Heterozygous	GAGCAAGATAGA	AGGGGGGGGGGT	#	homopolymer	
9	50402895	Homozygous	Homozygous	Homozygous	Homozygous	TGAAGGACTCAA	ACCCCTCTGGCG	#	-8	#	3 4 5	#	7	#		****	#	-11	#	6 7 8	#	4	#	
9	53133143	Homozygous	Homozygous	Homozygous	Homozygous	GTCCCCAACCAT	TAAAAGACAGTC	#		#		#		#	-7 -6 -5 -1	****	#		#		#		#	-4 -3 -2 2	
9	53288420	Wild type	Heterozygous	Wild type	Wild type	TAGGATGAATTG	GAAAAAAAAAAA	#	homopolymer	
9	53362302	Homozygous	Homozygous	Homozygous	Homozygous	CCAAGATGGCTC	CGGGCTGGCGCC	#	-5	#	12	#	0 1 5	#	-9	****	#	-8	#	15	#	-3 -2 2	#	-6	
9	53454026	Homozygous	Homozygous	Homozygous	Homozygous	TATGGTGCAGAG	GAACCACTCATG	#	-9	#	5	#		#		****	#	-12	#	8	#		#	
9	53524060	Homozygous	Homozygous	Homozygous	Heterozygous	CTGTTTTAAGGG	GTTTTTTTTTTT	#	homopolymer	
9	54479126	Wild type	Wild type	Homozygous	Homozygous	AAATAAATATTT	TAAAAAAAAAAA	#	homopolymer	
9	54583428	Wild type	Heterozygous	Wild type	Wild type	CGCTTTTCTTGT	TAAAAAAAAAAA	#	homopolymer	
9	57139814	Heterozygous	Wild type	Heterozygous	Wild type	TTGGGTTGGGCT	TGGGGGGGGGGG	#	homopolymer	
9	57378756	Wild type	Heterozygous	Wild type	Wild type	CTAGTGCTTGCA	ATTTTTTTTTTT	#	homopolymer	
9	57555170	Heterozygous	Heterozygous	Wild type	Wild type	ACTCGGGGGGGG	GTGGAGGGGGGG	#	homopolymer	
9	58208809	Wild type	Wild type	Heterozygous	Homozygous	TGCAGATAAAGT	TAAAAAAAAAAA	#	homopolymer	
9	58950227	Homozygous	Homozygous	Homozygous	Homozygous	AATACCTCTCCT	TGGGGCATATAT	#		#		#	0 1 2	#	-5 0	****	#		#		#	-3 -2 -1	#	-2 3	
9	60757978	Homozygous	Homozygous	Homozygous	Homozygous	GCCTGAAGACCA	ACCCCCACACCC	#	homopolymer	
9	61029924	Wild type	Wild type	Wild type	Heterozygous	GAGGAGGGAGGA	AGGAGGAGGGAG	#	-10 -7 -6 -3	#		#	0 3 6 7	#		****	#	-13 -10 -9 -6	#		#	-3 0 3 4	#	
9	61275996	Heterozygous	Heterozygous	Homozygous	Homozygous	TGGATGGATGGA	ATTGGATGGATG	#	-11 -7 -3	#		#	2 6	#		****	#	-14 -10 -6	#		#	-1 3	#	
9	61339220	Wild type	Heterozygous	Wild type	Wild type	AGCTGAAGACAT	TGGGGGGGGGGG	#	homopolymer	
9	61734438	Homozygous	Homozygous	Homozygous	Homozygous	GGGCACATATGT	TCACATGCACCC	#	-12 -11	#	11 12	#		#		****	#	-15 -14	#	14 15	#		#	
9	63522795	Wild type	Wild type	Wild type	Heterozygous	AAATAAATCTTT	TAAAAAAAAAAA	#	homopolymer	
9	64379638	Wild type	Wild type	Heterozygous	Wild type	AAATCCCAGCAA	ACCCACATGGTG	#		#	3 4	#	7	#	-5 -4	****	#		#	6 7	#	4	#	-2 -1	
9	65165525	Homozygous	Homozygous	Homozygous	Homozygous	TGACTTCTTAGG	GAAAAAAAAGCT	#	homopolymer	
9	66073439	Homozygous	Homozygous	Homozygous	Homozygous	CCAGTATAAGAG	GTAGGGGAGAGA	#		#		#	2 3 4	#	-9	****	#		#		#	-1 0 1	#	-6	
9	66434053	Homozygous	Homozygous	Homozygous	Homozygous	GTCTGTCTTTCC	CTTTTTTTTTTA	#	homopolymer	
9	66511029	Homozygous	Homozygous	Homozygous	Heterozygous	GAAATCTGAAAG	GAAAAAAAAAAA	#	homopolymer	
9	66856690	Wild type	Heterozygous	Heterozygous	Heterozygous	TTCCTTCCTCCT	TCCCCCCCCCCC	#	homopolymer	
9	67135989	Homozygous	Homozygous	Homozygous	Homozygous	AGCATGGATCTG	GAAGGAGTTGAG	#	-7	#		#	2	#		****	#	-10	#		#	-1	#	
9	67172928	Homozygous	Homozygous	Homozygous	Homozygous	CTCTCAGTCAAG	GCCAAGGCTTGC	#		#	3	#	4	#		****	#		#	6	#	1	#	
9	67605743	Wild type	Wild type	Heterozygous	Wild type	ACAAAACGCTCG	GTTTTTTTTTTT	#	homopolymer	
9	67770671	Wild type	Wild type	Heterozygous	Wild type	TAAAGTTCCTTA	ATTTTTTTTTTT	#	homopolymer	
9	68338498	Wild type	Heterozygous	Wild type	Wild type	TCTTCCTCGTTG	GCCCCCCCCCCC	#	homopolymer	
9	68929780	Homozygous	Homozygous	Homozygous	Homozygous	ATAAACTTGGGG	GCACGAAAGGAA	#	-4 -3 -2	#		#	7	#		****	#	-7 -6 -5	#		#	4	#	
9	69059403	Homozygous	Homozygous	Homozygous	Homozygous	TTCATTCAACAA	ATATACTGGAGA	#		#		#	6	#		****	#		#		#	3	#	
9	69128139	Wild type	Wild type	Heterozygous	Wild type	ACAGAATATTAG	GAAAAAAAAAAA	#	homopolymer	
9	70112291	Wild type	Heterozygous	Wild type	Wild type	GGTGCACAAGAA	AGGGGGGGGGGG	#	homopolymer	
9	70121621	Homozygous	Homozygous	Homozygous	Homozygous	AATAAAGCTATT	TAAAAAAAAAAA	#	homopolymer	
9	70364659	Heterozygous	Heterozygous	Wild type	Wild type	GAGAAGAGGGGA	AGGGGGAGGGGA	#	homopolymer	
9	70529917	Wild type	Wild type	Heterozygous	Wild type	CCCCAGCCCCAC	CAAAAAAAAAAA	#	homopolymer	
9	70948940	Homozygous	Homozygous	Homozygous	Homozygous	CTGATTCTTTGG	GAAAAGAATCTC	#	-2	#		#		#		****	#	-5	#		#		#	
9	70977332	Wild type	Wild type	Heterozygous	Wild type	CAACAACAAAAC	CAAAAAAAAAAG	#	homopolymer	
9	71629676	Wild type	Heterozygous	Wild type	Heterozygous	TGGATTAAAAAC	CTTTTTTTTTTT	#	homopolymer	
9	71785489	Heterozygous	Homozygous	Homozygous	Homozygous	GGGCGGGGGACA	AGGGGAAATGGG	#	-12 -11 -8 -7 -6 -5	#		#	0 1 2 8 9	#		****	#	-15 -14 -11 -10 -9 -8	#		#	-3 -2 -1 5 6	#	
9	71899857	Wild type	Wild type	Wild type	Heterozygous	CAAAAACAAACT	TAAAAAAAAAAA	#	homopolymer	
9	72401723	Wild type	Heterozygous	Wild type	Heterozygous	TCTTTTCTTTTC	CTTTTTTTTTTT	#	homopolymer	
9	72679241	Heterozygous	Wild type	Wild type	Heterozygous	CAGCAGACCAAC	CTTTTTTTTTTT	#	homopolymer	
9	72784440	Homozygous	Homozygous	Homozygous	Homozygous	TGCTCTTCCGAA	AGTCCTGAGTTC	#		#	5	#		#	-2	****	#		#	8	#		#	1	
9	72846835	Heterozygous	Homozygous	Homozygous	Homozygous	GGCTGGAGAGAT	TGCTCCGCGGTT	#	-12 -8	#	6	#	7	#		****	#	-15 -11	#	9	#	4	#	
9	73254248	Heterozygous	Homozygous	Homozygous	Homozygous	ACAAAGGAGCTG	GCTGAGGGGAAG	#	-7	#		#	4 5 6	#		****	#	-10	#		#	1 2 3	#	
9	73563270	Homozygous	Homozygous	Homozygous	Homozygous	CGGGCTGGTTTT	TCCATTTCATTT	#	-11 -10 -6	#	3	#		#		****	#	-14 -13 -9	#	6	#		#	
9	73688273	Heterozygous	Wild type	Wild type	Wild type	AAGTTTATTTTC	CTTTTTTTTTTT	#	homopolymer	
9	73914655	Homozygous	Wild type	Heterozygous	Homozygous	TTTCTGTTTTTG	GTTTTTTTTTTT	#	homopolymer	
9	74332411	Homozygous	Homozygous	Homozygous	Homozygous	TTGCCCAGCCTG	GTGGAACCAATT	#		#	8	#	1	#	-6 -5 -1	****	#		#	11	#	-2	#	-3 -2 2	
9	75037583	Homozygous	Homozygous	Homozygous	Homozygous	GGGGAGGGGGAA	ACACAGCGCCAC	#	-12 -11 -10 -7 -6 -5 -4	#	10	#		#		****	#	-15 -14 -13 -10 -9 -8 -7	#	13	#		#	
9	75286017	Wild type	Homozygous	Heterozygous	Wild type	CTCCACCCTTCC	CTTTTTTTTTTT	#	homopolymer	
9	75316350	Heterozygous	Heterozygous	Homozygous	Homozygous	TCCTTCCTGTAA	AGGTCAGCTTCT	#		#		#	0	#	-8 -4	****	#		#		#	-3	#	-5 -1	
9	75698957	Homozygous	Homozygous	Wild type	Heterozygous	TGATTGGCTAGC	CTTTTTTTTTTT	#	homopolymer	
9	76315505	Wild type	Heterozygous	Heterozygous	Heterozygous	GTTAGCTGGAGC	CAAAAAAAAAAA	#	homopolymer	
9	77260570	Wild type	Wild type	Wild type	Heterozygous	TATTTGTTTACC	CAAAAAAAAAAA	#	homopolymer	
9	78045077	Homozygous	Wild type	Homozygous	Homozygous	AAATACCTAATT	TAAAAAAAAAAA	#	homopolymer	
9	78306226	Homozygous	Homozygous	Homozygous	Homozygous	CTATCACTTACT	TCACCTTTGTGG	#		#	5	#	9	#		****	#		#	8	#	6	#	
9	78415178	Wild type	Homozygous	Wild type	Heterozygous	AAATAAATCTTT	TAAAAAAAAAAA	#	homopolymer	
9	81234074	Homozygous	Homozygous	Homozygous	Homozygous	CACACTTCAGTC	CTCATTTTTCTT	#		#		#		#		****	#		#		#		#	
9	81630292	Heterozygous	Wild type	Wild type	Wild type	GCAATTTTTAAG	GTTTTTTTTTAC	#	homopolymer	
9	81755617	Homozygous	Homozygous	Wild type	Heterozygous	TTTCCTGTTTTG	GTTTTTTTTTTG	#	homopolymer	
9	82245284	Homozygous	Homozygous	Homozygous	Homozygous	ATCCTATTGTTC	CAGCATGGTGGG	#		#		#	5 8 9	#	-7	****	#		#		#	2 5 6	#	-4	
9	84402649	Heterozygous	Homozygous	Heterozygous	Homozygous	GGAAGTATGTAC	CTTTTTTTTTTC	#	homopolymer	
9	84551166	Heterozygous	Heterozygous	Heterozygous	Homozygous	TCTGGTTTCTTT	TGGGGGGTGGGG	#	homopolymer	
9	86166884	Wild type	Heterozygous	Heterozygous	Wild type	CAGTGAGCAGGT	TGGGGGGGGGGG	#	homopolymer	
9	86218981	Heterozygous	Wild type	Wild type	Wild type	ACAGGACACCAA	AGGGGGGGGGGG	#	homopolymer	
9	87746254	Heterozygous	Heterozygous	Heterozygous	Wild type	TGATTCCCCTAG	GTTTTTTTTTTT	#	homopolymer	
9	88256360	Heterozygous	Homozygous	Homozygous	Heterozygous	GAAGATTTTAGG	GCCCAGCTAGTG	#	-2	#	3 4	#		#		****	#	-5	#	6 7	#		#	
9	88326990	Homozygous	Homozygous	Homozygous	Homozygous	AGGTAAGGGAGG	GAGCGCCCCAGA	#	-11 -6 -5 -2	#	7 8 9	#		#		****	#	-14 -9 -8 -5	#	10 11 12	#		#	
9	88327254	Heterozygous	Wild type	Wild type	Homozygous	TTCCCCCCCCCA	ACCCCCCCCGCC	#	homopolymer	
9	88476694	Homozygous	Homozygous	Wild type	Homozygous	AAAAGGCACCTC	CAAAAAAAAAAC	#	homopolymer	
9	89387456	Homozygous	Homozygous	Homozygous	Heterozygous	GAACTTCTAATG	GAAAAAAAAAAA	#	homopolymer	
9	91226597	Homozygous	Homozygous	Homozygous	Homozygous	TTGTGTGTGTGT	TGTTATGTGTGT	#		#		#		#		****	#		#		#		#	
9	91404192	Homozygous	Heterozygous	Homozygous	Homozygous	ACTTTCCCTGAG	GTTTTTTTTTTT	#	homopolymer	
9	91428871	Wild type	Heterozygous	Wild type	Wild type	TTATTTAACTCG	GTTTTTTTTTTT	#	homopolymer	
9	91753354	Heterozygous	Wild type	Wild type	Wild type	TAATTTAATTCA	ACCCCCCCCCCC	#	homopolymer	
9	92179889	Wild type	Wild type	Heterozygous	Wild type	TCACCACCCCAT	TGGGGGGGGGGG	#	homopolymer	
9	93911000	Wild type	Wild type	Wild type	Heterozygous	ATCAGAAAGAAC	CTTTTTTTTTTT	#	homopolymer	
9	94081055	Homozygous	Homozygous	Homozygous	Homozygous	ATATAAACACAG	GAAAAAAAAAAA	#	homopolymer	
9	94435881	Homozygous	Heterozygous	Homozygous	Homozygous	TTATAGAAATTT	TCCCTGTGATTG	#		#	3 4	#		#		****	#		#	6 7	#		#	
9	94437924	Homozygous	Heterozygous	Homozygous	Homozygous	TTATGTACTTTG	GTTTTTTTTTTA	#	homopolymer	
9	94634837	Homozygous	Heterozygous	Homozygous	Wild type	TTCCCCTCCTGG	GTTCCACCCCCC	#	-2	#	5 8 9 10 11 12	#		#	-7 -6 -5 -2	****	#	-5	#	8 11 12 13 14 15	#		#	-4 -3 -2 1	
9	94671972	Heterozygous	Homozygous	Homozygous	Homozygous	GAATTATAACAG	GTTTTTTTTTTT	#	homopolymer	
9	94730998	Wild type	Wild type	Heterozygous	Wild type	ATTGAGGCCCAA	ACCCCCCCCCCC	#	homopolymer	
9	95559524	Homozygous	Homozygous	Homozygous	Homozygous	GGACACCTCCAT	TCCCCCCGCCGC	#	homopolymer	
9	96525677	Homozygous	Homozygous	Homozygous	Homozygous	TTCTAGAAGCGA	AGGGGGGGGGGT	#	homopolymer	
9	97057460	Homozygous	Homozygous	Homozygous	Homozygous	CCCCCCACCCCA	ACCCCCCAGCAC	#	homopolymer	
9	97079866	Heterozygous	Wild type	Wild type	Wild type	TTAAAACTACTA	ATTTTTTTTTTT	#	homopolymer	
9	97159009	Homozygous	Heterozygous	Heterozygous	Heterozygous	TGTTAAACCTAA	ATTTTTTTTTTT	#	homopolymer	
9	98247500	Homozygous	Homozygous	Homozygous	Homozygous	TTTGCTAAAAAG	GAAAAAAAAAAC	#	homopolymer	
9	98964664	Wild type	Wild type	Homozygous	Wild type	CCCACCCCCCCA	ACCCCCCCCCCA	#	homopolymer	
9	99709397	Heterozygous	Wild type	Wild type	Heterozygous	ACAAAATGCCAT	TCCCCCCCCCCC	#	homopolymer	
9	100062164	Wild type	Heterozygous	Wild type	Wild type	AGAAGAAAGGAT	TGGGGGGGGGGG	#	homopolymer	
9	100275838	Homozygous	Homozygous	Homozygous	Homozygous	AGTGACTGTACC	CATGTGCAAGAG	#		#		#		#	1	****	#		#		#		#	4	
9	100500778	Heterozygous	Homozygous	Homozygous	Wild type	TAATAGTTTGGG	GTTTTTTTTTTT	#	homopolymer	
9	101454842	Wild type	Heterozygous	Wild type	Wild type	TAAGGCTTAGGG	GCCCTTATGAAT	#	-9 -3 -2	#	3 4	#		#		****	#	-12 -6 -5	#	6 7	#		#	
9	101454892	Wild type	Heterozygous	Wild type	Homozygous	AATTATGAATAT	TGGCATGTGAAT	#		#		#	0	#		****	#		#		#	-3	#	
9	101489653	Wild type	Homozygous	Wild type	Homozygous	GGGCTCTTAAAA	AGACATATTCCC	#	-12 -11	#	11 12	#		#		****	#	-15 -14	#	14 15	#		#	
9	101531926	Wild type	Wild type	Wild type	Heterozygous	ATCAAGAAAATG	GCCCCCCCCCCA	#	homopolymer	
9	102121529	Wild type	Heterozygous	Wild type	Homozygous	AACCAGGAGCTG	GTTTTTTTTTTT	#	homopolymer	
9	105175024	Heterozygous	Homozygous	Heterozygous	Wild type	CTTATAGATAAA	ACCTCTCCTTTG	#		#	3 8	#		#		****	#		#	6 11	#		#	
9	105207745	Heterozygous	Heterozygous	Wild type	Wild type	CTTTCTTAAAGG	GTTTTTTTTTTT	#	homopolymer	
9	105246356	Homozygous	Heterozygous	Homozygous	Homozygous	AGACAGGTGACA	AGTTGCATGTGA	#	-7	#		#		#		****	#	-10	#		#		#	
9	105332948	Homozygous	Heterozygous	Heterozygous	Homozygous	CCTTACCTCTAT	TGGAGGGTGCTC	#		#		#	0 3 4	#	-9 -4	****	#		#		#	-3 0 1	#	-6 -1	
9	105567347	Heterozygous	Homozygous	Heterozygous	Heterozygous	GGAGGGGGAAGA	AGGGGGGGAAGG	#	homopolymer	
9	105604357	Wild type	Heterozygous	Homozygous	Wild type	GGGAGGGAGGGA	AGGGAGGGAGGG	#	-12 -11 -8 -7 -4 -3	#		#	0 1 4 5 8 9	#		****	#	-15 -14 -11 -10 -7 -6	#		#	-3 -2 1 2 5 6	#	
9	105860944	Homozygous	Homozygous	Homozygous	Homozygous	CCAGGACCACCT	TGGCCTAGGGTT	#	-9	#	5	#	0 6 7	#	-9 -3 0	****	#	-12	#	8	#	-3 3 4	#	-6 0 3	
9	106731816	Wild type	Heterozygous	Wild type	Wild type	ATAAATAAATCT	TAAGAAAGAAAG	#		#		#		#		****	#		#		#		#	
9	107764139	Heterozygous	Heterozygous	Heterozygous	Wild type	TGTAAATAAATC	CTTTTTTTTTTT	#	homopolymer	
9	107868822	Wild type	Homozygous	Wild type	Homozygous	TGAGACAGGGAC	CTTTTTTTTTTT	#	homopolymer	
9	108538398	Heterozygous	Wild type	Heterozygous	Homozygous	TCTTGAAAAACC	CAAAAAAAAAAG	#	homopolymer	
9	108539591	Homozygous	Homozygous	Homozygous	Homozygous	AAAAAAATAGGA	ATTTTTTTTTTT	#	homopolymer	
9	108941302	Heterozygous	Homozygous	Homozygous	Homozygous	TCTGCAAATGAT	TGGCTTCATGCA	#		#		#	0	#		****	#		#		#	-3	#	
9	109026451	Heterozygous	Wild type	Wild type	Wild type	GGTGTCAGTCCT	TCCCCCCCCCCC	#	homopolymer	
9	109948470	Homozygous	Heterozygous	Heterozygous	Homozygous	CCTTGAATTATC	CAAAAAAAAAAA	#	homopolymer	
9	110498539	Homozygous	Homozygous	Homozygous	Homozygous	TTCATAAGGCAG	GCTAGAGGTTAA	#	-5	#		#	5	#		****	#	-8	#		#	2	#	
9	110922015	Homozygous	Homozygous	Homozygous	Heterozygous	ATATATGTGTGG	GGTGTGTGTCTG	#	-2	#		#	-1	#		****	#	-5	#		#	-4	#	
9	111312271	Wild type	Wild type	Wild type	Heterozygous	CTGGCGGGGGTT	TGGGGGGGGGGC	#	homopolymer	
9	111617877	Homozygous	Homozygous	Homozygous	Homozygous	GACAAAATGTAT	TAAAAGCTTAAA	#		#		#		#		****	#		#		#		#	
9	111650148	Heterozygous	Wild type	Homozygous	Homozygous	GACTTTGTAGTT	TAAAAAAAAAAA	#	homopolymer	
9	111964070	Wild type	Heterozygous	Wild type	Wild type	TTTAGAATAACT	TAAAAAAAAAAA	#	homopolymer	
9	112901268	Homozygous	Homozygous	Homozygous	Homozygous	TCCCTATATCAA	ATTTCCCTATGC	#		#	6 7	#		#	-8 -7	****	#		#	9 10	#		#	-5 -4	
9	113616023	Heterozygous	Homozygous	Wild type	Heterozygous	GAAAAAAACATC	CTTTTTTTTTTT	#	homopolymer	
9	113891762	Homozygous	Homozygous	Homozygous	Heterozygous	GGCCCCCAGTTC	CAACAGAGATCT	#	-12	#		#		#	-7 -6 -5 -4	****	#	-15	#		#		#	-4 -3 -2 -1	
9	115197220	Homozygous	Homozygous	Homozygous	Homozygous	TTTCTAGAACCT	TGGGCCTAATGT	#		#	6	#	0 1	#	0	****	#		#	9	#	-3 -2	#	3	
9	115368287	Wild type	Wild type	Homozygous	Wild type	GTCTTTGTCACC	CTTTTTTTTTTC	#	homopolymer	
9	115711175	Homozygous	Homozygous	Homozygous	Heterozygous	ATGCCCCTGGGG	GTGTAAGGGAGG	#	-4 -3 -2	#		#	5 6 9	#	-6 -5 -4	****	#	-7 -6 -5	#		#	2 3 6	#	-3 -2 -1	
9	115868723	Wild type	Heterozygous	Wild type	Wild type	TACTTCACCTAT	TGGGGGGGGGGG	#	homopolymer	
9	115955668	Homozygous	Homozygous	Heterozygous	Homozygous	TGGTTCTCTTTT	TCCACCATGTGG	#	-11	#	3 6	#	9	#		****	#	-14	#	6 9	#	6	#	
9	118502096	Wild type	Wild type	Wild type	Heterozygous	TAAATGCTGCAG	GCCCCCCCCCCC	#	homopolymer	
9	119645952	Homozygous	Homozygous	Homozygous	Homozygous	AGGGCGAGCGCT	TCCTTCCCAGTT	#	-11 -10	#	3 7 8	#		#		****	#	-14 -13	#	6 10 11	#		#	
9	119889032	Heterozygous	Wild type	Wild type	Wild type	GTGTGTGTGTGT	TGGGGGGGGGGG	#	homopolymer	
9	119968010	Heterozygous	Homozygous	Wild type	Homozygous	AGACACCCCCCA	ACCCCCAGCACA	#	homopolymer	
9	119980429	Homozygous	Homozygous	Homozygous	Wild type	TCCCACACACAC	CTTTCTTCTGCC	#		#	12	#		#	-8 -7	****	#		#	15	#		#	-5 -4	
9	120296264	Homozygous	Homozygous	Homozygous	Homozygous	TGGGAAGATATG	GCCCCAGCAGGG	#	-11 -10	#	3 4 5	#	8 9	#		****	#	-14 -13	#	6 7 8	#	5 6	#	
9	120483507	Heterozygous	Homozygous	Heterozygous	Heterozygous	AAAGAAAGAAAG	GAAAAAAAAAAA	#	homopolymer	
9	120525650	Wild type	Homozygous	Heterozygous	Homozygous	TAATCCCTCATC	CAAAAAAAAAAA	#	homopolymer	
9	121428692	Heterozygous	Heterozygous	Homozygous	Heterozygous	AAAATTCCCTAT	TCCCCCCACCCC	#	homopolymer	
9	122388742	Heterozygous	Homozygous	Homozygous	Homozygous	GAATTGGGGGTA	ACGTGGAACTGC	#	-7 -6 -5 -4	#		#	3	#		****	#	-10 -9 -8 -7	#		#	0	#	
9	122552009	Wild type	Wild type	Wild type	Heterozygous	CTGGAATAAGAT	TAAAAAAAAAAA	#	homopolymer	
9	122675970	Homozygous	Homozygous	Homozygous	Homozygous	CACCCGTGCCCT	TTGAAGACATCA	#		#		#		#	-7 -6 -1 0	****	#		#		#		#	-4 -3 2 3	
9	123269395	Wild type	Heterozygous	Heterozygous	Wild type	CCTCAAAGCTAC	CAAAAAAAAAAA	#	homopolymer	
9	124073998	Heterozygous	Homozygous	Homozygous	Homozygous	TCAAAAGAGTAG	GAAAAAAAAAAC	#	homopolymer	
9	124270185	Heterozygous	Heterozygous	Heterozygous	Wild type	TTTTCTATGAGA	ATTTTTTTCATA	#	homopolymer	
9	124279334	Wild type	Wild type	Heterozygous	Wild type	CAACTAGGAGAA	AGGGGCACCCCA	#	-6	#	9 10 11	#	0 1 2	#		****	#	-9	#	12 13 14	#	-3 -2 -1	#	
9	124283762	Homozygous	Homozygous	Homozygous	Homozygous	AAATCTTCCACA	AGGTACCCAACT	#		#	7 8	#	0	#	-2	****	#		#	10 11	#	-3	#	1	
9	124308501	Wild type	Wild type	Wild type	Homozygous	ACCAGTATTCTC	CAAGAGGCTATG	#		#		#	4	#	-8	****	#		#		#	1	#	-5	
9	124308787	Homozygous	Heterozygous	Wild type	Wild type	TCACACAAACAT	TAAAGTTTACCT	#		#	11	#		#		****	#		#	14	#		#	
9	124330514	Heterozygous	Homozygous	Heterozygous	Heterozygous	TAGCCTTATCCC	CATGTAACCTTT	#		#	9	#		#	-6 0 1	****	#		#	12	#		#	-3 3 4	
9	124335665	Homozygous	Homozygous	Homozygous	Homozygous	GAGACTGGTGAA	AGGTATACTTGC	#	-6	#		#	0	#		****	#	-9	#		#	-3	#	
9	124336702	Wild type	Wild type	Wild type	Heterozygous	TCAGTCTTTGAG	GAAACTGCTTTA	#		#		#		#		****	#		#		#		#	
9	124354609	Wild type	Homozygous	Wild type	Homozygous	CCAACTCTGCAA	ACCCTGAGTTCT	#		#	3 4	#		#	-9	****	#		#	6 7	#		#	-6	
9	124357806	Homozygous	Homozygous	Homozygous	Homozygous	CCTCCAAAACAG	GCCCCATGGAAA	#		#	3 4 5	#	6	#	-9 -6	****	#		#	6 7 8	#	3	#	-6 -3	
9	124459980	Wild type	Homozygous	Wild type	Homozygous	TGACTGGACCAG	GTAAAAGAAATT	#	-7	#		#		#	-1	****	#	-10	#		#		#	2	
10	4348310	Heterozygous	Homozygous	Homozygous	Heterozygous	CCCCCACTCCCA	ACCCCCCCACCC	#	homopolymer	
10	4349835	Homozygous	Homozygous	Homozygous	Homozygous	GTGGTAAATATA	ATTTGCACACGG	#	-10	#		#	9	#		****	#	-13	#		#	6	#	
10	4362546	Wild type	Heterozygous	Wild type	Wild type	AACCCCCCCCCC	CAAAAAAAACCC	#	homopolymer	
10	4473023	Heterozygous	Homozygous	Wild type	Heterozygous	CCCTCCTTCCCT	TCCCCTCCCCCT	#		#	3 4 5 8 9 10 11	#		#	-9 -8 -5 -1 0	****	#		#	6 7 8 11 12 13 14	#		#	-6 -5 -2 2 3	
10	4503589	Homozygous	Homozygous	Homozygous	Homozygous	AAAAAGTAAGTA	ATTTTTTTTTCT	#	homopolymer	
10	5015741	Homozygous	Homozygous	Homozygous	Homozygous	GCAGAGCCCACT	TGGGCCTGCCTT	#		#	6 10	#	0 1	#	-3 -2	****	#		#	9 13	#	-3 -2	#	0 1	
10	6225151	Wild type	Wild type	Heterozygous	Wild type	ATTTGATTTGGG	GAAAAAAACTCT	#	homopolymer	
10	7104269	Wild type	Heterozygous	Wild type	Wild type	CCTGGAGGTGGT	TGGGGGGGGGGG	#	homopolymer	
10	7351920	Wild type	Heterozygous	Heterozygous	Heterozygous	AGAGAAACGCTG	GCCCCCCCCCAA	#	homopolymer	
10	7583721	Wild type	Wild type	Heterozygous	Wild type	AAAAAGATAAGG	GTAGAGAAGAAA	#	-2	#		#		#		****	#	-5	#		#		#	
10	7860376	Homozygous	Homozygous	Homozygous	Homozygous	TCAGAGCTGAGG	GCCCATTGGGGA	#	-2	#	3 4	#	6 7 8	#		****	#	-5	#	6 7	#	3 4 5	#	
10	7887709	Homozygous	Homozygous	Homozygous	Heterozygous	CTTTAGATTACT	TGGGGCAGAAAG	#		#		#	0 1 2	#		****	#		#		#	-3 -2 -1	#	
10	7928689	Heterozygous	Wild type	Wild type	Wild type	GACAATGACAGC	CAAAAAAAAAAC	#	homopolymer	
10	8005012	Wild type	Heterozygous	Wild type	Homozygous	AATCATCCAATA	ATTTTGGAATAT	#		#		#	4	#	-3	****	#		#		#	1	#	0	
10	8426849	Wild type	Homozygous	Wild type	Wild type	TCTCAAAAGAAG	GAAAAAATCAAA	#	homopolymer	
10	9868018	Homozygous	Heterozygous	Heterozygous	Homozygous	TTTGTGATTTTT	TAAAAAAAAAAA	#	homopolymer	
10	10722521	Homozygous	Heterozygous	Heterozygous	Heterozygous	TTATTTCATGTG	GTTTTTTTTTTT	#	homopolymer	
10	11415308	Homozygous	Homozygous	Homozygous	Homozygous	GGCATTTATGTA	AGGGTTCTAGGA	#	-12	#		#	0 1 8	#		****	#	-15	#		#	-3 -2 5	#	
10	11984809	Homozygous	Homozygous	Homozygous	Homozygous	GCATATCATGTG	GCTGTTCTTTTG	#		#		#		#		****	#		#		#		#	
10	12206050	Heterozygous	Homozygous	Homozygous	Homozygous	TTGATCTTATTC	CGAATCCCCTCC	#		#	7 8 9 12	#		#		****	#		#	10 11 12 15	#		#	
10	13440634	Wild type	Wild type	Wild type	Heterozygous	TGGTAAGGTTTG	GTTTTTTTTTTT	#	homopolymer	
10	13563380	Homozygous	Homozygous	Homozygous	Homozygous	ATCTAGGAGGAA	ACCTGGTGTCAT	#	-7 -4	#	3	#	3	#		****	#	-10 -7	#	6	#	0	#	
10	14428758	Wild type	Wild type	Wild type	Heterozygous	GGGTTCTTTTTA	ATTTTTTTTTCA	#	homopolymer	
10	14501380	Wild type	Wild type	Wild type	Heterozygous	TTGTTTTTTTTT	TTTTTTTTTTTT	#	homopolymer	
10	14615772	Homozygous	Homozygous	Wild type	Homozygous	AACTAGGAGGGT	TGAGCTTAGTTG	#	-7 -4 -3	#		#		#		****	#	-10 -7 -6	#		#		#	
10	16278770	Heterozygous	Homozygous	Homozygous	Homozygous	GTCCTAAATAGT	TATCTCCAAGGT	#		#	7	#	8	#	-7	****	#		#	10	#	5	#	-4	
10	16366700	Wild type	Homozygous	Wild type	Homozygous	GATCAGTTACTC	CAAAAAAAAAAA	#	homopolymer	
10	17464125	Wild type	Wild type	Wild type	Heterozygous	ATTAATACAGTT	TAAAAAAAAAAA	#	homopolymer	
10	17508984	Homozygous	Homozygous	Heterozygous	Homozygous	AAATCCCAGCAA	ACACATGATGGC	#		#		#	8	#	-5 -4	****	#		#		#	5	#	-2 -1	
10	17580622	Wild type	Homozygous	Homozygous	Heterozygous	AAAAGATACCCT	TGGGGGGGGGGG	#	homopolymer	
10	18324218	Homozygous	Homozygous	Homozygous	Homozygous	CTTCCCCCTTTC	CTATTTTATTCC	#		#	12	#		#	-6 -5 -4 -3	****	#		#	15	#		#	-3 -2 -1 0	
10	18342983	Homozygous	Homozygous	Homozygous	Homozygous	CCTGGAACTCAC	CTTTGAAGATCA	#	-9	#		#		#	-9	****	#	-12	#		#		#	-6	
10	18374785	Heterozygous	Heterozygous	Homozygous	Wild type	GTCGTTCATTCA	ATTTTTTTTTTT	#	homopolymer	
10	19415719	Homozygous	Homozygous	Heterozygous	Homozygous	TGCATGTTCGAG	GAAAAAAAAAGT	#	homopolymer	
10	19802899	Homozygous	Homozygous	Heterozygous	Heterozygous	ACAGTCACAGGG	GAAAAAAAATTC	#	homopolymer	
10	20064118	Homozygous	Homozygous	Homozygous	Homozygous	ACATAAAATAGC	CGAGATGGGGGA	#		#		#	5 6 7 8	#		****	#		#		#	2 3 4 5	#	
10	20461701	Wild type	Heterozygous	Wild type	Wild type	CAAAATCTCATC	CTTTTTTTTTTT	#	homopolymer	
10	20763873	Wild type	Heterozygous	Wild type	Wild type	AAATTCCCTGCC	CTTTTTTTTTTT	#	homopolymer	
10	20949763	Homozygous	Homozygous	Homozygous	Homozygous	GCGTGCACCACC	CAACATCCGGCT	#		#	8	#	7	#	-2 1	****	#		#	11	#	4	#	1 4	
10	21835231	Wild type	Wild type	Heterozygous	Wild type	ATTACATTCCCC	CGGGGGGATGCG	#	homopolymer	
10	22066006	Wild type	Heterozygous	Wild type	Wild type	ACAAGCAAAAGG	GAAAAAAAAAAA	#	homopolymer	
10	22280456	Homozygous	Homozygous	Homozygous	Homozygous	ATTAGCAATGGA	ATTTTTTTTTAA	#	homopolymer	
10	22851357	Wild type	Homozygous	Wild type	Wild type	TTTCTTCTCAGG	GAAAAAAAAAAA	#	homopolymer	
10	23114365	Heterozygous	Homozygous	Homozygous	Homozygous	GTCAGTCAGAGG	GAAGCGGTGGGG	#	-2	#		#	4 7 8 9	#		****	#	-5	#		#	1 4 5 6	#	
10	25282412	Heterozygous	Wild type	Wild type	Wild type	TATAAGCAGGAC	CGGGGGGGGGGG	#	homopolymer	
10	25558042	Heterozygous	Wild type	Homozygous	Wild type	GATAGAGGGATA	ACCCCCCCCCCC	#	homopolymer	
10	26360048	Homozygous	Wild type	Homozygous	Homozygous	AAAAAAACCACA	ATCAGAGGTAGG	#		#		#	5 9	#	-2	****	#		#		#	2 6	#	1	
10	27903223	Wild type	Wild type	Wild type	Heterozygous	TTTTGCTATATT	TAAAAAAAAAAA	#	homopolymer	
10	29886860	Homozygous	Homozygous	Homozygous	Homozygous	GCACTCCCATCA	ATGCAATGGAAG	#		#		#	6	#	-4 -3	****	#		#		#	3	#	-1 0	
10	29917035	Homozygous	Homozygous	Homozygous	Homozygous	CATTTTCAGGAA	ATTGAGTTTCTT	#	-4	#		#		#		****	#	-7	#		#		#	
10	30004143	Heterozygous	Heterozygous	Heterozygous	Homozygous	AAGGCACCCATA	ATTTTTTTTTTT	#	homopolymer	
10	30742755	Heterozygous	Homozygous	Homozygous	Homozygous	GAGGAGAGAGGG	GCCCCACAGGCA	#	-10 -3 -2	#	3 4 5	#	7	#		****	#	-13 -6 -5	#	6 7 8	#	4	#	
10	31934392	Wild type	Heterozygous	Wild type	Homozygous	GAACTGATTTTC	CTTTTTTTTTTT	#	homopolymer	
10	32597967	Heterozygous	Heterozygous	Heterozygous	Heterozygous	AGGAGGAGGGGG	GAAGGAGGAGAA	#	-11 -8 -5 -4 -3 -2	#		#	2 5	#		****	#	-14 -11 -8 -7 -6 -5	#		#	-1 2	#	
10	32965971	Wild type	Wild type	Heterozygous	Wild type	ATTTAATCAGTC	CTTTTTTTTTTT	#	homopolymer	
10	33421977	Wild type	Wild type	Heterozygous	Wild type	TACTTCTTTCTT	TGTCTTCCAATA	#		#	8	#		#		****	#		#	11	#		#	
10	33724223	Homozygous	Homozygous	Wild type	Homozygous	AAAAAATTCACA	AGGGAGGGTGTT	#		#		#	0 1 4 5	#		****	#		#		#	-3 -2 1 2	#	
10	33748484	Wild type	Heterozygous	Wild type	Wild type	GGAATCCTCTGT	TCCCCCCCCCCC	#	homopolymer	
10	34217245	Wild type	Heterozygous	Homozygous	Heterozygous	GGACCTTTGAAA	ACCCTCAAATCA	#	-12	#	3 4	#		#	-6	****	#	-15	#	6 7	#		#	-3	
10	35333047	Wild type	Wild type	Heterozygous	Wild type	AATAAAAAATGG	GAAAAAAAAAAA	#	homopolymer	
10	35736866	Wild type	Heterozygous	Wild type	Wild type	CCTTCCATGGGC	CTTTTTTTTTTT	#	homopolymer	
10	37024824	Homozygous	Homozygous	Homozygous	Homozygous	CAACATTCAGTT	TAAAAAAAAAAA	#	homopolymer	
10	37360334	Homozygous	Homozygous	Homozygous	Heterozygous	ACAAGTTCAGGG	GTTTTTTTTTTT	#	homopolymer	
10	37810106	Heterozygous	Heterozygous	Heterozygous	Wild type	GAGCAGGAGGAG	GAAGGACGAGGA	#	-7 -4	#		#	2 8	#		****	#	-10 -7	#		#	-1 5	#	
10	38146586	Homozygous	Homozygous	Heterozygous	Homozygous	CTGTTTTTCAGG	GAAAAAAAAAAT	#	homopolymer	
10	39352024	Homozygous	Homozygous	Wild type	Homozygous	AAATACCACAAC	CTTTTTTTTTTT	#	homopolymer	
10	39937621	Wild type	Wild type	Homozygous	Heterozygous	TTTTTTTTTTTT	TGTTTGCTTGTT	#	homopolymer	
10	41629552	Heterozygous	Heterozygous	Wild type	Homozygous	TGTGGACAGCAT	TGGGGGGAACTC	#	homopolymer	
10	41733024	Homozygous	Heterozygous	Heterozygous	Homozygous	ATGATATTTTTC	CTTTTTTTTTTT	#	homopolymer	
10	42185585	Wild type	Wild type	Heterozygous	Wild type	ACCCACAGACCA	ACCCCCCGACTC	#	homopolymer	
10	42297239	Homozygous	Homozygous	Homozygous	Homozygous	TCCAGAGGTCCT	TGGGGTTCAACT	#	-6	#		#	0 1 2	#	-8 0	****	#	-9	#		#	-3 -2 -1	#	-5 3	
10	42305501	Homozygous	Homozygous	Homozygous	Homozygous	ATGCATCCAAAC	CAAATACACAAG	#		#		#		#	-3	****	#		#		#		#	0	
10	42343898	Homozygous	Homozygous	Homozygous	Homozygous	AAAAGTCATGCA	AGGGTGTGGTGT	#		#		#	0 1 6	#		****	#		#		#	-3 -2 3	#	
10	42415146	Homozygous	Homozygous	Homozygous	Heterozygous	TAAGTGAAGTAG	GAAAAAAAAAAA	#	homopolymer	
10	42631451	Wild type	Wild type	Heterozygous	Wild type	CTTCCTCCTGCG	GCCCCCCCCCCC	#	homopolymer	
10	43278963	Wild type	Heterozygous	Heterozygous	Wild type	TGTGGAACTTTA	ACCCCCCCCCCC	#	homopolymer	
10	44750920	Wild type	Homozygous	Homozygous	Heterozygous	ATGGTGAACCAG	GAAAAAAAAAAA	#	homopolymer	
10	45605234	Wild type	Wild type	Wild type	Heterozygous	CCCAATGAAATG	GAAAAAAAAAAA	#	homopolymer	
10	45629339	Wild type	Heterozygous	Wild type	Heterozygous	GGCATTGTGTCC	CTTTTTTTTTTT	#	homopolymer	
10	45687968	Homozygous	Wild type	Wild type	Wild type	AAAGAGGTTTTA	ATTTTTTTTTCC	#	homopolymer	
10	47031619	Homozygous	Heterozygous	Homozygous	Homozygous	TGTGCATTTCAA	ATTTTTTTTTTT	#	homopolymer	
10	47725217	Wild type	Homozygous	Wild type	Wild type	ATTCTTTGTTTG	GTTTTTTTTTTT	#	homopolymer	
10	47931858	Wild type	Wild type	Heterozygous	Wild type	TTTGTTTGTTTG	GTTTTTTTTTTT	#	homopolymer	
10	48301440	Homozygous	Wild type	Wild type	Wild type	CCCTCTCCCCCT	TCCCCCTTCTCC	#	homopolymer	
10	48396002	Heterozygous	Wild type	Wild type	Wild type	ACAAAATCAAAG	GAAAAAAAAAAA	#	homopolymer	
10	48615777	Wild type	Heterozygous	Wild type	Wild type	AAACAGAAATAT	TGGGGGGGGGGG	#	homopolymer	
10	48797685	Wild type	Heterozygous	Heterozygous	Wild type	ATCCAGATAGGC	CAAAAAAAAAAA	#	homopolymer	
10	49859082	Wild type	Wild type	Heterozygous	Wild type	AATGAAGCTGGC	CGGGGGGGGGGG	#	homopolymer	
10	50020731	Homozygous	Homozygous	Homozygous	Homozygous	TACTACAGTCAC	CTTTTTAAAAAA	#	homopolymer	
10	50362953	Heterozygous	Homozygous	Homozygous	Heterozygous	AGTTGTCTGACA	ACCCCGCAAGGG	#		#	3 4 5	#	8 9	#		****	#		#	6 7 8	#	5 6	#	
10	52034290	Wild type	Heterozygous	Wild type	Wild type	CATGTGCTGGTT	TAAAAAAAAAAA	#	homopolymer	
10	52091920	Wild type	Wild type	Wild type	Heterozygous	ATTATCAAAAAT	TGGGGGGGGGGG	#	homopolymer	
10	52703629	Homozygous	Homozygous	Homozygous	Heterozygous	AGGTGCTGGGGG	GAGGGTGTAGGA	#	-11 -5 -4 -3 -2	#		#	1 2 8	#		****	#	-14 -8 -7 -6 -5	#		#	-2 -1 5	#	
10	54007874	Wild type	Heterozygous	Wild type	Wild type	TTTGTTTTTGGG	GTTTTTTTTTTT	#	homopolymer	
10	54463035	Heterozygous	Wild type	Wild type	Wild type	AGTTTCTCAACC	CAAAAAAAAAAA	#	homopolymer	
10	56058885	Heterozygous	Homozygous	Homozygous	Homozygous	ACTGGAGGTGAC	CAAAAAAAAAAA	#	homopolymer	
10	56219779	Homozygous	Homozygous	Homozygous	Homozygous	TATGTCCCCTGT	TAAAAAGGCTTG	#	homopolymer	
10	56306529	Homozygous	Homozygous	Wild type	Homozygous	AACAAACAGACC	CAAAAAAAAAAA	#	homopolymer	
10	58252330	Homozygous	Homozygous	Homozygous	Homozygous	AAACACTGTTTC	CAAAAAAAAAAA	#	homopolymer	
10	58795956	Wild type	Wild type	Wild type	Heterozygous	GAGCAAGTTGGC	CGGGGGGGGGGG	#	homopolymer	
10	58805239	Wild type	Heterozygous	Wild type	Wild type	TTGTGTCTTCTT	TCCCCCCCCCCC	#	homopolymer	
10	59258647	Homozygous	Homozygous	Heterozygous	Heterozygous	CAACAACCAATT	TAAAAAAAAAAA	#	homopolymer	
10	59496678	Homozygous	Heterozygous	Heterozygous	Heterozygous	AAGTCTAATCAA	ACCCCTCCAACA	#		#	3 4 5 8	#		#		****	#		#	6 7 8 11	#		#	
10	60250123	Homozygous	Heterozygous	Homozygous	Homozygous	TGCCCCATACTC	CTTTTTTTTTTT	#	homopolymer	
10	60306907	Homozygous	Homozygous	Homozygous	Homozygous	TCCCCAGCTCTG	GCACCCTGCAGT	#		#	5 6	#		#	-8 -7 -6	****	#		#	8 9	#		#	-5 -4 -3	
10	60345186	Homozygous	Heterozygous	Homozygous	Heterozygous	AGAAACAAAGGA	AGACAAAGGAGG	#	-3	#		#	6 9	#		****	#	-6	#		#	3 6	#	
10	60366165	Homozygous	Homozygous	Heterozygous	Homozygous	GTATATATGTGT	TGGAGTGTGCAT	#		#		#	0	#		****	#		#		#	-3	#	
10	61185586	Wild type	Wild type	Homozygous	Wild type	TGTTCCTGATTC	CGCAGGGCAGAT	#		#		#	3 4	#	-5	****	#		#		#	0 1	#	-2	
10	61332441	Heterozygous	Homozygous	Heterozygous	Homozygous	CTGACCACCCCA	ACCCCAGCATAG	#		#	3 4 5	#		#	-5 -2 -1 0	****	#		#	6 7 8	#		#	-2 1 2 3	
10	61979761	Wild type	Homozygous	Heterozygous	Homozygous	CAGCGGTATTGA	ACCCCCCCCCCC	#	homopolymer	
10	62330581	Homozygous	Homozygous	Heterozygous	Homozygous	GTGGAAGGCCAG	GAAAAAAATCCT	#	homopolymer	
10	62635952	Heterozygous	Heterozygous	Wild type	Heterozygous	TTCTTCTACCTC	CAAAAAAAAAAA	#	homopolymer	
10	63052846	Wild type	Wild type	Homozygous	Wild type	GGAGACGGGGAC	CGGGACGGGGAG	#	-12 -6 -5 -4	#		#	0 1 5 6 7	#		****	#	-15 -9 -8 -7	#		#	-3 -2 2 3 4	#	
10	63415696	Heterozygous	Homozygous	Homozygous	Homozygous	GATGCCATCAGA	ACCCCCCCCCCC	#	homopolymer	
10	64251643	Homozygous	Homozygous	Homozygous	Homozygous	TTAATGATCAGT	TGGGAAGGGGTC	#		#		#	0 1 5 6 7	#		****	#		#		#	-3 -2 2 3 4	#	
10	64711912	Homozygous	Homozygous	Homozygous	Homozygous	AACTGTGGTAAT	TAAAAAAAAACT	#	homopolymer	
10	64860842	Wild type	Heterozygous	Wild type	Wild type	TTTCTTTCTTTA	ATTTTTTTTTTT	#	homopolymer	
10	64908675	Homozygous	Heterozygous	Heterozygous	Homozygous	CCTGTTCTTTTC	CTTTTTTTTTTT	#	homopolymer	
10	64924849	Heterozygous	Wild type	Wild type	Wild type	TACGAAAAAAAC	CAAAAAAAAAAA	#	homopolymer	
10	65056840	Homozygous	Homozygous	Heterozygous	Homozygous	GATAAAAATGGT	TAAAAAAAAAAA	#	homopolymer	
10	65082705	Wild type	Heterozygous	Wild type	Homozygous	AGAAAAACAAGG	GAAAAAAAAAAG	#	homopolymer	
10	65116683	Heterozygous	Heterozygous	Heterozygous	Wild type	TTCTTTTCTTCC	CTTTTTTTTTTT	#	homopolymer	
10	65485314	Homozygous	Homozygous	Homozygous	Homozygous	AAAACTAGATTC	CAAAAAAAAAAA	#	homopolymer	
10	65918052	Heterozygous	Wild type	Wild type	Wild type	TTTTAGGAAGTA	ATTTTTTTCCAG	#	homopolymer	
10	66220654	Homozygous	Homozygous	Homozygous	Heterozygous	ATTTTTTTCTGG	GTTTTTTTTTTG	#	homopolymer	
10	67386254	Homozygous	Homozygous	Homozygous	Homozygous	ACTCAAAGGAAC	CTTTTTGGGTTT	#	homopolymer	
10	67430471	Heterozygous	Homozygous	Homozygous	Homozygous	ACAACAAAAGGT	TGTTACTTGTAC	#	-3	#		#		#		****	#	-6	#		#		#	
10	67446065	Wild type	Heterozygous	Homozygous	Heterozygous	GAGAGGGAGAGA	ACGAGAACATTA	#	-8 -7	#		#		#		****	#	-11 -10	#		#		#	
10	67452376	Homozygous	Homozygous	Homozygous	Homozygous	AGTATATACATG	GCCATATATGTA	#		#	3	#		#		****	#		#	6	#		#	
10	68759884	Wild type	Homozygous	Wild type	Homozygous	CAATCAGCTGCG	GCCCCCCCCCCC	#	homopolymer	
10	69304426	Wild type	Heterozygous	Wild type	Homozygous	ATGTGTGTGTGT	TGGGGGGGGGGG	#	homopolymer	
10	69570817	Homozygous	Homozygous	Homozygous	Homozygous	GGGAAGGGGGTG	GCTTAGCGGGCC	#	-12 -11 -7 -6 -5 -4	#	12	#	6 7	#		****	#	-15 -14 -10 -9 -8 -7	#	15	#	3 4	#	
10	69655502	Homozygous	Homozygous	Homozygous	Homozygous	TGAAGCCTGGAT	TGGGGTGGCACC	#	-4	#	12	#	0 1 2 5	#	-4	****	#	-7	#	15	#	-3 -2 -1 2	#	-1	
10	69995502	Homozygous	Homozygous	Homozygous	Homozygous	ACCACACCCGAT	TGTTCTTGAGTT	#		#		#		#	-8 -3 -2	****	#		#		#		#	-5 0 1	
10	71202953	Homozygous	Heterozygous	Homozygous	Heterozygous	TCTCAATGGGTT	TCCCCTGTGTAA	#	-5 -4	#	3 4 5	#		#		****	#	-8 -7	#	6 7 8	#		#	
10	71347908	Homozygous	Homozygous	Homozygous	Homozygous	CGGGCGATGCCG	GCCCCGGTCCTC	#	-11 -10	#	3 4 5 10	#	4	#	0	****	#	-14 -13	#	6 7 8 13	#	1	#	3	
10	72121989	Wild type	Heterozygous	Wild type	Wild type	GGTTGAGTACAG	GAAAAAAAAAAA	#	homopolymer	
10	72414566	Wild type	Wild type	Wild type	Heterozygous	ACTGTGGACGTC	CAAAAAAAAAAA	#	homopolymer	
10	72714380	Wild type	Heterozygous	Heterozygous	Homozygous	AAGCGTTTTTTG	GAAAAAAAAAAA	#	homopolymer	
10	72927014	Wild type	Wild type	Heterozygous	Wild type	AGGGGATGAAAT	TAAAAAAAAATT	#	homopolymer	
10	73218115	Heterozygous	Homozygous	Homozygous	Homozygous	TAAATGCTTGGG	GAAAAAAAAACA	#	homopolymer	
10	73444347	Wild type	Wild type	Heterozygous	Wild type	AATAAAAAATGG	GAAAAAAAAAAT	#	homopolymer	
10	73764470	Wild type	Heterozygous	Wild type	Heterozygous	CTCGAAAAACTG	GAAAAAAAAAAA	#	homopolymer	
10	74396726	Wild type	Wild type	Wild type	Heterozygous	CTTTATTTTCTG	GAAAAAAAAAAA	#	homopolymer	
10	74548269	Wild type	Heterozygous	Wild type	Heterozygous	AGTTTTAAATTA	ATTTATGTCTTT	#		#		#		#		****	#		#		#		#	
10	74558775	Heterozygous	Homozygous	Homozygous	Homozygous	GGGTCAAGTGGA	AGGGGAGAAGGA	#	-12 -11 -3	#		#	0 1 2 8	#		****	#	-15 -14 -6	#		#	-3 -2 -1 5	#	
10	74889480	Homozygous	Homozygous	Heterozygous	Homozygous	ATATTAACCACC	CTTAGTTTAAAA	#		#		#		#	-2 1	****	#		#		#		#	1 4	
10	74891076	Homozygous	Homozygous	Homozygous	Homozygous	ACATGGCCCTTC	CTTCTCCCGTTC	#	-8	#	7 8	#		#	-3 -2	****	#	-11	#	10 11	#		#	0 1	
10	74893115	Wild type	Wild type	Wild type	Homozygous	GGGGTCATAGGA	ATCCAAGTTGTG	#	-12 -11 -10 -3	#	4	#		#		****	#	-15 -14 -13 -6	#	7	#		#	
10	74897951	Homozygous	Homozygous	Homozygous	Heterozygous	ATATGAATGCAC	CAAGGTATATAA	#		#		#	2	#		****	#		#		#	-1	#	
10	74957363	Homozygous	Homozygous	Homozygous	Homozygous	ACTTCCCATTGT	TGGGGGTAGACG	#	homopolymer	
10	74961295	Homozygous	Homozygous	Homozygous	Homozygous	GCTTACTGGAAA	AGGGATATTCTT	#	-5	#		#	0 1	#		****	#	-8	#		#	-3 -2	#	
10	74965564	Heterozygous	Homozygous	Heterozygous	Homozygous	TTGTTGTCCCCT	TGGTAGGGGTCC	#		#	12	#	0 4 5 6	#	-2 -1 0	****	#		#	15	#	-3 1 2 3	#	1 2 3	
10	74987231	Homozygous	Heterozygous	Homozygous	Homozygous	CCACACCCACAC	CAATCCCAAGCC	#		#	6 7 12	#		#	-9 -4 -3	****	#		#	9 10 15	#		#	-6 -1 0	
10	75115012	Homozygous	Homozygous	Homozygous	Homozygous	GGGCACCCCCGA	ACCCCCCACTGT	#	homopolymer	
10	75362237	Wild type	Homozygous	Wild type	Heterozygous	GGGGATCTAGAT	TGGGGGGAGGGG	#	homopolymer	
10	75476101	Homozygous	Homozygous	Homozygous	Homozygous	CCTGTCTCGACA	ACCCCCCCAACA	#	homopolymer	
10	75575756	Homozygous	Homozygous	Homozygous	Homozygous	TCCTAGCTCTCA	ATTCTCAACACT	#		#		#		#	-8	****	#		#		#		#	-5	
10	75644305	Homozygous	Homozygous	Homozygous	Homozygous	TGTTGGTTGGGT	TGGGAGAAGTCC	#	-8 -4 -3	#	12	#	0 1	#		****	#	-11 -7 -6	#	15	#	-3 -2	#	
10	75678476	Homozygous	Homozygous	Homozygous	Homozygous	ATCGGCACCCCT	TGGGAAACCTGT	#	-9	#	9	#	0 1	#	-2 -1 0	****	#	-12	#	12	#	-3 -2	#	1 2 3	
10	75758771	Homozygous	Homozygous	Homozygous	Homozygous	GGTCCTGAGTTC	CAATCCCAGCAA	#	-12	#	6 7	#		#	-6	****	#	-15	#	9 10	#		#	-3	
10	75800732	Homozygous	Homozygous	Homozygous	Homozygous	CGCGGGTTTTCT	TCCCCACTCCCT	#	-9 -8	#	3 4 5 10 11	#		#		****	#	-12 -11	#	6 7 8 13 14	#		#	
10	75893271	Homozygous	Heterozygous	Homozygous	Homozygous	GCTAGCCGCCTC	CGGATACACCTG	#		#	10	#	0	#	-4 -1	****	#		#	13	#	-3	#	-1 2	
10	76145084	Homozygous	Homozygous	Homozygous	Homozygous	AAAAAACTTTAC	CAAAAAGAATCC	#	homopolymer	
10	76146527	Heterozygous	Heterozygous	Heterozygous	Heterozygous	GGGTGGGTGGGA	AGGGGGGAGCAC	#	homopolymer	
10	76209279	Homozygous	Heterozygous	Heterozygous	Heterozygous	CCTTATCCCCCT	TGGGCTAGCCCC	#	homopolymer	
10	76287113	Homozygous	Homozygous	Homozygous	Homozygous	CCTGTCCTTACA	AGGGACTTATCG	#		#		#	0 1	#	-9 -4	****	#		#		#	-3 -2	#	-6 -1	
10	76817010	Heterozygous	Homozygous	Heterozygous	Wild type	AATTGCATAAGC	CAAAAAAAAAAA	#	homopolymer	
10	78029661	Heterozygous	Wild type	Wild type	Wild type	CTCCAGTGCTGA	ATTTTTTTTTTT	#	homopolymer	
10	78789645	Wild type	Wild type	Heterozygous	Wild type	AAATACTTGACC	CAAAAAAAAAAA	#	homopolymer	
10	80148158	Homozygous	Homozygous	Homozygous	Heterozygous	GTGGGGTGGGGT	TGGGGGGGTTAG	#	homopolymer	
10	80379348	Wild type	Heterozygous	Wild type	Wild type	CTAGAAAGACTG	GCCCCCCCCCCC	#	homopolymer	
10	81304245	Homozygous	Heterozygous	Homozygous	Heterozygous	AAGTAAATCATT	TAAAAAAAAAAA	#	homopolymer	
10	82331948	Heterozygous	Heterozygous	Homozygous	Heterozygous	ACATTAAAAAAA	ATTGGAAGACAG	#	homopolymer	
10	82714723	Wild type	Wild type	Heterozygous	Wild type	TTTTCTGTTTTC	CTTTTTTTTTTT	#	homopolymer	
10	83690017	Wild type	Wild type	Wild type	Heterozygous	GGAAGGGAAGGG	GAAAGGGAAGGG	#	-12 -8 -7 -3 -2	#		#	3 4 8 9	#		****	#	-15 -11 -10 -6 -5	#		#	0 1 5 6	#	
10	84232460	Wild type	Wild type	Heterozygous	Wild type	GTCCATGCCAGG	GCTCAGTCTTAT	#	-2	#		#		#	-7 -2	****	#	-5	#		#		#	-4 1	
10	84494263	Wild type	Wild type	Homozygous	Homozygous	AAAAAACAAAAC	CAAAAAAAAAAA	#	homopolymer	
10	85143577	Homozygous	Homozygous	Homozygous	Homozygous	GTAAAAAAAATG	GCTTAAAACATT	#		#		#		#		****	#		#		#		#	
10	86150895	Heterozygous	Wild type	Wild type	Wild type	GACTTCTGCCTT	TAAAAAAAAAAA	#	homopolymer	
10	87185272	Wild type	Heterozygous	Heterozygous	Heterozygous	CTATCACTTTTC	CTTTTTTTTTTT	#	homopolymer	
10	88113643	Heterozygous	Wild type	Wild type	Wild type	GCAGGAAAATAG	GAAAAAAAAAAT	#	homopolymer	
10	88156515	Heterozygous	Homozygous	Heterozygous	Heterozygous	TTTTTTTTCTTG	GTTTTTTTTTTT	#	homopolymer	
10	88191687	Heterozygous	Heterozygous	Heterozygous	Heterozygous	CCCCCCCAAAGG	GAAAAAAAAAAA	#	homopolymer	
10	88336230	Homozygous	Homozygous	Homozygous	Homozygous	TTTCTTTCCCTT	TCCTTAGCCCCT	#		#	3 9 10 11	#		#	-2 -1	****	#		#	6 12 13 14	#		#	1 2	
10	90195849	Wild type	Wild type	Wild type	Heterozygous	TTGTTAGTCACT	TGGGGGGGGGGG	#	homopolymer	
10	90896555	Wild type	Homozygous	Wild type	Wild type	CTAGCCAAAAGG	GAAAAAAAAAAA	#	homopolymer	
10	91907641	Heterozygous	Homozygous	Homozygous	Homozygous	AACAAGAGTCTT	TAAAAAAAAAAA	#	homopolymer	
10	92367616	Heterozygous	Wild type	Heterozygous	Heterozygous	TCTTACAATGAC	CAAACAAGTCAG	#		#		#		#		****	#		#		#		#	
10	92989705	Homozygous	Homozygous	Homozygous	Homozygous	TTCACTACACAG	GAAAAAATATGC	#	homopolymer	
10	93528233	Heterozygous	Heterozygous	Homozygous	Homozygous	ACAAATTCAGTT	TAAAAAAAAAAA	#	homopolymer	
10	94975111	Heterozygous	Wild type	Wild type	Wild type	AAGCCTCAACTG	GCCCCCCCCCCC	#	homopolymer	
10	95609743	Wild type	Homozygous	Wild type	Wild type	TATAATAAAACA	ACCCCCCCCCCC	#	homopolymer	
10	95739821	Homozygous	Homozygous	Homozygous	Heterozygous	AGCAAGAAGAAC	CAAAAAAAAAAT	#	homopolymer	
10	96150574	Homozygous	Homozygous	Homozygous	Homozygous	TTGCACAAGCTT	TCCCCCCTGGGA	#	homopolymer	
10	96779414	Heterozygous	Heterozygous	Homozygous	Homozygous	CTTTTTCTTTAC	CTTTTTTTTTTT	#	homopolymer	
10	97070025	Wild type	Heterozygous	Wild type	Wild type	GTTTCAGTAAAG	GTTTTTTTTTTT	#	homopolymer	
10	97205033	Heterozygous	Homozygous	Homozygous	Homozygous	AAGTCAAAACAA	ACCCCCCCCCAC	#	homopolymer	
10	97689075	Homozygous	Homozygous	Heterozygous	Homozygous	GAAGAGGGGGTA	ATTTTTAGTGGT	#	homopolymer	
10	99135207	Homozygous	Homozygous	Homozygous	Homozygous	CTTTAGGTTAAG	GAAAAAAAAAAC	#	homopolymer	
10	99312469	Homozygous	Heterozygous	Homozygous	Homozygous	TCTTCTTACAAG	GTTTTTTTTTTT	#	homopolymer	
10	99404239	Homozygous	Homozygous	Homozygous	Homozygous	AACAGAACCCGT	TGTGAGAGAGGA	#		#		#	8	#	-2 -1	****	#		#		#	5	#	1 2	
10	99432484	Homozygous	Heterozygous	Heterozygous	Heterozygous	TTGTTCTCTCTT	TCCACCCCCCTA	#		#	3 6 7 8 9 10	#		#		****	#		#	6 9 10 11 12 13	#		#	
10	99539854	Wild type	Wild type	Wild type	Heterozygous	TCCTTTCCTTCT	TTTTCCTTTCCT	#		#	6 11	#		#	-8 -3	****	#		#	9 14	#		#	-5 0	
10	99592407	Homozygous	Homozygous	Homozygous	Homozygous	TCTCCAGAGCCC	CGGGGGCTGCCC	#	homopolymer	
10	100407723	Heterozygous	Wild type	Wild type	Wild type	GAAGGGGTTTTG	GTTTTTTTTTTT	#	homopolymer	
10	101227905	Wild type	Heterozygous	Wild type	Wild type	CAGAGAGTAACC	CAAAAAAAAAAA	#	homopolymer	
10	101237538	Heterozygous	Heterozygous	Heterozygous	Heterozygous	AACAAAAGAAAC	CAAAAAAAAAAA	#	homopolymer	
10	101375425	Heterozygous	Homozygous	Heterozygous	Homozygous	TTTATTTTACAT	TCCCCCCCCCCA	#	homopolymer	
10	101884353	Wild type	Wild type	Heterozygous	Wild type	CTTTCAACTGTG	GTTTTTTTTTTT	#	homopolymer	
10	102107011	Wild type	Heterozygous	Wild type	Wild type	AAAAGTGGCTAG	GAAAAAAAAAAA	#	homopolymer	
10	102207597	Wild type	Wild type	Heterozygous	Wild type	ATAAACACTCAG	GAAAAAAAAAAG	#	homopolymer	
10	102565856	Wild type	Heterozygous	Heterozygous	Wild type	GTCCCCAATAAC	CAAAAAAAAAAA	#	homopolymer	
10	102942315	Heterozygous	Heterozygous	Heterozygous	Wild type	AGTACCCATACC	CAAAAAAAAAAA	#	homopolymer	
10	104848081	Homozygous	Homozygous	Homozygous	Homozygous	CAAACAAGAGTA	ACCCTGTGTTTT	#		#	3 4	#		#		****	#		#	6 7	#		#	
10	105298488	Wild type	Heterozygous	Wild type	Wild type	TTGAATTTCCTT	TGGGGGGGGGGG	#	homopolymer	
10	105334461	Heterozygous	Heterozygous	Wild type	Heterozygous	AAGAAAAAAAGG	GAAAAAAAAAAA	#	homopolymer	
10	105397540	Wild type	Wild type	Wild type	Heterozygous	GTTTTGTTTTTC	CTTTTTTTTTTT	#	homopolymer	
10	106329491	Wild type	Wild type	Heterozygous	Wild type	GGCTTTTTATTT	TGGGGGGGGGGG	#	homopolymer	
10	106590488	Homozygous	Homozygous	Heterozygous	Homozygous	GTGACAAACTTG	GAAAAAAAAAAA	#	homopolymer	
10	106594047	Homozygous	Homozygous	Homozygous	Homozygous	GGGTCCTGTGAA	AGCTCCACGCGC	#	-12 -11	#	6	#		#	-5	****	#	-15 -14	#	9	#		#	-2	
10	107837208	Heterozygous	Heterozygous	Wild type	Heterozygous	CCTAGTGATAAG	GAAAAAAAAAAA	#	homopolymer	
10	107880798	Heterozygous	Wild type	Wild type	Wild type	ACACCCTATTTC	CAAAAAAAAAAA	#	homopolymer	
10	108114694	Heterozygous	Homozygous	Wild type	Wild type	CCCTCCCCCGCG	GCCCCCCCCCCA	#	homopolymer	
10	108374604	Homozygous	Homozygous	Heterozygous	Heterozygous	AAACCCTGTCTC	CAAAAAAAAAAA	#	homopolymer	
10	108472599	Heterozygous	Heterozygous	Heterozygous	Heterozygous	AAATGAGTCAAC	CTTTTTTTTTTT	#	homopolymer	
10	108921131	Heterozygous	Homozygous	Homozygous	Homozygous	TTTATGTTCTGG	GAAAAAAAAAAA	#	homopolymer	
10	109563001	Homozygous	Homozygous	Homozygous	Homozygous	TCAGGAGGACTA	ATTTAACAATCA	#	-9 -6	#		#		#		****	#	-12 -9	#		#		#	
10	109709572	Wild type	Heterozygous	Wild type	Wild type	TTCCTTCCTTCT	TCCCCCCCCCCC	#	homopolymer	
10	109931081	Heterozygous	Heterozygous	Wild type	Heterozygous	AGATTTTTGACC	CAAAAAAAAAAA	#	homopolymer	
10	111700219	Wild type	Wild type	Wild type	Heterozygous	CATCTCCAAGGA	ACCCCCCCCCCC	#	homopolymer	
10	112252763	Wild type	Heterozygous	Heterozygous	Wild type	GCAAAGCAAAGC	CAAAAGCAAAAC	#		#		#		#		****	#		#		#		#	
10	114245445	Homozygous	Homozygous	Homozygous	Homozygous	AATATTACAAAT	TAAAAAAAAAAA	#	homopolymer	
10	114483494	Wild type	Heterozygous	Wild type	Wild type	AGGGTGTATGTC	CTTTTTTTTTTT	#	homopolymer	
10	114635007	Homozygous	Homozygous	Heterozygous	Homozygous	GACAGCAGCAGA	AGGGTTTAGAAC	#		#		#	0 1	#		****	#		#		#	-3 -2	#	
10	114680268	Homozygous	Homozygous	Homozygous	Homozygous	TAGTGGGGTATG	GAAAAAAAAAAA	#	homopolymer	
10	114695776	Homozygous	Homozygous	Homozygous	Homozygous	GTAACTATTTAG	GTTTTTTTTTTT	#	homopolymer	
10	114898023	Homozygous	Heterozygous	Homozygous	Heterozygous	TCTTTAAAAAGC	CAAAAAAAAAAA	#	homopolymer	
10	114925042	Wild type	Homozygous	Wild type	Wild type	AGATAAAGAGAA	AGGGGGGGGGGT	#	homopolymer	
10	115648480	Homozygous	Homozygous	Homozygous	Homozygous	ATACAATGTTTA	ACTCTGGTAATT	#		#		#	4	#		****	#		#		#	1	#
[truncated: 200,211 more chars]
